# Supplementary material for: Interpretable network propagation with application to expanding the repertoire of human proteins that interact with SARS-CoV-2
Source: Gigascience. 2021 Dec 29;10(12):giab082. doi: 10.1093/gigascience/giab082 (PMC8716363; doi:10.1093/gigascience/giab082)
Supplement: giab082_Supplemental_Files [file giab082_supplemental_files.zip]

Archive with 4 entries (4 files):
- File-S1-pred-table.tsv
- File-S2-GO-BP.tsv
- File-S3-fraction-diffusion.tsv
- sars-cov-2-networks-supplement.pdf
