# Supplementary material for: Interpretable network propagation with application to expanding the repertoire of human proteins that interact with SARS-CoV-2
Source: Gigascience. 2021 Dec 29;10(12):giab082. doi: 10.1093/gigascience/giab082 (PMC8716363; doi:10.1093/gigascience/giab082)
Supplement: giab082_Supplemental_Files [file giab082_supplemental_files.zip › File-S1-pred-table.tsv]

UniProt ID	GeneName	ProteinNames	DrugIDs	DrugNames	TargetCounts	TopContrVirusProt_1	TopContrVirusProt_2	STRING-RL-Rank	STRING-RL-Pval	STRING-SVM-Rank	STRING-SVM-Pval
Q6ZN06	ZNF813	Zinc finger protein 813				(ZYG11B, orf10): 0.45	(SEPSECS, nsp8): 0.22	1	0.01	848	0.009
Q5VXD3	SAMD13	Sterile alpha motif domain-containing protein 13 (SAM domain-containing protein 13)				(TMEM97, orf9c): 0.91	(DCAKD, nsp7): 0.01	2	0.013	8587	0.432
Q9NY35	CLDND1	Claudin domain-containing protein 1 (Membrane protein GENX-3745)				(ZDHHC5, Spike): 0.56	(GOLGA7, Spike): 0.18	3	0.015	3043	0.077
Q8NBI6	XXYLT1	Xyloside xylosyltransferase 1 (EC 2.4.2.n3) (UDP-xylose:alpha-xyloside alpha-1,3-xylosyltransferase)				(POGLUT2, orf8): 0.26	(POGLUT3, orf8): 0.21	4	0.01	4559	0.14
Q96MH2	HEXIM2	Protein HEXIM2 (Hexamethylene bis-acetamide-inducible protein 2)				(LARP7, nsp8): 0.36	(MEPCE, nsp8): 0.33	5	0.008	4201	0.181
Q8IYR6	TMEFF1	Tomoregulin-1 (TR-1) (H7365) (Transmembrane protein with EGF-like and one follistatin-like domain)				(ZDHHC5, Spike): 0.65	(GOLGA7, Spike): 0.22	6	0.015	1157	0.012
P47974	ZFP36L2	mRNA decay activator protein ZFP36L2 (Butyrate response factor 2) (EGF-response factor 2) (ERF-2) (TPA-induced sequence 11d) (Zinc finger protein 36, C3H1 type-like 2) (ZFP36-like 2)				(ZNF318, nsp12): 0.42	(ZDHHC5, Spike): 0.18	7	0.008	2768	0.071
Q07326	PIGF	Phosphatidylinositol-glycan biosynthesis class F protein (PIG-F) (GPI11 homolog)				(PIGS, orf9c): 0.35	(PIGO, orf9c): 0.24	8	0.006	1249	0.03
Q969Z3	MTARC2	Mitochondrial amidoxime reducing component 2 (mARC2) (EC 1.7.-.-) (Molybdenum cofactor sulfurase C-terminal domain-containing protein 2) (MOSC domain-containing protein 2) (Moco sulfurase C-terminal domain-containing protein 2)				(CYB5B, nsp7): 0.29	(MTARC1, nsp7): 0.27	9	0.007	3038	0.074
Q4G0X4	KCTD21	BTB/POZ domain-containing protein KCTD21 (KCASH2 protein) (Potassium channel tetramerization domain-containing protein 21)				(CISD3, orf8): 0.59	(ALG8, orf9c): 0.17	10	0.007	4289	0.115
Q86VE0	MYPOP	Myb-related transcription factor, partner of profilin (Myb-related protein p42POP) (Partner of profilin)				(ZNF318, nsp12): 0.87	(NEK9, nsp9): 0.00	11	0.016	12911	0.693
Q5H9E4	SLC25A53	Solute carrier family 25 member 53 (Mitochondrial carrier triple repeat protein 6)				(MTCH1, orf6): 0.90	(UBXN8, orf9c): 0.02	12	0.015	4557	0.164
Q9H1M0	NUP62CL	Nucleoporin-62 C-terminal-like protein				(RBM41, nsp12): 0.21	(NUP58, nsp9): 0.18	13	0.008	1469	0.047
Q9BVV7	TIMM21	Mitochondrial import inner membrane translocase subunit Tim21 (TIM21-like protein, mitochondrial)				(TIMM10B, nsp4): 0.08	(TIMM29, nsp4): 0.08	14	0.02	42	0.02
Q8NCR3	C11orf65	Uncharacterized protein C11orf65				(POGLUT3, orf8): 0.87	(POFUT1, orf8): 0.02	15	0.013	4592	0.147
A6NF34	ANTXRL	Anthrax toxin receptor-like				(ZYG11B, orf10): 0.41	(SEPSECS, nsp8): 0.20	16	0.014	327	0.008
Q8N393	ZNF786	Zinc finger protein 786				(THTPA, orf10): 0.45	(UBAP2L, nsp12): 0.21	17	0.006	13030	0.736
A6NI79	CCDC69	Coiled-coil domain-containing protein 69				(ARL6IP6, orf3a): 0.60	(PMPCA, M): 0.12	18	0.014	5532	0.248
A8MRT5	NPIPB5	Nuclear pore complex-interacting protein family member B5				(TRIM59, orf3a): 0.90	(ZYG11B, orf10): 0.02	19	0.023	16314	0.94
Q659C4	LARP1B	La-related protein 1B (La ribonucleoprotein domain family member 1B) (La ribonucleoprotein domain family member 2) (La-related protein 2)				(LARP1, N): 0.26	(UBAP2, nsp12): 0.22	20	0.011	4605	0.191
P0C7L1	SPINK8	Serine protease inhibitor Kazal-type 8				(ERMP1, orf9c): 0.89	(CHMP2A, orf9b): 0.01	21	0.016	7296	0.277
Q9NUL5	SHFL	Shiftless antiviral inhibitor of ribosomal frameshifting protein (SFL) (SHFL) (Interferon-regulated antiviral protein) (IRAV) (Repressor of yield of DENV protein) (RyDEN)				(LARP1, N): 0.59	(MOV10, N): 0.18	22	0.02	5956	0.267
Q96MF6	COQ10A	Coenzyme Q-binding protein COQ10 homolog A, mitochondrial				(COQ8B, M): 0.31	(PIGS, orf9c): 0.25	23	0.008	10373	0.577
Q8WVX9	FAR1	Fatty acyl-CoA reductase 1 (EC 1.2.1.84) (Male sterility domain-containing protein 2)				(FAR2, orf9c): 0.51	(AGPS, nsp7): 0.20	24	0.004	9627	0.55
A6NDI0	TRIM49B	Putative tripartite motif-containing protein 49B (RING finger protein 18B)				(SAAL1, M): 0.90	(REEP5, M): 0.01	25	0.027	12160	0.691
Q9Y3D7	PAM16	Mitochondrial import inner membrane translocase subunit TIM16 (Mitochondria-associated granulocyte macrophage CSF-signaling molecule) (Presequence translocated-associated motor subunit PAM16)				(TIMM10B, nsp4): 0.09	(DNAJC19, nsp7): 0.08	26	0.022	63	0.027
Q8NC44	RETREG2	Reticulophagy regulator 2				(DPY19L1, orf9c): 0.53	(YIF1A, M): 0.24	27	0.01	1482	0.016
Q9NZ45	CISD1	CDGSH iron-sulfur domain-containing protein 1 (MitoNEET)				(CISD3, orf8): 0.59	(TOMM70, orf9b): 0.05	28	0.016	2543	0.1
Q92611	EDEM1	ER degradation-enhancing alpha-mannosidase-like protein 1				(ERO1B, orf8): 0.09	(MTCH1, orf6): 0.08	29	0.022	170	0.025
Q3ZCQ8	TIMM50	Mitochondrial import inner membrane translocase subunit TIM50				(TIMM10B, nsp4): 0.08	(TIMM8B, orf10): 0.07	30	0.028	48	0.017
Q969N2	PIGT	GPI transamidase component PIG-T (Phosphatidylinositol-glycan biosynthesis class T protein)				(PIGS, orf9c): 0.30	(PIGO, orf9c): 0.20	31	0.024	141	0.014
Q8N5K1	CISD2	CDGSH iron-sulfur domain-containing protein 2 (Endoplasmic reticulum intermembrane small protein) (MitoNEET-related 1 protein) (Miner1) (Nutrient-deprivation autophagy factor-1) (NAF-1)				(CISD3, orf8): 0.53	(DNAJC11, nsp4): 0.07	32	0.018	1812	0.06
Q6NZ67	MZT2B	Mitotic-spindle organizing protein 2B (Mitotic-spindle organizing protein associated with a ring of gamma-tubulin 2B)				(LARP1, N): 0.07	(TUBGCP3, M): 0.07	33	0.031	76	0.021
O14925	TIMM23	Mitochondrial import inner membrane translocase subunit Tim23				(TIMM10B, nsp4): 0.11	(TIMM8B, orf10): 0.10	34	0.024	18	0.03
Q9NYU2	UGGT1	UDP-glucose:glycoprotein glucosyltransferase 1 (UGT1) (hUGT1) (EC 2.4.1.-) (UDP--Glc:glycoprotein glucosyltransferase) (UDP-glucose ceramide glucosyltransferase-like 1)				(UGGT2, orf8): 0.10	(MOGS, nsp7): 0.09	35	0.022	69	0.015
G3XAA5	TMBIM4	Protein lifeguard 4 (Transmembrane BAX inhibitor motif containing 4, isoform CRA_a)				(TMEM97, orf9c): 0.44	(GHITM, orf9c): 0.14	36	0.019	15790	0.919
Q9NPA3	MID1IP1	Mid1-interacting protein 1 (Gastrulation-specific G12-like protein) (Mid1-interacting G12-like protein) (Protein STRAIT11499) (Spot 14-related protein) (S14R) (Spot 14-R)				(TM2D3, orf8): 0.46	(BCKDK, nsp12): 0.25	37	0.005	14700	0.874
Q4G148	GXYLT1	Glucoside xylosyltransferase 1 (EC 2.4.2.42) (Glycosyltransferase 8 domain-containing protein 3)				(POGLUT2, orf8): 0.32	(POGLUT3, orf8): 0.27	38	0.013	5151	0.155
Q07352	ZFP36L1	mRNA decay activator protein ZFP36L1 (Butyrate response factor 1) (EGF-response factor 1) (ERF-1) (TPA-induced sequence 11b) (Zinc finger protein 36, C3H1 type-like 1) (ZFP36-like 1)				(ZNF318, nsp12): 0.36	(RAP1GDS1, nsp2): 0.08	39	0.015	1508	0.037
P17027	ZNF23	Zinc finger protein 23 (Zinc finger protein 359) (Zinc finger protein 612) (Zinc finger protein KOX16)				(ZNF318, nsp12): 0.85	(ACSL3, nsp7): 0.01	40	0.019	15063	0.793
Q9GZP9	DERL2	Derlin-2 (Degradation in endoplasmic reticulum protein 2) (DERtrin-2) (Der1-like protein 2) (F-LAN-1) (F-LANa)				(ERO1B, orf8): 0.07	(UBXN8, orf9c): 0.07	41	0.017	60	0.021
O43615	TIMM44	Mitochondrial import inner membrane translocase subunit TIM44				(TIMM10B, nsp4): 0.06	(DNAJC19, nsp7): 0.06	42	0.027	157	0.028
Q86TM6	SYVN1	E3 ubiquitin-protein ligase synoviolin (EC 2.3.2.27) (RING-type E3 ubiquitin transferase synoviolin) (Synovial apoptosis inhibitor 1)				(FAM8A1, M): 0.13	(ERO1B, orf8): 0.07	43	0.037	478	0.037
O94992	HEXIM1	Protein HEXIM1 (Cardiac lineage protein 1) (Estrogen down-regulated gene 1 protein) (Hexamethylene bis-acetamide-inducible protein 1) (Menage a quatre protein 1)				(LARP7, nsp8): 0.25	(MEPCE, nsp8): 0.22	44	0.023	4160	0.256
Q9Y584	TIMM22	Mitochondrial import inner membrane translocase subunit Tim22 (Testis-expressed protein 4)				(TIMM29, nsp4): 0.10	(TIMM10B, nsp4): 0.10	45	0.022	33	0.023
Q99595	TIMM17A	Mitochondrial import inner membrane translocase subunit Tim17-A (Inner membrane preprotein translocase Tim17a)				(TIMM10B, nsp4): 0.11	(TIMM8B, orf10): 0.08	46	0.024	78	0.023
Q9UBV2	SEL1L	Protein sel-1 homolog 1 (Suppressor of lin-12-like protein 1) (Sel-1L)				(FAM8A1, M): 0.14	(FOXRED2, orf8): 0.08	47	0.024	12	0.019
Q7Z4V0	ZNF438	Zinc finger protein 438				(MAP7D1, orf10): 0.81	(SBNO1, nsp12): 0.02	48	0.044	1069	0.013
Q9H490	PIGU	Phosphatidylinositol glycan anchor biosynthesis class U protein (Cell division cycle protein 91-like 1) (Protein CDC91-like 1) (GPI transamidase component PIG-U)				(PIGS, orf9c): 0.32	(GPAA1, orf9c): 0.20	49	0.007	186	0.008
Q08AG7	MZT1	Mitotic-spindle organizing protein 1 (Mitotic-spindle organizing protein associated with a ring of gamma-tubulin 1)				(HEATR3, orf7a): 0.07	(TUBGCP3, M): 0.07	50	0.018	143	0.03
Q6P582	MZT2A	Mitotic-spindle organizing protein 2A (Mitotic-spindle organizing protein associated with a ring of gamma-tubulin 2A)				(NINL, nsp13): 0.08	(TUBGCP3, M): 0.08	51	0.024	270	0.03
Q14697	GANAB	Neutral alpha-glucosidase AB (EC 3.2.1.207) (Alpha-glucosidase 2) (Glucosidase II subunit alpha)	DB00491	Miglitol	4	(EDEM3, orf8): 0.12	(MOGS, nsp7): 0.12	52	0.019	1118	0.045
Q8N998	CCDC89	Coiled-coil domain-containing protein 89 (Bc8 orange-interacting protein)				(C1orf50, nsp13): 0.84	(CEP250, nsp13): 0.01	53	0.023	4679	0.136
Q96CM3	RPUSD4	Mitochondrial RNA pseudouridine synthase RPUSD4 (EC 5.4.99.-) (RNA pseudouridylate synthase domain-containing protein 4)				(PUSL1, orf8): 0.28	(FASTKD5, M): 0.25	54	0.004	1084	0.037
Q9UHQ9	CYB5R1	NADH-cytochrome b5 reductase 1 (b5R.1) (EC 1.6.2.2) (Humb5R2) (NAD(P)H:quinone oxidoreductase type 3 polypeptide A2)	DB03147	Flavin adenine dinucleotide	26	(CYB5B, nsp7): 0.35	(MTARC1, nsp7): 0.25	55	0.007	2270	0.06
Q9NPL8	TIMMDC1	Complex I assembly factor TIMMDC1, mitochondrial (Protein M5-14) (Translocase of inner mitochondrial membrane domain-containing protein 1) (TIMM domain containing-protein 1)				(MTCH1, orf6): 0.16	(DPY19L1, orf9c): 0.10	56	0.014	203	0.03
Q8N8Z8	ZNF441	Zinc finger protein 441				(PCSK6, orf8): 0.85	(TMEM39B, orf9c): 0.05	57	0.012	10644	0.487
Q8TEP8	CEP192	Centrosomal protein of 192 kDa (Cep192) (Cep192/SPD-2)				(NINL, nsp13): 0.07	(CEP250, nsp13): 0.07	58	0.038	10	0.037
Q8N4Q1	CHCHD4	Mitochondrial intermembrane space import and assembly protein 40 (Coiled-coil-helix-coiled-coil-helix domain-containing protein 4)				(TIMM8B, orf10): 0.10	(TIMM10B, nsp4): 0.09	59	0.026	128	0.031
Q5BKT4	ALG10	Dol-P-Glc:Glc(2)Man(9)GlcNAc(2)-PP-Dol alpha-1,2-glucosyltransferase (EC 2.4.1.256) (Alpha-1,2-glucosyltransferase ALG10-A) (Alpha-2-glucosyltransferase ALG10-A) (Asparagine-linked glycosylation protein 10 homolog A)				(ALG8, orf9c): 0.20	(ALG5, orf3a): 0.17	60	0.015	815	0.019
Q6DD88	ATL3	Atlastin-3 (EC 3.6.5.-)				(ERGIC1, nsp10): 0.35	(RTN4, M): 0.11	61	0.015	6772	0.329
V9GYS0	TIMM17B	Mitochondrial import inner membrane translocase subunit Tim17-B				(TIMM10B, nsp4): 0.12	(TIMM8B, orf10): 0.08	62	0.017	67	0.026
Q8IXB1	DNAJC10	DnaJ homolog subfamily C member 10 (EC 1.8.4.-) (Endoplasmic reticulum DNA J domain-containing protein 5) (ER-resident protein ERdj5) (ERdj5) (Macrothioredoxin) (MTHr)				(ERO1B, orf8): 0.08	(FOXRED2, orf8): 0.08	63	0.021	118	0.022
Q7Z4H7	HAUS6	HAUS augmin-like complex subunit 6				(MAP7D1, orf10): 0.12	(NINL, nsp13): 0.06	64	0.026	22	0.027
Q9NRH3	TUBG2	Tubulin gamma-2 chain (Gamma-2-tubulin)				(TUBGCP3, M): 0.08	(NINL, nsp13): 0.07	65	0.031	53	0.015
Q8NHV4	NEDD1	Protein NEDD1 (Neural precursor cell expressed developmentally down-regulated protein 1) (NEDD-1)				(NINL, nsp13): 0.06	(CNTRL, nsp13): 0.06	66	0.028	16	0.034
Q9BV10	ALG12	Dol-P-Man:Man(7)GlcNAc(2)-PP-Dol alpha-1,6-mannosyltransferase (EC 2.4.1.260) (Asparagine-linked glycosylation protein 12 homolog) (hALG12) (Dolichyl-P-Man:Man(7)GlcNAc(2)-PP-dolichyl-alpha-1,6-mannosyltransferase) (Mannosyltransferase ALG12 homolog) (Membrane protein SB87)				(ALG8, orf9c): 0.14	(ALG5, orf3a): 0.13	67	0.011	148	0.017
Q14154	DELE1	DAP3-binding cell death enhancer 1 (Death ligand signal enhancer)				(ERGIC1, nsp10): 0.29	(TOR1A, orf8): 0.20	68	0.005	8702	0.454
Q9H7R5	ZNF665	Zinc finger protein 665 (Zinc finger protein 160-like)				(RETREG3, orf9c): 0.82	(DPY19L1, orf9c): 0.04	69	0.019	11152	0.51
Q8NAF0	ZNF579	Zinc finger protein 579				(NAT14, nsp7): 0.80	(ACAD9, orf9c): 0.02	70	0.017	7133	0.339
Q14980	NUMA1	Nuclear mitotic apparatus protein 1 (Nuclear matrix protein-22) (NMP-22) (Nuclear mitotic apparatus protein) (NuMA protein) (SP-H antigen)				(ZC3H18, E): 0.07	(NINL, nsp13): 0.05	71	0.034	213	0.039
Q9UGJ1	TUBGCP4	Gamma-tubulin complex component 4 (GCP-4) (hGCP4) (Gamma-ring complex protein 76 kDa) (h76p) (hGrip76)				(NINL, nsp13): 0.08	(TUBGCP3, M): 0.08	72	0.027	146	0.019
Q15643	TRIP11	Thyroid receptor-interacting protein 11 (TR-interacting protein 11) (TRIP-11) (Clonal evolution-related gene on chromosome 14 protein) (Golgi-associated microtubule-binding protein 210) (GMAP-210) (Trip230)				(GOLGA3, nsp13): 0.15	(GCC2, nsp13): 0.09	73	0.019	1910	0.048
H0YCW6	ALG9	Mannosyltransferase (EC 2.4.1.-) (Fragment)				(ALG8, orf9c): 0.17	(ALG5, orf3a): 0.15	74	0.019	434	0.012
Q96RT7	TUBGCP6	Gamma-tubulin complex component 6 (GCP-6)				(TUBGCP3, M): 0.07	(TUBGCP2, M): 0.06	75	0.025	87	0.044
P0DJD1	RGPD2	RANBP2-like and GRIP domain-containing protein 2 (Ran-binding protein 2-like 2) (RanBP2-like 2) (RanBP2L2)				(NUP58, nsp9): 0.14	(NUP98, orf6): 0.09	76	0.019	573	0.019
Q9NS69	TOMM22	Mitochondrial import receptor subunit TOM22 homolog (hTom22) (1C9-2) (Translocase of outer membrane 22 kDa subunit homolog)				(TIMM8B, orf10): 0.09	(TIMM10B, nsp4): 0.08	77	0.022	126	0.017
Q96CP7	TLCD1	TLC domain-containing protein 1 (Calfacilitin)				(THTPA, orf10): 0.74	(TMEM97, orf9c): 0.02	78	0.016	3162	0.077
Q6PL24	TMED8	Protein TMED8				(ARL6IP6, orf3a): 0.75	(SDF2, orf8): 0.02	79	0.023	11803	0.581
O60220	TIMM8A	Mitochondrial import inner membrane translocase subunit Tim8 A (Deafness dystonia protein 1) (X-linked deafness dystonia protein)				(TIMM10B, nsp4): 0.12	(TIMM9, nsp4): 0.09	80	0.024	222	0.032
O43805	SSNA1	Sjoegren syndrome nuclear autoantigen 1 (Nuclear autoantigen of 14 kDa)				(NINL, nsp13): 0.07	(CNTRL, nsp13): 0.07	81	0.031	40	0.039
Q14444	CAPRIN1	Caprin-1 (Cell cycle-associated protein 1) (Cytoplasmic activation- and proliferation-associated protein 1) (GPI-anchored membrane protein 1) (GPI-anchored protein p137) (GPI-p137) (p137GPI) (Membrane component chromosome 11 surface marker 1) (RNA granule protein 105)				(G3BP2, N): 0.21	(G3BP1, N): 0.14	82	0.015	936	0.017
Q92628	KIAA0232	Uncharacterized protein KIAA0232				(C1orf50, nsp13): 0.85	(FAM98A, N): 0.01	83	0.025	1458	0.018
Q99871	HAUS7	HAUS augmin-like complex subunit 7 (26S proteasome-associated UCH37-interacting protein 1) (UCHL5-interacting protein) (X-linked protein STS1769)				(NINL, nsp13): 0.08	(CNTRL, nsp13): 0.07	84	0.036	23	0.022
Q15154	PCM1	Pericentriolar material 1 protein (PCM-1) (hPCM-1)				(CNTRL, nsp13): 0.06	(NINL, nsp13): 0.06	85	0.031	29	0.034
Q9UHV5	RAPGEFL1	Rap guanine nucleotide exchange factor-like 1 (Link guanine nucleotide exchange factor II) (Link GEFII)				(CISD3, orf8): 0.82	(INTS4, M): 0.01	86	0.02	15962	0.88
Q9BTY7	HGH1	Protein HGH1 homolog				(TMEM39B, orf9c): 0.15	(HEATR3, orf7a): 0.13	87	0.027	3328	0.234
Q8IWE2	FAM114A1	Protein NOXP20 (Nervous system overexpressed protein 20) (Protein FAM114A1)				(DPY19L1, orf9c): 0.37	(RETREG3, orf9c): 0.25	88	0.01	1654	0.023
Q5I7T1	ALG10B	Putative Dol-P-Glc:Glc(2)Man(9)GlcNAc(2)-PP-Dol alpha-1,2-glucosyltransferase (EC 2.4.1.256) (Alpha-1,2-glucosyltransferase ALG10-A) (Alpha-2-glucosyltransferase ALG10-B) (Asparagine-linked glycosylation protein 10 homolog B) (Potassium channel regulator 1)				(ALG8, orf9c): 0.19	(ALG5, orf3a): 0.17	89	0.016	1893	0.064
H3BNQ9	ZDHHC7	Palmitoyltransferase (EC 2.3.1.225) (Fragment)				(CYB5B, nsp7): 0.46	(PPT1, orf10): 0.16	90	0.014	6824	0.281
Q8N1S5	SLC39A11	Zinc transporter ZIP11 (Solute carrier family 39 member 11) (Zrt- and Irt-like protein 11) (ZIP-11)				(SLC30A7, M): 0.23	(SLC30A6, orf9c): 0.22	91	0.016	167	0.022
Q96CS2	HAUS1	HAUS augmin-like complex subunit 1 (Coiled-coil domain-containing protein 5) (Enhancer of invasion-cluster) (HEI-C)				(NINL, nsp13): 0.08	(CNTRL, nsp13): 0.07	92	0.032	26	0.041
Q8IXM6	NRM	Nurim (Nuclear envelope membrane protein) (Nuclear rim protein)				(AKAP8L, M): 0.29	(SUN2, orf3a): 0.16	93	0.007	2165	0.034
Q9P209	CEP72	Centrosomal protein of 72 kDa (Cep72)				(NINL, nsp13): 0.08	(CNTRL, nsp13): 0.07	94	0.029	46	0.025
E9PAM4	nan	PI3K/PI4K domain-containing protein				(PIGS, orf9c): 0.55	(SIGMAR1, nsp6): 0.21	95	0.009	14199	0.812
Q9Y5L4	TIMM13	Mitochondrial import inner membrane translocase subunit Tim13				(TIMM10B, nsp4): 0.10	(TIMM8B, orf10): 0.10	96	0.039	131	0.03
Q8N309	LRRC43	Leucine-rich repeat-containing protein 43				(CEP68, nsp13): 0.79	(MIPOL1, nsp13): 0.02	97	0.01	7577	0.332
Q96BJ3	AIDA	Axin interactor, dorsalization-associated protein (Axin interaction partner and dorsalization antagonist)				(NAT14, nsp7): 0.66	(DCAF7, nsp9): 0.18	98	0.009	17201	0.977
Q9C0D7	ZC3H12C	Probable ribonuclease ZC3H12C (EC 3.1.-.-) (MCP-induced protein 3) (Zinc finger CCCH domain-containing protein 12C)				(POGLUT2, orf8): 0.39	(ZC3H7A, nsp12): 0.25	99	0.018	1787	0.024
Q92685	ALG3	Dol-P-Man:Man(5)GlcNAc(2)-PP-Dol alpha-1,3-mannosyltransferase (EC 2.4.1.258) (Asparagine-linked glycosylation protein 3 homolog) (Dol-P-Man-dependent alpha(1-3)-mannosyltransferase) (Dolichyl-P-Man:Man(5)GlcNAc(2)-PP-dolichyl mannosyltransferase) (Dolichyl-phosphate-mannose--glycolipid alpha-mannosyltransferase) (Not56-like protein)				(PIGS, orf9c): 0.13	(ALG8, orf9c): 0.11	100	0.026	145	0.028
Q86XR8	CEP57	Centrosomal protein of 57 kDa (Cep57) (FGF2-interacting protein) (Testis-specific protein 57) (Translokin)				(NINL, nsp13): 0.07	(CEP250, nsp13): 0.07	101	0.042	36	0.023
Q9UPN4	CEP131	Centrosomal protein of 131 kDa (5-azacytidine-induced protein 1) (Pre-acrosome localization protein 1)				(NINL, nsp13): 0.07	(CNTRL, nsp13): 0.07	102	0.037	75	0.037
Q96Q80	DERL3	Derlin-3 (Degradation in endoplasmic reticulum protein 3) (DERtrin-3) (Der1-like protein 3)				(ERO1B, orf8): 0.12	(ERLEC1, orf8): 0.10	103	0.02	121	0.017
Q5SW79	CEP170	Centrosomal protein of 170 kDa (Cep170) (KARP-1-binding protein) (KARP1-binding protein)				(NIN, nsp13): 0.13	(FAM162A, nsp7): 0.11	104	0.034	740	0.016
Q9BT25	HAUS8	HAUS augmin-like complex subunit 8 (HEC1/NDC80-interacting centrosome-associated protein 1) (Sarcoma antigen NY-SAR-48)				(NINL, nsp13): 0.08	(CNTRL, nsp13): 0.08	105	0.038	24	0.043
Q9BRY0	SLC39A3	Zinc transporter ZIP3 (Solute carrier family 39 member 3) (Zrt- and Irt-like protein 3) (ZIP-3)				(SLC30A7, M): 0.30	(SLC30A6, orf9c): 0.26	106	0.008	814	0.035
Q92935	EXTL1	Exostosin-like 1 (EC 2.4.1.224) (Exostosin-L) (Glucuronosyl-N-acetylglucosaminyl-proteoglycan 4-alpha-N-acetylglucosaminyltransferase) (Multiple exostosis-like protein)				(HS6ST2, orf8): 0.24	(CHPF2, orf8): 0.22	107	0.009	3433	0.15
P49257	LMAN1	Protein ERGIC-53 (ER-Golgi intermediate compartment 53 kDa protein) (Gp58) (Intracellular mannose-specific lectin MR60) (Lectin mannose-binding 1)	DB00025|DB13998|DB13999	Antihemophilic factor, human recombinant|Lonoctocog alfa|Moroctocog alfa	11|11|11	(ERGIC1, nsp10): 0.11	(LMAN2, nsp7): 0.08	108	0.032	409	0.038
Q08AN1	ZNF616	Zinc finger protein 616				(DPY19L1, orf9c): 0.74	(RETREG3, orf9c): 0.03	109	0.018	1544	0.011
Q96GE9	DMAC1	Distal membrane-arm assembly complex protein 1 (Transmembrane protein 261)				(ERMP1, orf9c): 0.73	(ATP13A3, nsp6): 0.04	110	0.018	10027	0.512
Q9H6D7	HAUS4	HAUS augmin-like complex subunit 4				(CNTRL, nsp13): 0.08	(CEP250, nsp13): 0.08	111	0.026	17	0.032
Q68CZ6	HAUS3	HAUS augmin-like complex subunit 3				(NINL, nsp13): 0.08	(CNTRL, nsp13): 0.08	112	0.034	19	0.033
Q5MJ68	SPDYC	Speedy protein C (Rapid inducer of G2/M progression in oocytes C) (RINGO C) (hSpy/Ringo C)				(LARP7, nsp8): 0.75	(HSBP1, nsp13): 0.03	113	0.008	11089	0.683
Q9P2K2	TXNDC16	Thioredoxin domain-containing protein 16				(FOXRED2, orf8): 0.21	(FAM8A1, M): 0.16	114	0.017	772	0.024
O15118	NPC1	NPC intracellular cholesterol transporter 1 (Niemann-Pick C1 protein)				(TMEM97, orf9c): 0.49	(NPC2, orf8): 0.08	115	0.021	10656	0.725
Q86UB2	BIVM	Basic immunoglobulin-like variable motif-containing protein				(POGLUT2, orf8): 0.77	(POFUT1, orf8): 0.01	116	0.016	7315	0.323
Q6P5W5	SLC39A4	Zinc transporter ZIP4 (Solute carrier family 39 member 4) (Zrt- and Irt-like protein 4) (ZIP-4)				(SLC30A7, M): 0.26	(SLC30A6, orf9c): 0.23	117	0.016	819	0.036
Q96L34	MARK4	MAP/microtubule affinity-regulating kinase 4 (EC 2.7.11.1) (MAP/microtubule affinity-regulating kinase-like 1)	DB12010	Fostamatinib	297	(NINL, nsp13): 0.07	(CNTRL, nsp13): 0.07	118	0.046	14	0.03
Q9NSD4	ZNF275	Zinc finger protein 275				(PUSL1, orf8): 0.50	(GRIPAP1, nsp13): 0.31	119	0.016	2814	0.067
Q8IW35	CEP97	Centrosomal protein of 97 kDa (Cep97) (Leucine-rich repeat and IQ domain-containing protein 2)				(NINL, nsp13): 0.08	(CNTRL, nsp13): 0.07	120	0.037	65	0.039
Q96MT8	CEP63	Centrosomal protein of 63 kDa (Cep63)				(NINL, nsp13): 0.07	(CEP250, nsp13): 0.07	121	0.036	62	0.039
Q96NL6	SCLT1	Sodium channel and clathrin linker 1 (Sodium channel-associated protein 1)				(CNTRL, nsp13): 0.07	(NINL, nsp13): 0.07	122	0.029	44	0.033
Q9Y3E5	PTRH2	Peptidyl-tRNA hydrolase 2, mitochondrial (PTH 2) (EC 3.1.1.29) (Bcl-2 inhibitor of transcription 1)				(MAT2B, nsp9): 0.13	(TLE5, nsp13): 0.12	123	0.018	2756	0.126
Q9H7C9	AAMDC	Mth938 domain-containing protein (Adipogenesis associated Mth938 domain-containing protein)				(AASS, M): 0.20	(ALG8, orf9c): 0.20	124	0.02	3268	0.079
Q96ST8	CEP89	Centrosomal protein of 89 kDa (Cep89) (Centrosomal protein 123) (Cep123) (Coiled-coil domain-containing protein 123)				(CNTRL, nsp13): 0.07	(NINL, nsp13): 0.07	125	0.031	58	0.034
Q96AA3	RFT1	Protein RFT1 homolog				(ALG11, nsp4): 0.22	(ALG5, orf3a): 0.20	126	0.008	2063	0.034
Q5JTW2	CEP78	Centrosomal protein of 78 kDa (Cep78)				(CEP250, nsp13): 0.07	(NINL, nsp13): 0.07	127	0.026	28	0.032
Q9BUN8	DERL1	Derlin-1 (Degradation in endoplasmic reticulum protein 1) (DERtrin-1) (Der1-like protein 1)				(NGLY1, orf8): 0.10	(SELENOS, nsp7): 0.06	128	0.025	232	0.028
Q7L775	EPM2AIP1	EPM2A-interacting protein 1 (Laforin-interacting protein)				(C1orf50, nsp13): 0.79	(FAM98A, N): 0.01	129	0.013	7176	0.346
Q9H6S1	AZI2	5-azacytidine-induced protein 2 (NF-kappa-B-activating kinase-associated protein 1) (Nak-associated protein 1) (TILP)				(TBKBP1, nsp13): 0.44	(MIB1, nsp9): 0.16	130	0.011	3937	0.191
Q13433	SLC39A6	Zinc transporter ZIP6 (Estrogen-regulated protein LIV-1) (Solute carrier family 39 member 6) (Zrt- and Irt-like protein 6) (ZIP-6)				(SLC30A7, M): 0.29	(SLC30A6, orf9c): 0.27	131	0.01	565	0.019
Q5BJF6	ODF2	Outer dense fiber protein 2 (Cenexin) (Outer dense fiber of sperm tails protein 2)				(NIN, nsp13): 0.08	(CNTRL, nsp13): 0.07	132	0.042	38	0.03
A8MWX3	WASH4P	Putative WAS protein family homolog 4 (Protein FAM39CP)				(WASHC4, nsp2): 0.62	(FKBP15, nsp2): 0.18	133	0.023	1930	0.056
Q9H819	DNAJC18	DnaJ homolog subfamily C member 18				(TMEM39B, orf9c): 0.34	(EMC1, orf8): 0.09	134	0.018	4276	0.202
O94986	CEP152	Centrosomal protein of 152 kDa (Cep152)				(CEP250, nsp13): 0.06	(NINL, nsp13): 0.06	135	0.034	109	0.031
P05496	ATP5MC1	ATP synthase F(0) complex subunit C1, mitochondrial (ATP synthase lipid-binding protein) (ATP synthase membrane subunit c locus 1) (ATP synthase proteolipid P1) (ATP synthase proton-transporting mitochondrial F(0) complex subunit C1) (ATPase protein 9) (ATPase subunit c)				(TIMM8B, orf10): 0.07	(PMPCA, M): 0.05	136	0.024	13	0.028
O94927	HAUS5	HAUS augmin-like complex subunit 5				(CEP250, nsp13): 0.07	(NINL, nsp13): 0.07	137	0.036	39	0.033
P68371	TUBB4B	Tubulin beta-4B chain (Tubulin beta-2 chain) (Tubulin beta-2C chain)	DB00518|DB00643|DB01873|DB03010|DB04910|DB05147|DB12695	Albendazole|Mebendazole|Epothilone D|Patupilone|Oxibendazole|CYT997|Phenethyl Isothiocyanate	2|2|11|11|1|15|45	(TBCA, nsp11): 0.07	(AKAP8, nsp12): 0.04	138	0.02	59	0.023
Q8NHQ1	CEP70	Centrosomal protein of 70 kDa (Cep70) (p10-binding protein)				(NINL, nsp13): 0.08	(CNTRL, nsp13): 0.07	139	0.041	108	0.029
P23258	TUBG1	Tubulin gamma-1 chain (Gamma-1-tubulin) (Gamma-tubulin complex component 1) (GCP-1)	DB00570	Vinblastine	6	(NINL, nsp13): 0.06	(CNTRL, nsp13): 0.06	140	0.026	88	0.036
Q96HE7	ERO1A	ERO1-like protein alpha (ERO1-L) (ERO1-L-alpha) (EC 1.8.4.-) (Endoplasmic oxidoreductin-1-like protein) (Endoplasmic reticulum oxidoreductase alpha) (Oxidoreductin-1-L-alpha)				(ERO1B, orf8): 0.33	(ERP44, orf8): 0.12	141	0.026	387	0.024
Q8TES7	FBF1	Fas-binding factor 1 (FBF-1) (Protein albatross)				(NINL, nsp13): 0.08	(CNTRL, nsp13): 0.08	142	0.028	231	0.044
Q9BSJ5	C17orf80	Uncharacterized protein C17orf80 (Cell migration-inducing gene 3 protein) (Human lung cancer oncogene 8 protein) (HLC-8)				(TM2D3, orf8): 0.45	(ATP5MG, nsp6): 0.09	143	0.02	3896	0.3
Q9UBS4	DNAJB11	DnaJ homolog subfamily B member 11 (APOBEC1-binding protein 2) (ABBP-2) (DnaJ protein homolog 9) (ER-associated DNAJ) (ER-associated Hsp40 co-chaperone) (Endoplasmic reticulum DNA J domain-containing protein 3) (ER-resident protein ERdj3) (ERdj3) (ERj3p) (HEDJ) (Human DnaJ protein 9) (hDj-9) (PWP1-interacting protein 4)				(SDF2, orf8): 0.19	(HYOU1, orf8): 0.09	144	0.017	248	0.015
P49821	NDUFV1	NADH dehydrogenase [ubiquinone] flavoprotein 1, mitochondrial (EC 1.6.99.3) (EC 7.1.1.2) (Complex I-51kD) (CI-51kD) (NADH dehydrogenase flavoprotein 1) (NADH-ubiquinone oxidoreductase 51 kDa subunit)	DB00157	NADH	144	(MTCH1, orf6): 0.09	(NDUFAF2, nsp7): 0.07	145	0.036	778	0.121
Q8IVE3	PLEKHH2	Pleckstrin homology domain-containing family H member 2				(ARL6IP6, orf3a): 0.76	(SDF2, orf8): 0.02	146	0.013	8409	0.469
Q9Y3C0	WASHC3	WASH complex subunit 3 (Coiled-coil domain-containing protein 53)				(HSBP1, nsp13): 0.39	(WASHC4, nsp2): 0.28	147	0.019	963	0.033
Q86SQ7	SDCCAG8	Serologically defined colon cancer antigen 8 (Antigen NY-CO-8) (Centrosomal colon cancer autoantigen protein) (hCCCAP)				(NINL, nsp13): 0.06	(CEP250, nsp13): 0.06	148	0.024	37	0.031
Q9H6U8	ALG9	Alpha-1,2-mannosyltransferase ALG9 (EC 2.4.1.259) (EC 2.4.1.261) (Asparagine-linked glycosylation protein 9 homolog) (Disrupted in bipolar disorder protein 1) (Dol-P-Man:Man(6)GlcNAc(2)-PP-Dol alpha-1,2-mannosyltransferase) (Dol-P-Man:Man(8)GlcNAc(2)-PP-Dol alpha-1,2-mannosyltransferase)				(ALG8, orf9c): 0.14	(ALG5, orf3a): 0.13	149	0.017	79	0.014
Q96KF7	SMIM8	Small integral membrane protein 8				(FAM162A, nsp7): 0.82	(NOL10, nsp8): 0.01	150	0.028	12528	0.694
Q9P0I2	EMC3	ER membrane protein complex subunit 3 (Transmembrane protein 111)				(FAM8A1, M): 0.19	(EMC1, orf8): 0.18	151	0.013	518	0.016
Q9NVX0	HAUS2	HAUS augmin-like complex subunit 2 (Centrosomal protein of 27 kDa) (Cep27)				(NINL, nsp13): 0.07	(CEP250, nsp13): 0.07	152	0.04	57	0.032
Q8TAA5	GRPEL2	GrpE protein homolog 2, mitochondrial (Mt-GrpE#2)				(DNAJC19, nsp7): 0.08	(PMPCA, M): 0.07	153	0.025	343	0.028
P38646	HSPA9	Stress-70 protein, mitochondrial (75 kDa glucose-regulated protein) (GRP-75) (Heat shock 70 kDa protein 9) (Mortalin) (MOT) (Peptide-binding protein 74) (PBP74)				(BAG5, orf9b): 0.05	(TIMM8B, orf10): 0.04	154	0.029	81	0.027
O43303	CCP110	Centriolar coiled-coil protein of 110 kDa (Centrosomal protein of 110 kDa) (CP110) (Cep110)				(CNTRL, nsp13): 0.06	(NINL, nsp13): 0.06	155	0.035	56	0.031
P34931	HSPA1L	Heat shock 70 kDa protein 1-like (Heat shock 70 kDa protein 1L) (Heat shock 70 kDa protein 1-Hom) (HSP70-Hom)				(BAG5, orf9b): 0.11	(STOML2, orf3b): 0.06	156	0.039	291	0.037
P55082	MFAP3	Microfibril-associated glycoprotein 3				(FBLN5, nsp9): 0.34	(FBN2, nsp9): 0.23	157	0.011	4091	0.149
Q8TC92	ENOX1	Ecto-NOX disulfide-thiol exchanger 1 (Candidate growth-related and time keeping constitutive hydroquinone [NADH] oxidase) (cCNOX) (Cell proliferation-inducing gene 38 protein) (Constitutive Ecto-NOX) (cNOX) [Includes: Hydroquinone [NADH] oxidase (EC 1.-.-.-); Protein disulfide-thiol oxidoreductase (EC 1.-.-.-)]				(POGLUT3, orf8): 0.40	(RETREG3, orf9c): 0.28	158	0.022	9646	0.476
Q8WWA1	TMEM40	Transmembrane protein 40				(POGLUT3, orf8): 0.79	(MTARC1, nsp7): 0.03	159	0.012	9327	0.361
Q92521	PIGB	GPI mannosyltransferase 3 (EC 2.4.1.-) (GPI mannosyltransferase III) (GPI-MT-III) (Phosphatidylinositol-glycan biosynthesis class B protein) (PIG-B)				(PIGO, orf9c): 0.23	(GPAA1, orf9c): 0.20	160	0.02	215	0.016
Q9P2H5	USP35	Ubiquitin carboxyl-terminal hydrolase 35 (EC 3.4.19.12) (Deubiquitinating enzyme 35) (Ubiquitin thioesterase 35) (Ubiquitin-specific-processing protease 35)				(USP54, nsp12): 0.21	(ALG8, orf9c): 0.17	161	0.01	2201	0.048
Q99442	SEC62	Translocation protein SEC62 (Translocation protein 1) (TP-1) (hTP-1)				(RETREG3, orf9c): 0.10	(SBNO1, nsp12): 0.09	162	0.018	6098	0.418
Q6WRX3	ZYG11A	Protein zyg-11 homolog A				(ZYG11B, orf10): 0.44	(CUL2, orf10): 0.09	163	0.009	5431	0.218
Q8TAP6	CEP76	Centrosomal protein of 76 kDa (Cep76)				(NINL, nsp13): 0.07	(CNTRL, nsp13): 0.07	164	0.038	32	0.038
O75352	MPDU1	Mannose-P-dolichol utilization defect 1 protein (Suppressor of Lec15 and Lec35 glycosylation mutation homolog) (SL15)				(PIGO, orf9c): 0.16	(GPAA1, orf9c): 0.14	165	0.015	163	0.009
A0PJZ3	GXYLT2	Glucoside xylosyltransferase 2 (EC 2.4.2.42) (Glycosyltransferase 8 domain-containing protein 4)				(POGLUT2, orf8): 0.37	(POGLUT3, orf8): 0.32	166	0.018	416	0.003
Q7Z7L7	ZER1	Protein zer-1 homolog (Hzyg) (Zyg-11 homolog B-like protein) (Zyg11b-like protein)				(ZYG11B, orf10): 0.40	(CUL2, orf10): 0.08	167	0.005	5423	0.264
Q96CS3	FAF2	FAS-associated factor 2 (Protein ETEA) (UBX domain-containing protein 3B) (UBX domain-containing protein 8)				(UBXN8, orf9c): 0.06	(FAM8A1, M): 0.06	168	0.037	209	0.031
Q8NG66	NEK11	Serine/threonine-protein kinase Nek11 (EC 2.7.11.1) (Never in mitosis A-related kinase 11) (NimA-related protein kinase 11)	DB08912|DB12010	Dabrafenib|Fostamatinib	5|297	(FASTKD5, M): 0.54	(CEP250, nsp13): 0.18	169	0.018	3721	0.142
O95169	NDUFB8	NADH dehydrogenase [ubiquinone] 1 beta subcomplex subunit 8, mitochondrial (Complex I-ASHI) (CI-ASHI) (NADH-ubiquinone oxidoreductase ASHI subunit)	DB00157	NADH	144	(NDUFAF2, nsp7): 0.06	(NDUFAF1, orf9c): 0.06	170	0.019	15	0.037
Q8NFR3	SPTSSB	Serine palmitoyltransferase small subunit B (Protein ADMP) (Small subunit of serine palmitoyltransferase B) (ssSPTb)				(ZNF503, nsp9): 0.37	(CHPF2, orf8): 0.17	171	0.005	2595	0.075
Q9UKM7	MAN1B1	Endoplasmic reticulum mannosyl-oligosaccharide 1,2-alpha-mannosidase (EC 3.2.1.113) (ER alpha-1,2-mannosidase) (ER mannosidase 1) (ERMan1) (Man9GlcNAc2-specific-processing alpha-mannosidase) (Mannosidase alpha class 1B member 1)	DB01955|DB02422|DB02742|DB03206	1,4-Butanediol|Methyl-2-S-(Alpha-D-Mannopyranosyl)-2-Thio-Alpha-D-Mannopyranoside|Kifunensine|Duvoglustat	3|1|2|1	(MOGS, nsp7): 0.13	(NGLY1, orf8): 0.10	172	0.012	598	0.026
O43402	EMC8	ER membrane protein complex subunit 8 (Neighbor of COX4) (Protein FAM158B)				(FAM8A1, M): 0.26	(EMC1, orf8): 0.20	173	0.01	561	0.024
Q6P087	RPUSD3	Mitochondrial mRNA pseudouridine synthase RPUSD3 (EC 5.4.99.-) (RNA pseudouridylate synthase domain-containing protein 3)				(PUSL1, orf8): 0.30	(FASTKD5, M): 0.27	174	0.019	3011	0.123
O43674	NDUFB5	NADH dehydrogenase [ubiquinone] 1 beta subcomplex subunit 5, mitochondrial (Complex I-SGDH) (CI-SGDH) (NADH-ubiquinone oxidoreductase SGDH subunit)	DB00157	NADH	144	(NDUFAF2, nsp7): 0.08	(NDUFAF1, orf9c): 0.08	175	0.029	943	0.15
Q96B49	TOMM6	Mitochondrial import receptor subunit TOM6 homolog (Overexpressed breast tumor protein) (Translocase of outer membrane 6 kDa subunit homolog)				(TOMM70, orf9b): 0.14	(TIMM9, nsp4): 0.10	176	0.026	535	0.022
O15062	ZBTB5	Zinc finger and BTB domain-containing protein 5				(SAAL1, M): 0.79	(ERMP1, orf9c): 0.01	177	0.012	15912	0.911
Q8TC44	POC1B	POC1 centriolar protein homolog B (Pix1) (Proteome of centriole protein 1B) (WD repeat-containing protein 51B)				(HSBP1, nsp13): 0.28	(ARL6IP6, orf3a): 0.27	178	0.015	1843	0.051
O96008	TOMM40	Mitochondrial import receptor subunit TOM40 homolog (Protein Haymaker) (Translocase of outer membrane 40 kDa subunit homolog) (p38.5)				(TIMM8B, orf10): 0.08	(TIMM10B, nsp4): 0.06	179	0.024	30	0.029
Q13361	MFAP5	Microfibrillar-associated protein 5 (MFAP-5) (MP25) (Microfibril-associated glycoprotein 2) (MAGP-2)				(FBLN5, nsp9): 0.28	(FBN2, nsp9): 0.23	180	0.02	185	0.011
O75746	SLC25A12	Calcium-binding mitochondrial carrier protein Aralar1 (Mitochondrial aspartate glutamate carrier 1) (Solute carrier family 25 member 12)	DB00128	Aspartic acid	22	(TIMM8B, orf10): 0.19	(AASS, M): 0.11	181	0.028	1780	0.066
Q8N543	OGFOD1	Prolyl 3-hydroxylase OGFOD1 (EC 1.14.11.-) (2-oxoglutarate and iron-dependent oxygenase domain-containing protein 1) (Termination and polyadenylation 1 homolog) (uS12 prolyl 3-hydroxylase)	DB00126	Ascorbic acid	21	(FAM98A, N): 0.13	(UBAP2, nsp12): 0.12	182	0.02	5873	0.275
Q9UPV0	CEP164	Centrosomal protein of 164 kDa (Cep164)				(NIN, nsp13): 0.06	(CNTRL, nsp13): 0.06	183	0.04	9	0.028
Q9Y221	NIP7	60S ribosome subunit biogenesis protein NIP7 homolog (KD93)	DB12339	Radezolid	2	(CCDC86, nsp8): 0.08	(HEATR3, orf7a): 0.05	184	0.022	333	0.022
Q9P0U1	TOMM7	Mitochondrial import receptor subunit TOM7 homolog (Translocase of outer membrane 7 kDa subunit homolog)				(TIMM8B, orf10): 0.10	(TIMM10B, nsp4): 0.10	185	0.042	462	0.038
O75438	NDUFB1	NADH dehydrogenase [ubiquinone] 1 beta subcomplex subunit 1 (Complex I-MNLL) (CI-MNLL) (NADH-ubiquinone oxidoreductase MNLL subunit)	DB00157	NADH	144	(NDUFAF2, nsp7): 0.12	(ECSIT, orf9c): 0.11	186	0.014	329	0.036
Q86X52	CHSY1	Chondroitin sulfate synthase 1 (EC 2.4.1.175) (EC 2.4.1.226) (Chondroitin glucuronyltransferase 1) (Chondroitin synthase 1) (ChSy-1) (Glucuronosyl-N-acetylgalactosaminyl-proteoglycan 4-beta-N-acetylgalactosaminyltransferase 1) (N-acetylgalactosaminyl-proteoglycan 3-beta-glucuronosyltransferase 1) (N-acetylgalactosaminyltransferase 1)				(CHPF2, orf8): 0.26	(CHPF, orf8): 0.21	187	0.013	5674	0.321
Q8N4H5	TOMM5	Mitochondrial import receptor subunit TOM5 homolog				(TOMM70, orf9b): 0.13	(TIMM9, nsp4): 0.09	188	0.025	411	0.023
Q8N1F7	NUP93	Nuclear pore complex protein Nup93 (93 kDa nucleoporin) (Nucleoporin Nup93)				(NUP58, nsp9): 0.10	(NUP88, nsp9): 0.06	189	0.035	49	0.025
Q8TDX6	CSGALNACT1	Chondroitin sulfate N-acetylgalactosaminyltransferase 1 (CsGalNAcT-1) (EC 2.4.1.174) (Chondroitin beta-1,4-N-acetylgalactosaminyltransferase 1) (Beta4GalNAcT-1)				(CHPF2, orf8): 0.28	(CHPF, orf8): 0.22	190	0.025	1180	0.055
Q9HCD5	NCOA5	Nuclear receptor coactivator 5 (NCoA-5) (Coactivator independent of AF-2) (CIA)	DB07702	17alpha-Estriol	2	(EMC1, orf8): 0.09	(NUP54, nsp9): 0.08	191	0.03	4705	0.258
P46977	STT3A	Dolichyl-diphosphooligosaccharide--protein glycosyltransferase subunit STT3A (Oligosaccharyl transferase subunit STT3A) (STT3-A) (EC 2.4.99.18) (B5) (Integral membrane protein 1) (Transmembrane protein TMC)				(ALG8, orf9c): 0.08	(SDF2, orf8): 0.08	192	0.022	172	0.023
O43592	XPOT	Exportin-T (Exportin(tRNA)) (tRNA exportin)				(NUP58, nsp9): 0.08	(PDZD11, nsp12): 0.06	193	0.024	226	0.025
Q9NPA0	EMC7	ER membrane protein complex subunit 7				(FAM8A1, M): 0.20	(EMC1, orf8): 0.17	194	0.017	433	0.018
Q9P032	NDUFAF4	NADH dehydrogenase [ubiquinone] 1 alpha subcomplex assembly factor 4 (Hormone-regulated proliferation-associated protein of 20 kDa)				(NDUFAF2, nsp7): 0.12	(NDUFAF1, orf9c): 0.11	195	0.023	165	0.024
P12235	SLC25A4	ADP/ATP translocase 1 (ADP,ATP carrier protein 1) (ADP,ATP carrier protein, heart/skeletal muscle isoform T1) (Adenine nucleotide translocator 1) (ANT 1) (Solute carrier family 25 member 4)	DB00171|DB00720|DB01736|DB02426|DB03429|DB04178	ATP|Clodronic acid|[3-(Dodecanoylamino)Propyl](Hydroxy)Dimethylammonium|Carboxyatractyloside|Tetrastearoyl cardiolipin|Di-Stearoyl-3-Sn-Phosphatidylcholine	42|3|1|1|1|2	(TIMM10B, nsp4): 0.10	(TIMM8B, orf10): 0.09	196	0.03	235	0.026
Q86Y39	NDUFA11	NADH dehydrogenase [ubiquinone] 1 alpha subcomplex subunit 11 (Complex I-B14.7) (CI-B14.7) (NADH-ubiquinone oxidoreductase subunit B14.7)	DB00157	NADH	144	(GHITM, orf9c): 0.09	(NDUFAF2, nsp7): 0.08	197	0.03	287	0.046
A8K8P3	SFI1	Protein SFI1 homolog (hSFI1)				(NINL, nsp13): 0.07	(CNTRL, nsp13): 0.07	198	0.034	31	0.033
O75306	NDUFS2	NADH dehydrogenase [ubiquinone] iron-sulfur protein 2, mitochondrial (EC 1.6.99.3) (EC 7.1.1.2) (Complex I-49kD) (CI-49kD) (NADH-ubiquinone oxidoreductase 49 kDa subunit)	DB00157	NADH	144	(NDUFAF2, nsp7): 0.07	(NDUFAF1, orf9c): 0.07	199	0.034	960	0.127
P57737	CORO7	Coronin-7 (Crn7) (70 kDa WD repeat tumor rejection antigen homolog)				(TIMM8B, orf10): 0.16	(DNAJC19, nsp7): 0.14	200	0.009	609	0.005
Q9UKV5	AMFR	E3 ubiquitin-protein ligase AMFR (EC 2.3.2.27) (Autocrine motility factor receptor) (AMF receptor) (RING finger protein 45) (RING-type E3 ubiquitin transferase AMFR) (gp78)				(NGLY1, orf8): 0.11	(FAM8A1, M): 0.11	201	0.025	2179	0.12
P30040	ERP29	Endoplasmic reticulum resident protein 29 (ERp29) (Endoplasmic reticulum resident protein 28) (ERp28) (Endoplasmic reticulum resident protein 31) (ERp31)				(ERO1B, orf8): 0.26	(EDEM3, orf8): 0.16	202	0.02	2107	0.066
Q5BJH7	YIF1B	Protein YIF1B (YIP1-interacting factor homolog B)				(DPY19L1, orf9c): 0.37	(RETREG3, orf9c): 0.27	203	0.003	967	0.009
Q9BU61	NDUFAF3	NADH dehydrogenase [ubiquinone] 1 alpha subcomplex assembly factor 3				(NDUFAF2, nsp7): 0.11	(NDUFAF1, orf9c): 0.11	204	0.027	85	0.023
Q6NUS6	TCTN3	Tectonic-3				(NINL, nsp13): 0.09	(CNTRL, nsp13): 0.08	205	0.026	241	0.03
Q5JUK9	PAGE3	P antigen family member 3 (PAGE-3) (G antigen family D member 1) (Prostate-associated gene 3 protein)				(NPTX1, orf8): 0.86	(PIGO, orf9c): 0.01	206	0.053	7811	0.377
Q96H96	COQ2	4-hydroxybenzoate polyprenyltransferase, mitochondrial (4-HB polyprenyltransferase) (EC 2.5.1.39) (4-hydroxybenzoate decaprenyltransferase) (COQ2 homolog) (hCOQ2) (Para-hydroxybenzoate--polyprenyltransferase) (PHB:PPT) (PHB:polyprenyltransferase)				(COQ8B, M): 0.15	(PITRM1, M): 0.07	207	0.028	386	0.014
Q96RT8	TUBGCP5	Gamma-tubulin complex component 5 (GCP-5)				(TUBGCP3, M): 0.07	(NINL, nsp13): 0.07	208	0.033	225	0.033
Q16795	NDUFA9	NADH dehydrogenase [ubiquinone] 1 alpha subcomplex subunit 9, mitochondrial (Complex I-39kD) (CI-39kD) (NADH-ubiquinone oxidoreductase 39 kDa subunit)	DB00157|DB03147	NADH|Flavin adenine dinucleotide	144|26	(NDUFAF2, nsp7): 0.07	(NDUFAF1, orf9c): 0.07	209	0.038	311	0.05
Q5TEU4	NDUFAF5	Arginine-hydroxylase NDUFAF5, mitochondrial (EC 1.-.-.-) (NADH dehydrogenase [ubiquinone] 1 alpha subcomplex assembly factor 5) (Putative methyltransferase NDUFAF5) (EC 2.1.1.-)				(NDUFAF2, nsp7): 0.11	(NDUFAF1, orf9c): 0.11	210	0.026	501	0.043
Q96DN0	ERP27	Endoplasmic reticulum resident protein 27 (ER protein 27) (ERp27) (Inactive protein disulfide-isomerase 27)				(FOXRED2, orf8): 0.25	(ERO1B, orf8): 0.22	211	0.013	921	0.013
A8K0R7	ZNF839	Zinc finger protein 839 (Renal carcinoma antigen NY-REN-50)				(BAG5, orf9b): 0.86	(MTARC1, nsp7): 0.00	212	0.039	11711	0.55
Q9UDT6	CLIP2	CAP-Gly domain-containing linker protein 2 (Cytoplasmic linker protein 115) (CLIP-115) (Cytoplasmic linker protein 2) (Williams-Beuren syndrome chromosomal region 3 protein) (Williams-Beuren syndrome chromosomal region 4 protein)				(MAP7D1, orf10): 0.31	(PDE4DIP, nsp13): 0.14	213	0.019	7476	0.498
Q9ULF5	SLC39A10	Zinc transporter ZIP10 (Solute carrier family 39 member 10) (Zrt- and Irt-like protein 10) (ZIP-10)				(SLC30A7, M): 0.28	(SLC30A6, orf9c): 0.25	214	0.015	1489	0.063
P13667	PDIA4	Protein disulfide-isomerase A4 (EC 5.3.4.1) (Endoplasmic reticulum resident protein 70) (ER protein 70) (ERp70) (Endoplasmic reticulum resident protein 72) (ER protein 72) (ERp-72) (ERp72)				(ERO1B, orf8): 0.18	(EDEM3, orf8): 0.10	215	0.024	257	0.031
O43920	NDUFS5	NADH dehydrogenase [ubiquinone] iron-sulfur protein 5 (Complex I-15 kDa) (CI-15 kDa) (NADH-ubiquinone oxidoreductase 15 kDa subunit)	DB00157	NADH	144	(FASTKD5, M): 0.08	(NDUFAF2, nsp7): 0.08	216	0.034	299	0.056
Q8TCJ2	STT3B	Dolichyl-diphosphooligosaccharide--protein glycosyltransferase subunit STT3B (Oligosaccharyl transferase subunit STT3B) (STT3-B) (EC 2.4.99.18) (Source of immunodominant MHC-associated peptides homolog)				(ALG8, orf9c): 0.10	(MOGS, nsp7): 0.09	217	0.023	579	0.026
Q92643	PIGK	GPI-anchor transamidase (GPI transamidase) (EC 3.-.-.-) (GPI8 homolog) (hGPI8) (Phosphatidylinositol-glycan biosynthesis class K protein) (PIG-K)				(PIGS, orf9c): 0.30	(PIGO, orf9c): 0.20	218	0.022	620	0.027
P57088	TMEM33	Transmembrane protein 33 (Protein DB83) (SHINC-3)				(TAPT1, orf9c): 0.20	(SLC30A9, M): 0.17	219	0.02	763	0.015
Q9BRS8	LARP6	La-related protein 6 (Acheron) (Achn) (La ribonucleoprotein domain family member 6)				(TM2D3, orf8): 0.33	(LARP4B, nsp12): 0.22	220	0.006	6500	0.307
Q2MV58	TCTN1	Tectonic-1				(NINL, nsp13): 0.08	(CNTRL, nsp13): 0.08	221	0.035	201	0.032
Q9UBU9	NXF1	Nuclear RNA export factor 1 (Tip-associated protein) (Tip-associating protein) (mRNA export factor TAP)				(AKAP8L, M): 0.09	(NUTF2, nsp15): 0.05	222	0.02	129	0.038
Q5T7B8	KIF24	Kinesin-like protein KIF24				(NINL, nsp13): 0.07	(CNTRL, nsp13): 0.07	223	0.023	205	0.028
Q9NUM3	SLC39A9	Zinc transporter ZIP9 (Solute carrier family 39 member 9) (Zrt- and Irt-like protein 9) (ZIP-9)				(SLC30A7, M): 0.27	(SLC30A9, M): 0.23	224	0.017	1286	0.066
Q5SRE5	NUP188	Nucleoporin NUP188 homolog (hNup188)				(NUP58, nsp9): 0.12	(NEK9, nsp9): 0.08	225	0.032	379	0.043
Q2TAP0	GOLGA7B	Golgin subfamily A member 7B				(ZDHHC5, Spike): 0.43	(GOLGA7, Spike): 0.18	226	0.02	5791	0.253
Q6IQ55	TTBK2	Tau-tubulin kinase 2 (EC 2.7.11.1)				(NINL, nsp13): 0.07	(CNTRL, nsp13): 0.07	227	0.034	192	0.042
Q9Y5B8	NME7	Nucleoside diphosphate kinase 7 (NDK 7) (NDP kinase 7) (EC 2.7.4.6) (nm23-H7)				(DCTPP1, orf9b): 0.08	(TUBGCP3, M): 0.05	228	0.029	95	0.037
P21127	CDK11B	Cyclin-dependent kinase 11B (EC 2.7.11.22) (Cell division cycle 2-like protein kinase 1) (CLK-1) (Cell division protein kinase 11B) (Galactosyltransferase-associated protein kinase p58/GTA) (PITSLRE serine/threonine-protein kinase CDC2L1) (p58 CLK-1)				(NINL, nsp13): 0.08	(CNTRL, nsp13): 0.08	229	0.027	93	0.034
Q7Z388	DPY19L4	Probable C-mannosyltransferase DPY19L4 (EC 2.4.1.-) (Dpy-19-like protein 4) (Protein dpy-19 homolog 4)				(RETREG3, orf9c): 0.38	(YIF1A, M): 0.23	230	0.02	940	0.01
Q75T13	PGAP1	GPI inositol-deacylase (EC 3.1.-.-) (Post-GPI attachment to proteins factor 1) (hPGAP1)				(PIGS, orf9c): 0.32	(GPAA1, orf9c): 0.21	231	0.024	464	0.024
O95149	SNUPN	Snurportin-1 (RNA U transporter 1)				(NUP88, nsp9): 0.08	(NUP210, nsp4): 0.07	232	0.023	1574	0.091
Q8TBA6	GOLGA5	Golgin subfamily A member 5 (Cell proliferation-inducing gene 31 protein) (Golgin-84) (Protein Ret-II) (RET-fused gene 5 protein)				(GOLGA3, nsp13): 0.12	(GCC1, nsp13): 0.09	233	0.024	576	0.032
Q14694	USP10	Ubiquitin carboxyl-terminal hydrolase 10 (EC 3.4.19.12) (Deubiquitinating enzyme 10) (Ubiquitin thioesterase 10) (Ubiquitin-specific-processing protease 10)				(G3BP2, N): 0.13	(ZC3H18, E): 0.12	234	0.021	1714	0.067
O94905	ERLIN2	Erlin-2 (Endoplasmic reticulum lipid raft-associated protein 2) (Stomatin-prohibitin-flotillin-HflC/K domain-containing protein 2) (SPFH domain-containing protein 2)				(ZNF503, nsp9): 0.14	(SCAP, orf9c): 0.08	235	0.013	957	0.037
O95803	NDST3	Bifunctional heparan sulfate N-deacetylase/N-sulfotransferase 3 (EC 2.8.2.8) (Glucosaminyl N-deacetylase/N-sulfotransferase 3) (NDST-3) (hNDST-3) (N-heparan sulfate sulfotransferase 3) (N-HSST 3) [Includes: Heparan sulfate N-deacetylase 3 (EC 3.-.-.-); Heparan sulfate N-sulfotransferase 3 (EC 2.8.2.-)]				(HS6ST2, orf8): 0.28	(HS2ST1, nsp7): 0.23	236	0.024	1409	0.051
Q6VEQ5	WASH2P	WAS protein family homolog 2 (CXYorf1-like protein on chromosome 2) (Protein FAM39B)				(WASHC4, nsp2): 0.62	(FKBP15, nsp2): 0.16	237	0.033	453	0.006
A8MQT2	GOLGA8B	Golgin subfamily A member 8B (Golgin-67)				(GOLGA3, nsp13): 0.43	(GOLGB1, nsp13): 0.18	238	0.022	5137	0.22
Q8IX05	CD302	CD302 antigen (C-type lectin BIMLEC) (C-type lectin domain family 13 member A) (DEC205-associated C-type lectin 1) (Type I transmembrane C-type lectin receptor DCL-1) (CD antigen CD302)				(CCDC86, nsp8): 0.39	(PLEKHA5, nsp12): 0.38	239	0.014	11790	0.708
Q9H553	ALG2	Alpha-1,3/1,6-mannosyltransferase ALG2 (EC 2.4.1.132) (EC 2.4.1.257) (Asparagine-linked glycosylation protein 2 homolog) (GDP-Man:Man(1)GlcNAc(2)-PP-Dol alpha-1,3-mannosyltransferase) (GDP-Man:Man(1)GlcNAc(2)-PP-dolichol mannosyltransferase) (GDP-Man:Man(2)GlcNAc(2)-PP-Dol alpha-1,6-mannosyltransferase)				(ALG8, orf9c): 0.13	(ALG5, orf3a): 0.13	240	0.023	447	0.016
Q9HC77	CENPJ	Centromere protein J (CENP-J) (Centrosomal P4.1-associated protein) (LAG-3-associated protein) (LYST-interacting protein 1)				(CNTRL, nsp13): 0.06	(NINL, nsp13): 0.06	241	0.034	27	0.034
O75489	NDUFS3	NADH dehydrogenase [ubiquinone] iron-sulfur protein 3, mitochondrial (EC 1.6.99.3) (EC 7.1.1.2) (Complex I-30kD) (CI-30kD) (NADH-ubiquinone oxidoreductase 30 kDa subunit)	DB00157	NADH	144	(NDUFAF2, nsp7): 0.07	(NDUFAF1, orf9c): 0.07	242	0.029	184	0.028
Q96BR5	COA7	Cytochrome c oxidase assembly factor 7 (Beta-lactamase hcp-like protein) (Respiratory chain assembly factor 1) (Sel1 repeat-containing protein 1)				(FKBP10, orf8): 0.20	(NDUFAF2, nsp7): 0.12	243	0.039	6480	0.309
Q9BZF2	OSBPL7	Oxysterol-binding protein-related protein 7 (ORP-7) (OSBP-related protein 7)				(TBKBP1, nsp13): 0.40	(MTARC1, nsp7): 0.31	244	0.01	1211	0.015
P04843	RPN1	Dolichyl-diphosphooligosaccharide--protein glycosyltransferase subunit 1 (Dolichyl-diphosphooligosaccharide--protein glycosyltransferase 67 kDa subunit) (Ribophorin I) (RPN-I) (Ribophorin-1)				(ALG5, orf3a): 0.05	(MOGS, nsp7): 0.05	245	0.02	254	0.031
Q8N612	FAM160A2	FTS and Hook-interacting protein (FHIP) (Protein FAM160A2)				(HOOK1, nsp13): 0.50	(NINL, nsp13): 0.12	246	0.022	2102	0.042
P45880	VDAC2	Voltage-dependent anion-selective channel protein 2 (VDAC-2) (hVDAC2) (Outer mitochondrial membrane protein porin 2)	DB01375|DB06098	Aluminium monostearate|PRLX 93936	4|2	(FAM162A, nsp7): 0.08	(MAT2B, nsp9): 0.07	247	0.034	878	0.052
Q92621	NUP205	Nuclear pore complex protein Nup205 (205 kDa nucleoporin) (Nucleoporin Nup205)				(NUP58, nsp9): 0.11	(NUP88, nsp9): 0.07	248	0.029	137	0.037
Q5MJ70	SPDYA	Speedy protein A (Rapid inducer of G2/M progression in oocytes A) (RINGO A) (hSpy/Ringo A) (Speedy-1) (Spy1)				(ZNF318, nsp12): 0.67	(ETFA, M): 0.08	249	0.015	17788	0.997
Q04656	ATP7A	Copper-transporting ATPase 1 (EC 7.2.2.8) (Copper pump 1) (Menkes disease-associated protein)				(PDZD11, nsp12): 0.15	(ATP13A3, nsp6): 0.13	250	0.03	2254	0.137
Q15021	NCAPD2	Condensin complex subunit 1 (Chromosome condensation-related SMC-associated protein 1) (Chromosome-associated protein D2) (hCAP-D2) (Non-SMC condensin I complex subunit D2) (XCAP-D2 homolog)				(MAP7D1, orf10): 0.16	(AKAP8, nsp12): 0.11	251	0.034	5224	0.544
Q96DT7	ZBTB10	Zinc finger and BTB domain-containing protein 10 (Zinc finger protein RIN ZF)				(PLEKHF2, orf8): 0.39	(ZYG11B, orf10): 0.26	252	0.02	11436	0.64
Q96HA8	WDYHV1	Protein N-terminal glutamine amidohydrolase (EC 3.5.1.122) (Protein NH2-terminal glutamine deamidase) (N-terminal Gln amidase) (Nt(Q)-amidase) (WDYHV motif-containing protein 1)				(ATE1, nsp8): 0.78	(UBAP2, nsp12): 0.01	253	0.018	12417	0.648
Q86WU2	LDHD	Probable D-lactate dehydrogenase, mitochondrial (DLD) (Lactate dehydrogenase D) (EC 1.1.2.4)				(PITRM1, M): 0.12	(PMPCA, M): 0.11	254	0.025	258	0.025
Q9HCN8	SDF2L1	Stromal cell-derived factor 2-like protein 1 (SDF2-like protein 1) (PWP1-interacting protein 8)				(ERO1B, orf8): 0.18	(FAM98A, N): 0.15	255	0.01	1702	0.028
P25705	ATP5F1A	ATP synthase subunit alpha, mitochondrial (ATP synthase F1 subunit alpha)	DB04216|DB07384|DB07394|DB08399|DB08629|DB11638	Quercetin|1-ACETYL-2-CARBOXYPIPERIDINE|AUROVERTIN B|Piceatannol|N1-(2-AMINO-4-METHYLPENTYL)OCTAHYDRO-PYRROLO[1,2-A] PYRIMIDINE|Artenimol	27|3|3|3|3|80	(MTCH1, orf6): 0.05	(TIMM8B, orf10): 0.05	256	0.018	130	0.027
O95167	NDUFA3	NADH dehydrogenase [ubiquinone] 1 alpha subcomplex subunit 3 (Complex I-B9) (CI-B9) (NADH-ubiquinone oxidoreductase B9 subunit)	DB00157	NADH	144	(NDUFAF2, nsp7): 0.10	(ECSIT, orf9c): 0.10	257	0.025	340	0.064
Q14802	FXYD3	FXYD domain-containing ion transport regulator 3 (Chloride conductance inducer protein Mat-8) (Mammary tumor 8 kDa protein) (Phospholemman-like) (Sodium/potassium-transporting ATPase subunit FXYD3)				(TMEM97, orf9c): 0.48	(ATP1B1, M): 0.19	258	0.013	9449	0.52
Q5GJ75	TNFAIP8L3	Tumor necrosis factor alpha-induced protein 8-like protein 3 (TNF alpha-induced protein 8-like protein 3) (TNFAIP8-like protein 3)				(POGLUT3, orf8): 0.78	(POFUT1, orf8): 0.01	259	0.027	4893	0.145
Q9H0Q0	FAM49A	Protein FAM49A				(ERMP1, orf9c): 0.37	(BZW2, M): 0.24	260	0.011	13205	0.713
Q8TEQ6	GEMIN5	Gem-associated protein 5 (Gemin5)				(GIGYF2, nsp2): 0.08	(NUP88, nsp9): 0.07	261	0.018	742	0.035
Q8TF46	DIS3L	DIS3-like exonuclease 1 (EC 3.1.13.-)				(GIGYF2, nsp2): 0.14	(EIF4E2, nsp2): 0.09	262	0.023	261	0.023
O14863	SLC30A4	Zinc transporter 4 (ZnT-4) (Solute carrier family 30 member 4)				(SLC30A6, orf9c): 0.28	(SLC30A9, M): 0.25	263	0.032	292	0.024
Q9BQ13	KCTD14	BTB/POZ domain-containing protein KCTD14				(ALG8, orf9c): 0.28	(NARS2, nsp8): 0.25	264	0.031	698	0.006
H0YM25	GOLGA6L22	Golgin subfamily A member 6-like protein 22				(YIF1A, M): 0.41	(GOLGB1, nsp13): 0.19	265	0.019	3806	0.128
P07437	TUBB	Tubulin beta chain (Tubulin beta-5 chain)	DB00361|DB00541|DB00570|DB01179|DB01394|DB01873|DB03010|DB05147|DB05284|DB06042|DB09130|DB11638|DB11641|DB11731|DB12334|DB15534	Vinorelbine|Vincristine|Vinblastine|Podofilox|Colchicine|Epothilone D|Patupilone|CYT997|CA4P|ZEN-012|Copper|Artenimol|Vinflunine|Depatuxizumab mafodotin|Milataxel|Colchiceine	1|2|6|3|1|11|11|15|1|6|145|80|1|2|2|2	(TBCA, nsp11): 0.06	(NINL, nsp13): 0.04	266	0.019	190	0.022
P27824	CANX	Calnexin (IP90) (Major histocompatibility complex class I antigen-binding protein p88) (p90)	DB00025|DB00031|DB06245|DB11093|DB11348|DB13998|DB13999|DB14481	Antihemophilic factor, human recombinant|Tenecteplase|Lanoteplase|Calcium citrate|Calcium Phosphate|Lonoctocog alfa|Moroctocog alfa|Calcium phosphate dihydrate	11|11|17|33|33|11|11|33	(ERO1B, orf8): 0.05	(EDEM3, orf8): 0.05	267	0.032	51	0.03
Q16595	FXN	Frataxin, mitochondrial (EC 1.16.3.1) (Friedreich ataxia protein) (Fxn) [Cleaved into: Frataxin intermediate form (i-FXN); Frataxin(56-210) (m56-FXN); Frataxin(78-210) (d-FXN) (m78-FXN); Frataxin mature form (Frataxin(81-210)) (m81-FXN)]	DB01592|DB14488|DB14489|DB14490|DB14491|DB14501	Iron|Ferrous gluconate|Ferrous succinate|Ferrous ascorbate|Ferrous fumarate|Ferrous glycine sulfate	13|13|13|13|13|13	(ERMP1, orf9c): 0.11	(PMPCA, M): 0.06	268	0.031	539	0.044
Q9Y592	CEP83	Centrosomal protein of 83 kDa (Cep83) (Coiled-coil domain-containing protein 41) (Renal carcinoma antigen NY-REN-58)				(CNTRL, nsp13): 0.07	(NINL, nsp13): 0.07	269	0.035	206	0.043
Q9Y672	ALG6	Dolichyl pyrophosphate Man9GlcNAc2 alpha-1,3-glucosyltransferase (EC 2.4.1.267) (Asparagine-linked glycosylation protein 6 homolog) (Dol-P-Glc:Man(9)GlcNAc(2)-PP-Dol alpha-1,3-glucosyltransferase) (Dolichyl-P-Glc:Man9GlcNAc2-PP-dolichyl glucosyltransferase)				(ALG8, orf9c): 0.17	(ALG5, orf3a): 0.15	270	0.017	105	0.017
Q96N58	ZNF578	Zinc finger protein 578				(MIPOL1, nsp13): 0.72	(POGLUT3, orf8): 0.05	271	0.025	11311	0.608
O15504	NUP42	Nucleoporin NUP42 (NLP-1) (NUP42 homolog) (Nucleoporin hCG1) (Nucleoporin-42) (Nucleoporin-like protein 2)				(NUP58, nsp9): 0.08	(ZC3H7A, nsp12): 0.08	272	0.029	116	0.024
Q9UBS9	SUCO	SUN domain-containing ossification factor (Membrane protein CH1) (Protein osteopotentia homolog) (SUN-like protein 1)				(TAPT1, orf9c): 0.20	(TMED5, orf9c): 0.18	273	0.018	418	0.01
P08574	CYC1	Cytochrome c1, heme protein, mitochondrial (EC 7.1.1.8) (Complex III subunit 4) (Complex III subunit IV) (Cytochrome b-c1 complex subunit 4) (Ubiquinol-cytochrome-c reductase complex cytochrome c1 subunit) (Cytochrome c-1)	DB04141|DB04799|DB07401|DB07636|DB07763|DB07778|DB08330|DB08453|DB08690	2-Hexyloxy-6-Hydroxymethyl-Tetrahydro-Pyran-3,4,5-Triol|6-Hydroxy-5-undecyl-4,7-benzothiazoledione|Azoxystrobin|5-Heptyl-6-hydroxy-1,3-benzothiazole-4,7-dione|(5S)-3-ANILINO-5-(2,4-DIFLUOROPHENYL)-5-METHYL-1,3-OXAZOLIDINE-2,4-DIONE|(S)-famoxadone|METHYL (2Z)-3-METHOXY-2-{2-[(E)-2-PHENYLVINYL]PHENYL}ACRYLATE|2-Nonyl-4-quinolinol 1-oxide|Ubiquinone Q2	15|10|10|5|10|10|10|10|10	(TIMM8B, orf10): 0.05	(PMPCA, M): 0.04	274	0.017	21	0.022
P33908	MAN1A1	Mannosyl-oligosaccharide 1,2-alpha-mannosidase IA (EC 3.2.1.113) (Man(9)-alpha-mannosidase) (Man9-mannosidase) (Mannosidase alpha class 1A member 1) (Processing alpha-1,2-mannosidase IA) (Alpha-1,2-mannosidase IA)				(ALG8, orf9c): 0.14	(UBAP2, nsp12): 0.10	275	0.02	910	0.033
P17066	HSPA6	Heat shock 70 kDa protein 6 (Heat shock 70 kDa protein B')				(BAG5, orf9b): 0.14	(NUP88, nsp9): 0.05	276	0.033	862	0.068
P11021	HSPA5	Endoplasmic reticulum chaperone BiP (EC 3.6.4.10) (78 kDa glucose-regulated protein) (GRP-78) (Binding-immunoglobulin protein) (BiP) (Heat shock protein 70 family protein 5) (HSP70 family protein 5) (Heat shock protein family A member 5) (Immunoglobulin heavy chain-binding protein)	DB00025|DB00945|DB09130|DB13998|DB13999	Antihemophilic factor, human recombinant|Acetylsalicylic acid|Copper|Lonoctocog alfa|Moroctocog alfa	11|15|145|11|11	(BAG5, orf9b): 0.06	(ERO1B, orf8): 0.05	277	0.025	303	0.033
P28331	NDUFS1	NADH-ubiquinone oxidoreductase 75 kDa subunit, mitochondrial (EC 1.6.99.3) (EC 7.1.1.2) (Complex I-75kD) (CI-75kD)	DB00157	NADH	144	(NDUFAF2, nsp7): 0.08	(MTCH1, orf6): 0.08	278	0.038	272	0.048
P04733	MT1F	Metallothionein-1F (MT-1F) (Metallothionein-IF) (MT-IF)				(SLC30A7, M): 0.25	(SLC30A6, orf9c): 0.23	279	0.019	1044	0.045
P07108	DBI	Acyl-CoA-binding protein (ACBP) (Diazepam-binding inhibitor) (DBI) (Endozepine) (EP)	DB01992|DB03381	Coenzyme A|Hexadecanal	8|2	(FAR2, orf9c): 0.29	(SDF2, orf8): 0.14	280	0.018	5368	0.343
Q8NBM4	UBAC2	Ubiquitin-associated domain-containing protein 2 (UBA domain-containing protein 2) (Phosphoglycerate dehydrogenase-like protein 1)				(FAM8A1, M): 0.17	(UBXN8, orf9c): 0.14	281	0.012	150	0.022
Q15011	HERPUD1	Homocysteine-responsive endoplasmic reticulum-resident ubiquitin-like domain member 1 protein (Methyl methanesulfonate (MMF)-inducible fragment protein 1)				(FAM8A1, M): 0.22	(ERO1B, orf8): 0.20	282	0.013	2274	0.106
Q5QPR3	CDK11A	Cyclin-dependent kinase 11A				(NINL, nsp13): 0.08	(CNTRL, nsp13): 0.07	283	0.033	77	0.022
Q9Y282	ERGIC3	Endoplasmic reticulum-Golgi intermediate compartment protein 3 (Serologically defined breast cancer antigen NY-BR-84)				(ERGIC1, nsp10): 0.23	(YIF1A, M): 0.15	284	0.037	725	0.018
Q96ED9	HOOK2	Protein Hook homolog 2 (h-hook2) (hHK2)				(HOOK1, nsp13): 0.27	(MARK1, orf9b): 0.20	285	0.015	4035	0.131
Q9NPE3	NOP10	H/ACA ribonucleoprotein complex subunit 3 (Nucleolar protein 10) (Nucleolar protein family A member 3) (snoRNP protein NOP10)				(CCDC86, nsp8): 0.11	(TIMM8B, orf10): 0.06	286	0.036	909	0.045
Q7Z460	CLASP1	CLIP-associating protein 1 (Cytoplasmic linker-associated protein 1) (Multiple asters homolog 1) (Protein Orbit homolog 1) (hOrbit1)	DB12010	Fostamatinib	297	(CNTRL, nsp13): 0.05	(NINL, nsp13): 0.05	287	0.033	11	0.02
A1L0T0	ILVBL	Acetolactate synthase-like protein (EC 2.2.1.-) (IlvB-like protein)				(MTCH1, orf6): 0.46	(ATP1B1, M): 0.15	288	0.019	11147	0.73
Q96PY5	FMNL2	Formin-like protein 2 (Formin homology 2 domain-containing protein 2)				(ARL6IP6, orf3a): 0.70	(SDF2, orf8): 0.02	289	0.006	6425	0.343
Q9UGP8	SEC63	Translocation protein SEC63 homolog				(ERO1B, orf8): 0.07	(SDF2, orf8): 0.06	290	0.035	326	0.032
Q9NUD9	PIGV	GPI mannosyltransferase 2 (EC 2.4.1.-) (GPI mannosyltransferase II) (GPI-MT-II) (Phosphatidylinositol-glycan biosynthesis class V protein) (PIG-V)				(PIGO, orf9c): 0.18	(GPAA1, orf9c): 0.16	291	0.023	400	0.029
Q6ZMH5	SLC39A5	Zinc transporter ZIP5 (Solute carrier family 39 member 5) (Zrt- and Irt-like protein 5) (ZIP-5)				(SLC30A7, M): 0.28	(SLC30A6, orf9c): 0.25	292	0.027	1039	0.057
Q9H8Y8	GORASP2	Golgi reassembly-stacking protein 2 (GRS2) (Golgi phosphoprotein 6) (GOLPH6) (Golgi reassembly-stacking protein of 55 kDa) (GRASP55) (p59)				(GOLGA3, nsp13): 0.12	(GOLGA2, nsp13): 0.07	293	0.021	1133	0.041
Q71U36	TUBA1A	Tubulin alpha-1A chain (Alpha-tubulin 3) (Tubulin B-alpha-1) (Tubulin alpha-3 chain) [Cleaved into: Detyrosinated tubulin alpha-1A chain]	DB00518|DB00570|DB00643|DB01873|DB03010|DB05147|DB07574|DB11638|DB12695|DB15534	Albendazole|Vinblastine|Mebendazole|Epothilone D|Patupilone|CYT997|2-MERCAPTO-N-[1,2,3,10-TETRAMETHOXY-9-OXO-5,6,7,9-TETRAHYDRO-BENZO[A]HEPTALEN-7-YL]ACETAMIDE|Artenimol|Phenethyl Isothiocyanate|Colchiceine	2|6|2|11|11|15|5|80|45|2	(TBCA, nsp11): 0.08	(NINL, nsp13): 0.05	294	0.025	279	0.048
P26651	ZFP36	mRNA decay activator protein ZFP36 (G0/G1 switch regulatory protein 24) (Growth factor-inducible nuclear protein NUP475) (Tristetraprolin) (Zinc finger protein 36) (Zfp-36)				(ZNF318, nsp12): 0.28	(EXOSC8, nsp8): 0.07	295	0.022	14054	0.934
P55001	MFAP2	Microfibrillar-associated protein 2 (MFAP-2) (Microfibril-associated glycoprotein 1) (MAGP) (MAGP-1)				(FBLN5, nsp9): 0.27	(FBN2, nsp9): 0.22	296	0.023	547	0.018
Q96GX1	TCTN2	Tectonic-2				(NINL, nsp13): 0.08	(CNTRL, nsp13): 0.08	297	0.027	82	0.036
Q6BCY4	CYB5R2	NADH-cytochrome b5 reductase 2 (b5R.2) (EC 1.6.2.2)				(CYB5B, nsp7): 0.30	(MTARC1, nsp7): 0.25	298	0.016	5770	0.242
Q15006	EMC2	ER membrane protein complex subunit 2 (Tetratricopeptide repeat protein 35) (TPR repeat protein 35)				(EMC1, orf8): 0.21	(CYB5B, nsp7): 0.17	299	0.017	335	0.015
O15239	NDUFA1	NADH dehydrogenase [ubiquinone] 1 alpha subcomplex subunit 1 (Complex I-MWFE) (CI-MWFE) (NADH-ubiquinone oxidoreductase MWFE subunit)	DB00157	NADH	144	(NDUFAF2, nsp7): 0.10	(NDUFAF1, orf9c): 0.09	300	0.034	458	0.044
Q8IWL3	HSCB	Iron-sulfur cluster co-chaperone protein HscB (DnaJ homolog subfamily C member 20) [Cleaved into: Iron-sulfur cluster co-chaperone protein HscB, cytoplasmic (C-HSC20); Iron-sulfur cluster co-chaperone protein HscB, mitochondrial]				(DNAJC19, nsp7): 0.07	(PITRM1, M): 0.07	301	0.026	380	0.028
P04350	TUBB4A	Tubulin beta-4A chain (Tubulin 5 beta) (Tubulin beta-4 chain)	DB01873|DB03010|DB05147|DB06042|DB11638	Epothilone D|Patupilone|CYT997|ZEN-012|Artenimol	11|11|15|6|80	(TBCA, nsp11): 0.09	(NINL, nsp13): 0.05	302	0.034	135	0.039
Q8NFH5	NUP35	Nucleoporin NUP35 (35 kDa nucleoporin) (Mitotic phosphoprotein 44) (MP-44) (Nuclear pore complex protein Nup53) (Nucleoporin NUP53)				(NUP58, nsp9): 0.08	(NEK9, nsp9): 0.07	303	0.034	179	0.033
Q9P2K1	CC2D2A	Coiled-coil and C2 domain-containing protein 2A				(NINL, nsp13): 0.07	(CNTRL, nsp13): 0.07	304	0.033	304	0.053
Q8WTQ4	C16orf78	Uncharacterized protein C16orf78				(HEATR3, orf7a): 0.77	(JAKMIP1, nsp13): 0.01	305	0.032	2702	0.055
Q96CU9	FOXRED1	FAD-dependent oxidoreductase domain-containing protein 1 (EC 1.-.-.-)				(NDUFAF1, orf9c): 0.12	(ACAD9, orf9c): 0.11	306	0.027	664	0.045
O75431	MTX2	Metaxin-2 (Mitochondrial outer membrane import complex protein 2)				(DNAJC11, nsp4): 0.21	(STOML2, orf3b): 0.08	307	0.024	2832	0.138
P68366	TUBA4A	Tubulin alpha-4A chain (Alpha-tubulin 1) (Testis-specific alpha-tubulin) (Tubulin H2-alpha) (Tubulin alpha-1 chain)	DB00541|DB01179|DB01873|DB03010|DB05147|DB06772|DB12695	Vincristine|Podofilox|Epothilone D|Patupilone|CYT997|Cabazitaxel|Phenethyl Isothiocyanate	2|3|11|11|15|2|45	(TBCA, nsp11): 0.08	(NINL, nsp13): 0.05	308	0.039	98	0.027
O94923	GLCE	D-glucuronyl C5-epimerase (EC 5.1.3.17) (Heparan sulfate C5-epimerase) (Hsepi) (Heparin/heparan sulfate:glucuronic acid C5-epimerase) (Heparosan-N-sulfate-glucuronate 5-epimerase)				(HS6ST2, orf8): 0.32	(HS2ST1, nsp7): 0.26	309	0.033	249	0.026
P04732	MT1E	Metallothionein-1E (MT-1E) (Metallothionein-IE) (MT-IE)				(SLC30A7, M): 0.26	(SLC30A6, orf9c): 0.22	310	0.033	1452	0.081
Q9BYV8	CEP41	Centrosomal protein of 41 kDa (Cep41) (Testis-specific gene A14 protein)				(NINL, nsp13): 0.07	(CNTRL, nsp13): 0.07	311	0.03	68	0.033
O00186	STXBP3	Syntaxin-binding protein 3 (Platelet Sec1 protein) (PSP) (Protein unc-18 homolog 3) (Unc18-3) (Protein unc-18 homolog C) (Unc-18C)				(TMEM97, orf9c): 0.27	(RALA, nsp7): 0.08	312	0.029	2811	0.204
O75121	MFAP3L	Microfibrillar-associated protein 3-like (Testis development protein NYD-SP9)				(QSOX2, nsp7): 0.77	(GFER, nsp10): 0.01	313	0.018	2863	0.065
Q9ULX3	NOB1	RNA-binding protein NOB1 (EC 3.1.-.-) (Phosphorylation regulatory protein HP-10) (Protein ART-4)				(TMEM39B, orf9c): 0.08	(CCDC86, nsp8): 0.07	314	0.032	449	0.053
Q9Y512	SAMM50	Sorting and assembly machinery component 50 homolog (Transformation-related gene 3 protein) (TRG-3)				(DNAJC11, nsp4): 0.14	(TOMM70, orf9b): 0.09	315	0.033	223	0.018
Q5J8M3	EMC4	ER membrane protein complex subunit 4 (Cell proliferation-inducing gene 17 protein) (Transmembrane protein 85)				(FAM8A1, M): 0.23	(EMC1, orf8): 0.22	316	0.027	860	0.032
Q9Y3P4	RHBDD3	Rhomboid domain-containing protein 3				(TMEM39B, orf9c): 0.74	(MYCBP2, nsp12): 0.01	317	0.022	7370	0.295
Q6ZVX7	NCCRP1	F-box only protein 50 (NCC receptor protein 1 homolog) (NCCRP-1) (Non-specific cytotoxic cell receptor protein 1 homolog)				(TLE5, nsp13): 0.37	(TLE3, nsp13): 0.25	318	0.011	4585	0.189
Q96CV9	OPTN	Optineurin (E3-14.7K-interacting protein) (FIP-2) (Huntingtin yeast partner L) (Huntingtin-interacting protein 7) (HIP-7) (Huntingtin-interacting protein L) (NEMO-related protein) (Optic neuropathy-inducing protein) (Transcription factor IIIA-interacting protein) (TFIIIA-IntP)				(TBKBP1, nsp13): 0.06	(NINL, nsp13): 0.05	319	0.049	531	0.042
A8K0Z3	WASHC1	WASH complex subunit 1 (CXYorf1-like protein on chromosome 9) (Protein FAM39E) (WAS protein family homolog 1)				(WASHC4, nsp2): 0.59	(FKBP15, nsp2): 0.13	320	0.031	1768	0.057
Q86UK7	ZNF598	E3 ubiquitin-protein ligase ZNF598 (EC 2.3.2.27) (Zinc finger protein 598)				(GIGYF2, nsp2): 0.21	(FAM98A, N): 0.16	321	0.026	2549	0.07
Q9UKX7	NUP50	Nuclear pore complex protein Nup50 (50 kDa nucleoporin) (Nuclear pore-associated protein 60 kDa-like) (Nucleoporin Nup50)				(NUP58, nsp9): 0.07	(NUP88, nsp9): 0.06	322	0.036	96	0.032
Q8TBF5	PIGX	Phosphatidylinositol-glycan biosynthesis class X protein (PIG-X)				(GPAA1, orf9c): 0.27	(CHPF2, orf8): 0.26	323	0.019	3403	0.132
Q9UMR2	DDX19B	ATP-dependent RNA helicase DDX19B (EC 3.6.4.13) (DEAD box RNA helicase DEAD5) (DEAD box protein 19B)				(NUTF2, nsp15): 0.13	(NUP98, orf6): 0.10	324	0.022	5459	0.333
O75113	N4BP1	NEDD4-binding protein 1 (N4BP1)				(NDFIP2, orf9c): 0.38	(TRIM59, orf3a): 0.20	325	0.008	5551	0.252
Q52MB2	CCDC184	Coiled-coil domain-containing protein 184				(FAR2, orf9c): 0.76	(AGPS, nsp7): 0.03	326	0.022	7336	0.291
P51553	IDH3G	Isocitrate dehydrogenase [NAD] subunit gamma, mitochondrial (Isocitric dehydrogenase subunit gamma) (NAD(+)-specific ICDH subunit gamma)	DB00157|DB06757	NADH|Manganese	144|5	(TIMM8B, orf10): 0.09	(TIMM9, nsp4): 0.07	327	0.031	90	0.029
Q92805	GOLGA1	Golgin subfamily A member 1 (Golgin-97)				(GOLGA3, nsp13): 0.16	(GCC1, nsp13): 0.14	328	0.032	377	0.032
O95168	NDUFB4	NADH dehydrogenase [ubiquinone] 1 beta subcomplex subunit 4 (Complex I-B15) (CI-B15) (NADH-ubiquinone oxidoreductase B15 subunit)	DB00157	NADH	144	(NDUFAF2, nsp7): 0.11	(NDUFAF1, orf9c): 0.11	329	0.028	360	0.046
P04844	RPN2	Dolichyl-diphosphooligosaccharide--protein glycosyltransferase subunit 2 (Dolichyl-diphosphooligosaccharide--protein glycosyltransferase 63 kDa subunit) (RIBIIR) (Ribophorin II) (RPN-II) (Ribophorin-2)				(ALG8, orf9c): 0.07	(ALG5, orf3a): 0.06	330	0.032	266	0.025
Q6UXN7	TOMM20L	TOMM20-like protein 1				(MTARC1, nsp7): 0.18	(TOMM70, orf9b): 0.13	331	0.018	1127	0.019
Q14739	LBR	Delta(14)-sterol reductase LBR (Delta-14-SR) (EC 1.3.1.70) (3-beta-hydroxysterol Delta (14)-reductase) (C-14 sterol reductase) (C14SR) (Integral nuclear envelope inner membrane protein) (LMN2R) (Lamin-B receptor) (Sterol C14-reductase)				(AKAP8L, M): 0.18	(SIGMAR1, nsp6): 0.09	332	0.031	316	0.025
Q9UI09	NDUFA12	NADH dehydrogenase [ubiquinone] 1 alpha subcomplex subunit 12 (13 kDa differentiation-associated protein) (Complex I-B17.2) (CI-B17.2) (CIB17.2) (NADH-ubiquinone oxidoreductase subunit B17.2)	DB00157	NADH	144	(NDUFAF2, nsp7): 0.09	(NDUFAF1, orf9c): 0.09	333	0.031	171	0.034
Q9NVI7	ATAD3A	ATPase family AAA domain-containing protein 3A				(AAR2, M): 0.10	(DNAJC11, nsp4): 0.10	334	0.025	4960	0.296
P19404	NDUFV2	NADH dehydrogenase [ubiquinone] flavoprotein 2, mitochondrial (EC 1.6.99.3) (EC 7.1.1.2) (NADH-ubiquinone oxidoreductase 24 kDa subunit)	DB00157	NADH	144	(NDUFAF2, nsp7): 0.08	(NDUFAF1, orf9c): 0.08	335	0.034	74	0.032
Q96MM6	HSPA12B	Heat shock 70 kDa protein 12B				(BAG5, orf9b): 0.20	(NUP88, nsp9): 0.07	336	0.029	243	0.025
Q15043	SLC39A14	Zinc transporter ZIP14 (LIV-1 subfamily of ZIP zinc transporter 4) (LZT-Hs4) (Solute carrier family 39 member 14) (Zrt- and Irt-like protein 14) (ZIP-14)				(SLC30A7, M): 0.26	(SLC30A6, orf9c): 0.24	337	0.022	1798	0.089
P24539	ATP5PB	ATP synthase F(0) complex subunit B1, mitochondrial (ATP synthase peripheral stalk-membrane subunit b) (ATP synthase proton-transporting mitochondrial F(0) complex subunit B1) (ATP synthase subunit b) (ATPase subunit b)				(MTCH1, orf6): 0.12	(ATP5MG, nsp6): 0.06	338	0.026	645	0.091
Q8N8M0	NAT16	Probable N-acetyltransferase 16 (EC 2.3.1.-)				(NAT14, nsp7): 0.78	(POR, nsp2): 0.01	339	0.03	3474	0.093
O43678	NDUFA2	NADH dehydrogenase [ubiquinone] 1 alpha subcomplex subunit 2 (Complex I-B8) (CI-B8) (NADH-ubiquinone oxidoreductase B8 subunit)	DB00157	NADH	144	(NDUFAF2, nsp7): 0.09	(NDUFAF1, orf9c): 0.08	340	0.032	156	0.043
O75694	NUP155	Nuclear pore complex protein Nup155 (155 kDa nucleoporin) (Nucleoporin Nup155)				(NUP58, nsp9): 0.10	(NUP88, nsp9): 0.06	341	0.03	256	0.039
Q9P0J0	NDUFA13	NADH dehydrogenase [ubiquinone] 1 alpha subcomplex subunit 13 (Cell death regulatory protein GRIM-19) (Complex I-B16.6) (CI-B16.6) (Gene associated with retinoic and interferon-induced mortality 19 protein) (GRIM-19) (Gene associated with retinoic and IFN-induced mortality 19 protein) (NADH-ubiquinone oxidoreductase B16.6 subunit)	DB00157	NADH	144	(NDUFAF2, nsp7): 0.09	(NDUFAF1, orf9c): 0.09	342	0.037	350	0.062
Q53GS7	GLE1	Nucleoporin GLE1 (hGLE1) (GLE1-like protein)				(NUP88, nsp9): 0.07	(NUP98, orf6): 0.07	343	0.036	661	0.03
Q8IUX1	TMEM126B	Complex I assembly factor TMEM126B, mitochondrial (Transmembrane protein 126B)				(NDUFAF2, nsp7): 0.13	(NDUFAF1, orf9c): 0.13	344	0.032	633	0.053
O75665	OFD1	Oral-facial-digital syndrome 1 protein (Protein 71-7A)				(NINL, nsp13): 0.06	(CEP250, nsp13): 0.06	345	0.037	147	0.041
Q4AC94	C2CD3	C2 domain-containing protein 3				(NINL, nsp13): 0.08	(CNTRL, nsp13): 0.08	346	0.037	264	0.04
Q08397	LOXL1	Lysyl oxidase homolog 1 (EC 1.4.3.-) (Lysyl oxidase-like protein 1) (LOL)				(FBLN5, nsp9): 0.26	(LOX, orf8): 0.13	347	0.029	1817	0.074
P58215	LOXL3	Lysyl oxidase homolog 3 (EC 1.4.3.-) (EC 1.4.3.13) (Lysyl oxidase-like protein 3)				(FBLN5, nsp9): 0.44	(LOX, orf8): 0.23	348	0.028	1941	0.061
Q8TCU4	ALMS1	Alstrom syndrome protein 1				(NINL, nsp13): 0.07	(CEP250, nsp13): 0.06	349	0.027	45	0.039
Q15388	TOMM20	Mitochondrial import receptor subunit TOM20 homolog (Mitochondrial 20 kDa outer membrane protein) (Outer mitochondrial membrane receptor Tom20)				(TOMM70, orf9b): 0.08	(MAT2B, nsp9): 0.07	350	0.031	465	0.031
Q969W1	ZDHHC16	Palmitoyltransferase ZDHHC16 (EC 2.3.1.225) (Abl-philin 2) (Zinc finger DHHC domain-containing protein 16) (DHHC-16)				(CYB5B, nsp7): 0.33	(SIGMAR1, nsp6): 0.10	351	0.013	5820	0.265
P06576	ATP5F1B	ATP synthase subunit beta, mitochondrial (EC 7.1.2.2) (ATP synthase F1 subunit beta)	DB04216|DB07384|DB07394|DB08399|DB08629|DB12695	Quercetin|1-ACETYL-2-CARBOXYPIPERIDINE|AUROVERTIN B|Piceatannol|N1-(2-AMINO-4-METHYLPENTYL)OCTAHYDRO-PYRROLO[1,2-A] PYRIMIDINE|Phenethyl Isothiocyanate	27|3|3|3|3|45	(TIMM8B, orf10): 0.05	(PMPCA, M): 0.04	352	0.025	41	0.026
Q86VD9	PIGZ	GPI mannosyltransferase 4 (EC 2.4.1.-) (GPI mannosyltransferase IV) (GPI-MT-IV) (Phosphatidylinositol-glycan biosynthesis class Z protein) (PIG-Z) (SMP3 homolog) (hSMP3)				(PIGO, orf9c): 0.30	(GPAA1, orf9c): 0.29	353	0.011	1588	0.045
O95299	NDUFA10	NADH dehydrogenase [ubiquinone] 1 alpha subcomplex subunit 10, mitochondrial (Complex I-42kD) (CI-42kD) (NADH-ubiquinone oxidoreductase 42 kDa subunit)	DB00157	NADH	144	(NDUFAF2, nsp7): 0.10	(NDUFAF1, orf9c): 0.09	354	0.041	321	0.049
O43181	NDUFS4	NADH dehydrogenase [ubiquinone] iron-sulfur protein 4, mitochondrial (Complex I-18 kDa) (CI-18 kDa) (Complex I-AQDQ) (CI-AQDQ) (NADH-ubiquinone oxidoreductase 18 kDa subunit)	DB00157	NADH	144	(NDUFAF2, nsp7): 0.09	(NDUFAF1, orf9c): 0.09	355	0.042	177	0.04
Q9BTE3	MCMBP	Mini-chromosome maintenance complex-binding protein (MCM-BP) (MCM-binding protein)				(AKAP8L, M): 0.25	(POLA2, nsp1): 0.11	356	0.021	1023	0.037
Q6GMV1	ALG1L	Putative glycosyltransferase ALG1-like (EC 2.4.1.-)				(ALG5, orf3a): 0.25	(ALG8, orf9c): 0.24	357	0.03	2761	0.062
Q9P0N5	TMEM216	Transmembrane protein 216				(NINL, nsp13): 0.08	(CNTRL, nsp13): 0.07	358	0.031	106	0.03
Q96H72	SLC39A13	Zinc transporter ZIP13 (LIV-1 subfamily of ZIP zinc transporter 9) (LZT-Hs9) (Solute carrier family 39 member 13) (Zrt- and Irt-like protein 13) (ZIP-13)				(SLC30A7, M): 0.25	(SLC30A6, orf9c): 0.25	359	0.02	1333	0.066
Q13439	GOLGA4	Golgin subfamily A member 4 (256 kDa golgin) (Golgin-245) (Protein 72.1) (Trans-Golgi p230)				(GOLGA3, nsp13): 0.15	(GCC1, nsp13): 0.13	360	0.019	688	0.037
Q99623	PHB2	Prohibitin-2 (B-cell receptor-associated protein BAP37) (D-prohibitin) (Repressor of estrogen receptor activity)	DB06774|DB15495|DB15496	Capsaicin|Rocaglamide|Didesmethylrocaglamide	2|2|2	(STOML2, orf3b): 0.11	(PMPCA, M): 0.08	361	0.027	798	0.036
P31930	UQCRC1	Cytochrome b-c1 complex subunit 1, mitochondrial (Complex III subunit 1) (Core protein I) (Ubiquinol-cytochrome-c reductase complex core protein 1)	DB04141|DB04741|DB04799|DB07401|DB07763|DB07778|DB08330|DB08453|DB08690	2-Hexyloxy-6-Hydroxymethyl-Tetrahydro-Pyran-3,4,5-Triol|Myxothiazol|6-Hydroxy-5-undecyl-4,7-benzothiazoledione|Azoxystrobin|(5S)-3-ANILINO-5-(2,4-DIFLUOROPHENYL)-5-METHYL-1,3-OXAZOLIDINE-2,4-DIONE|(S)-famoxadone|METHYL (2Z)-3-METHOXY-2-{2-[(E)-2-PHENYLVINYL]PHENYL}ACRYLATE|2-Nonyl-4-quinolinol 1-oxide|Ubiquinone Q2	15|1|10|10|10|10|10|10|10	(ZDHHC5, Spike): 0.06	(PMPCA, M): 0.06	362	0.023	399	0.069
Q96TA2	YME1L1	ATP-dependent zinc metalloprotease YME1L1 (EC 3.4.24.-) (ATP-dependent metalloprotease FtsH1) (Meg-4) (Presenilin-associated metalloprotease) (PAMP) (YME1-like protein 1)				(STOML2, orf3b): 0.11	(TIMM10B, nsp4): 0.07	363	0.022	1058	0.039
Q9Y2X3	NOP58	Nucleolar protein 58 (Nucleolar protein 5)				(HEATR3, orf7a): 0.05	(LARP1, N): 0.04	364	0.027	70	0.026
Q9NRP2	CMC2	COX assembly mitochondrial protein 2 homolog				(FAM162A, nsp7): 0.29	(GFER, nsp10): 0.12	365	0.022	600	0.011
Q15070	OXA1L	Mitochondrial inner membrane protein OXA1L (Hsa) (OXA1Hs) (Oxidase assembly 1-like protein) (OXA1-like protein)				(FASTKD5, M): 0.08	(MRPS25, nsp8): 0.07	366	0.034	534	0.061
P41208	CETN2	Centrin-2 (Caltractin isoform 1)				(CNTRL, nsp13): 0.05	(NINL, nsp13): 0.05	367	0.018	427	0.048
Q9H497	TOR3A	Torsin-3A (ATP-dependent interferon-responsive protein) (Torsin family 3 member A)				(MTCH1, orf6): 0.23	(TOR1AIP1, nsp7): 0.19	368	0.021	1700	0.029
Q9BV81	EMC6	ER membrane protein complex subunit 6 (Transmembrane protein 93)				(EMC1, orf8): 0.28	(UBXN8, orf9c): 0.20	369	0.022	425	0.004
Q6UVJ0	SASS6	Spindle assembly abnormal protein 6 homolog (HsSAS-6)				(FYCO1, nsp13): 0.10	(CEP135, nsp13): 0.08	370	0.037	532	0.022
Q15020	SART3	Squamous cell carcinoma antigen recognized by T-cells 3 (SART-3) (Tat-interacting protein of 110 kDa) (Tip110) (p110 nuclear RNA-binding protein)				(LARP7, nsp8): 0.21	(MEPCE, nsp8): 0.21	371	0.027	2993	0.18
A6NJ78	METTL15	Probable methyltransferase-like protein 15 (EC 2.1.1.-) (Methyltransferase 5 domain-containing protein 1)				(PDZD11, nsp12): 0.27	(TBKBP1, nsp13): 0.25	372	0.01	1670	0.028
Q86W50	METTL16	RNA N6-adenosine-methyltransferase METTL16 (Methyltransferase 10 domain-containing protein) (Methyltransferase-like protein 16) (N6-adenosine-methyltransferase METTL16) (EC 2.1.1.348) (U6 small nuclear RNA (adenine-(43)-N(6))-methyltransferase) (EC 2.1.1.346)				(MEPCE, nsp8): 0.38	(LARP7, nsp8): 0.28	373	0.014	4883	0.212
Q8WWM7	ATXN2L	Ataxin-2-like protein (Ataxin-2 domain protein) (Ataxin-2-related protein)				(G3BP2, N): 0.19	(PABPC4, N): 0.12	374	0.011	2374	0.071
Q96DD0	LRRC39	Leucine-rich repeat-containing protein 39 (Myosin-interacting M-band-associated stress-responsive protein) (Myomasp)				(SLC30A7, M): 0.27	(MIPOL1, nsp13): 0.19	375	0.015	5541	0.216
O43301	HSPA12A	Heat shock 70 kDa protein 12A				(BAG5, orf9b): 0.18	(NUP88, nsp9): 0.07	376	0.026	1104	0.062
Q330K2	NDUFAF6	NADH dehydrogenase (ubiquinone) complex I, assembly factor 6 (Putative phytoene synthase)				(NDUFAF2, nsp7): 0.12	(NDUFAF1, orf9c): 0.11	377	0.024	613	0.039
Q15771	RAB30	Ras-related protein Rab-30				(POGLUT2, orf8): 0.15	(RAB2A, nsp7): 0.08	378	0.03	648	0.051
Q9NXG0	CNTLN	Centlein (Centrosomal protein)				(NIN, nsp13): 0.10	(CEP350, nsp13): 0.07	379	0.024	618	0.028
Q0Z7S8	FABP9	Fatty acid-binding protein 9 (Testis lipid-binding protein) (TLBP) (Testis-type fatty acid-binding protein) (T-FABP)				(ZNF318, nsp12): 0.72	(POR, nsp2): 0.01	380	0.019	10271	0.623
O14893	GEMIN2	Gem-associated protein 2 (Gemin-2) (Component of gems 2) (Survival of motor neuron protein-interacting protein 1) (SMN-interacting protein 1)				(NUP88, nsp9): 0.09	(CSDE1, orf9b): 0.09	381	0.02	1277	0.075
Q8NGI6	OR4D10	Olfactory receptor 4D10 (Olfactory receptor OR11-251)				(SAAL1, M): 0.74	(REEP5, M): 0.04	382	0.013	10390	0.335
P12236	SLC25A6	ADP/ATP translocase 3 (ADP,ATP carrier protein 3) (ADP,ATP carrier protein, isoform T2) (ANT 2) (Adenine nucleotide translocator 3) (ANT 3) (Solute carrier family 25 member 6) [Cleaved into: ADP/ATP translocase 3, N-terminally processed]	DB00720	Clodronic acid	3	(TIMM10B, nsp4): 0.14	(TIMM9, nsp4): 0.09	383	0.027	410	0.02
O75477	ERLIN1	Erlin-1 (Endoplasmic reticulum lipid raft-associated protein 1) (Protein KE04) (Stomatin-prohibitin-flotillin-HflC/K domain-containing protein 1) (SPFH domain-containing protein 1)				(EDEM3, orf8): 0.12	(ERLEC1, orf8): 0.10	384	0.01	729	0.02
Q16718	NDUFA5	NADH dehydrogenase [ubiquinone] 1 alpha subcomplex subunit 5 (Complex I subunit B13) (Complex I-13kD-B) (CI-13kD-B) (NADH-ubiquinone oxidoreductase 13 kDa-B subunit)	DB00157	NADH	144	(NDUFAF2, nsp7): 0.09	(NDUFAF1, orf9c): 0.08	385	0.04	456	0.068
P21796	VDAC1	Voltage-dependent anion-selective channel protein 1 (VDAC-1) (hVDAC1) (Outer mitochondrial membrane protein porin 1) (Plasmalemmal porin) (Porin 31HL) (Porin 31HM)	DB01375|DB09061|DB14009|DB14011	Aluminium monostearate|Cannabidiol|Medical Cannabis|Nabiximols	4|43|40|43	(TIMM8B, orf10): 0.07	(TOMM70, orf9b): 0.05	386	0.039	107	0.036
Q4ADV7	RIC1	RAB6A-GEF complex partner protein 1 (Connexin-43-interacting protein of 150 kDa) (Protein RIC1 homolog)				(ERMP1, orf9c): 0.22	(GCC1, nsp13): 0.10	387	0.024	498	0.028
Q2KHT4	GSG1	Germ cell-specific gene 1 protein				(TMEM39B, orf9c): 0.77	(DPY19L1, orf9c): 0.02	388	0.022	9643	0.51
Q08211	DHX9	ATP-dependent RNA helicase A (EC 3.6.4.13) (DEAH box protein 9) (DExH-box helicase 9) (Leukophysin) (LKP) (Nuclear DNA helicase II) (NDH II) (RNA helicase A)				(AKAP8L, M): 0.09	(LARP4B, nsp12): 0.05	389	0.018	1040	0.119
Q9Y4I5	TESMIN	Tesmin (Metallothionein-like 5, testis-specific) (Testis-specific metallothionein-like protein)				(ZNF318, nsp12): 0.64	(TUBGCP2, M): 0.06	390	0.015	10486	0.653
Q8IVF1	NUTM2A	NUT family member 2A				(ZC3H7A, nsp12): 0.71	(PRRC2B, nsp12): 0.04	391	0.042	5229	0.215
P83881	RPL36A	60S ribosomal protein L36a (60S ribosomal protein L44) (Cell growth-inhibiting gene 15 protein) (Cell migration-inducing gene 6 protein) (Large ribosomal subunit protein eL42)				(LARP4B, nsp12): 0.07	(SRP19, nsp8): 0.05	392	0.03	412	0.027
P49790	NUP153	Nuclear pore complex protein Nup153 (153 kDa nucleoporin) (Nucleoporin Nup153)				(NUP58, nsp9): 0.07	(NUP88, nsp9): 0.06	393	0.024	55	0.025
Q92575	UBXN4	UBX domain-containing protein 4 (Erasin) (UBX domain-containing protein 2)				(UBXN8, orf9c): 0.21	(NGLY1, orf8): 0.13	394	0.014	3224	0.149
Q9UKD2	MRTO4	mRNA turnover protein 4 homolog (Ribosome assembly factor MRTO4)				(CCDC86, nsp8): 0.07	(MTCH1, orf6): 0.04	395	0.028	144	0.035
Q6P4A7	SFXN4	Sideroflexin-4 (Breast cancer resistance marker 1)				(CSDE1, orf9b): 0.25	(MEPCE, nsp8): 0.22	396	0.026	3559	0.126
Q15269	PWP2	Periodic tryptophan protein 2 homolog				(HEATR3, orf7a): 0.07	(NOL10, nsp8): 0.04	397	0.015	982	0.107
Q9Y2B2	PIGL	N-acetylglucosaminyl-phosphatidylinositol de-N-acetylase (EC 3.5.1.89) (Phosphatidylinositol-glycan biosynthesis class L protein) (PIG-L)				(PIGO, orf9c): 0.25	(GPAA1, orf9c): 0.22	398	0.018	786	0.025
P03923	MT-ND6	NADH-ubiquinone oxidoreductase chain 6 (EC 7.1.1.2) (NADH dehydrogenase subunit 6)	DB00157	NADH	144	(NDUFAF2, nsp7): 0.12	(NDUFAF1, orf9c): 0.11	399	0.032	690	0.062
P0CB38	PABPC4L	Polyadenylate-binding protein 4-like (PABP-4-like) (Poly(A)-binding protein 4-like)				(LARP1, N): 0.25	(ERO1B, orf8): 0.20	400	0.016	1522	0.025
Q9P2E9	RRBP1	Ribosome-binding protein 1 (180 kDa ribosome receptor homolog) (RRp) (ES/130-related protein) (Ribosome receptor protein)	DB12339	Radezolid	2	(HSBP1, nsp13): 0.36	(COL6A1, orf8): 0.09	401	0.012	6907	0.423
P27797	CALR	Calreticulin (CRP55) (Calregulin) (Endoplasmic reticulum resident protein 60) (ERp60) (HACBP) (grp60)	DB00025|DB00031|DB01065|DB06245|DB09130|DB11093|DB11348|DB13998|DB13999|DB14481	Antihemophilic factor, human recombinant|Tenecteplase|Melatonin|Lanoteplase|Copper|Calcium citrate|Calcium Phosphate|Lonoctocog alfa|Moroctocog alfa|Calcium phosphate dihydrate	11|11|10|17|145|33|33|11|11|33	(EDEM3, orf8): 0.06	(CRTC3, nsp12): 0.05	402	0.032	1248	0.102
H3BMQ5	DDX19B	ATP-dependent RNA helicase DDX19B (Fragment)				(SBNO1, nsp12): 0.24	(NUP214, nsp9): 0.12	403	0.022	5899	0.307
P42857	NSG1	Neuronal vesicle trafficking-associated protein 1 (Neuron-enriched endosomal protein of 21 kDa) (Neuron-specific protein family member 1)				(GRIPAP1, nsp13): 0.34	(GOLGA3, nsp13): 0.23	404	0.017	4394	0.162
Q12766	HMGXB3	HMG domain-containing protein 3 (HMG box-containing protein 3) (Protein SMF)				(ZDHHC5, Spike): 0.68	(GOLGA7, Spike): 0.01	405	0.014	14117	0.88
Q9BV94	EDEM2	ER degradation-enhancing alpha-mannosidase-like protein 2				(EDEM3, orf8): 0.18	(ERLEC1, orf8): 0.10	406	0.013	91	0.02
Q9NYJ1	COA4	Cytochrome c oxidase assembly factor 4 homolog, mitochondrial (Coiled-coil-helix-coiled-coil-helix domain-containing protein 8) (E2-induced gene 2 protein)				(GFER, nsp10): 0.19	(BCS1L, orf9c): 0.18	407	0.023	3104	0.148
Q9NRA8	EIF4ENIF1	Eukaryotic translation initiation factor 4E transporter (4E-T) (eIF4E transporter) (Eukaryotic translation initiation factor 4E nuclear import factor 1)				(GIGYF2, nsp2): 0.12	(PIGS, orf9c): 0.12	408	0.014	530	0.028
Q15019	SEPTIN2	Septin-2 (Neural precursor cell expressed developmentally down-regulated protein 5) (NEDD-5)				(JAKMIP1, nsp13): 0.09	(NINL, nsp13): 0.06	409	0.024	429	0.042
O60613	SELENOF	Selenoprotein F (15 kDa selenoprotein)				(SEPSECS, nsp8): 0.17	(SELENOS, nsp7): 0.15	410	0.029	1178	0.049
P0DJI9	SAA2	Serum amyloid A-2 protein (SAA2)				(SAAL1, M): 0.58	(SELENOS, nsp7): 0.15	411	0.028	2854	0.129
P0DMV8	HSPA1A	Heat shock 70 kDa protein 1A (Heat shock 70 kDa protein 1) (HSP70-1) (HSP70.1)				(BAG5, orf9b): 0.10	(HSBP1, nsp13): 0.08	412	0.029	710	0.05
Q9H8M1	COQ10B	Coenzyme Q-binding protein COQ10 homolog B, mitochondrial				(COQ8B, M): 0.31	(PIGS, orf9c): 0.21	413	0.02	829	0.017
P07919	UQCRH	Cytochrome b-c1 complex subunit 6, mitochondrial (Complex III subunit 6) (Complex III subunit VIII) (Cytochrome c1 non-heme 11 kDa protein) (Mitochondrial hinge protein) (Ubiquinol-cytochrome c reductase complex 11 kDa protein)	DB04141|DB04799|DB07401|DB07763|DB07778|DB08330|DB08453|DB08690	2-Hexyloxy-6-Hydroxymethyl-Tetrahydro-Pyran-3,4,5-Triol|6-Hydroxy-5-undecyl-4,7-benzothiazoledione|Azoxystrobin|(5S)-3-ANILINO-5-(2,4-DIFLUOROPHENYL)-5-METHYL-1,3-OXAZOLIDINE-2,4-DIONE|(S)-famoxadone|METHYL (2Z)-3-METHOXY-2-{2-[(E)-2-PHENYLVINYL]PHENYL}ACRYLATE|2-Nonyl-4-quinolinol 1-oxide|Ubiquinone Q2	15|10|10|10|10|10|10|10	(NDFIP2, orf9c): 0.08	(NDUFB9, orf9c): 0.07	414	0.039	1186	0.18
Q8WU17	RNF139	E3 ubiquitin-protein ligase RNF139 (EC 2.3.2.27) (RING finger protein 139) (RING-type E3 ubiquitin transferase RNF139) (Translocation in renal carcinoma on chromosome 8 protein)				(SCAP, orf9c): 0.15	(OS9, orf8): 0.10	415	0.01	1313	0.034
Q8NDB6	FAM156A	Protein FAM156A/FAM156B (Transmembrane protein 29/29B)				(RBM41, nsp12): 0.75	(FAM98A, N): 0.01	416	0.025	10947	0.565
Q9BRS2	RIOK1	Serine/threonine-protein kinase RIO1 (EC 2.7.11.1) (EC 3.6.3.-) (RIO kinase 1)	DB12010	Fostamatinib	297	(SBNO1, nsp12): 0.09	(LARP1, N): 0.08	417	0.024	1980	0.184
Q15051	IQCB1	IQ calmodulin-binding motif-containing protein 1 (Nephrocystin-5) (p53 and DNA damage-regulated IQ motif protein) (PIQ)				(NINL, nsp13): 0.07	(CNTRL, nsp13): 0.07	418	0.038	61	0.039
O75380	NDUFS6	NADH dehydrogenase [ubiquinone] iron-sulfur protein 6, mitochondrial (Complex I-13kD-A) (CI-13kD-A) (NADH-ubiquinone oxidoreductase 13 kDa-A subunit)	DB00157	NADH	144	(NDUFAF2, nsp7): 0.09	(NDUFAF1, orf9c): 0.09	419	0.036	428	0.061
Q9NXR1	NDE1	Nuclear distribution protein nudE homolog 1 (NudE)				(NINL, nsp13): 0.05	(CNTRL, nsp13): 0.05	420	0.03	52	0.018
O00442	RTCA	RNA 3'-terminal phosphate cyclase (RNA cyclase) (RNA-3'-phosphate cyclase) (EC 6.5.1.4) (RNA terminal phosphate cyclase domain-containing protein 1) (RTC domain-containing protein 1)				(SLC30A7, M): 0.09	(DPH5, orf9b): 0.07	421	0.029	527	0.034
Q15061	WDR43	WD repeat-containing protein 43 (U3 small nucleolar RNA-associated protein 5 homolog)				(HEATR3, orf7a): 0.07	(NOL10, nsp8): 0.04	422	0.027	396	0.045
Q9HC98	NEK6	Serine/threonine-protein kinase Nek6 (EC 2.7.11.1) (Never in mitosis A-related kinase 6) (NimA-related protein kinase 6) (Protein kinase SID6-1512)				(NEK9, nsp9): 0.16	(NUP88, nsp9): 0.09	423	0.017	672	0.025
Q8N8R7	ARL14EP	ARL14 effector protein (ARF7 effector protein)				(ARL6IP6, orf3a): 0.67	(SDF2, orf8): 0.02	424	0.015	4644	0.165
Q6PGQ7	BORA	Protein aurora borealis (HsBora)				(NINL, nsp13): 0.07	(CNTRL, nsp13): 0.07	425	0.032	1392	0.136
Q9NX24	NHP2	H/ACA ribonucleoprotein complex subunit 2 (Nucleolar protein family A member 2) (snoRNP protein NHP2)				(CCDC86, nsp8): 0.07	(DCTPP1, orf9b): 0.03	426	0.023	187	0.032
O96000	NDUFB10	NADH dehydrogenase [ubiquinone] 1 beta subcomplex subunit 10 (Complex I-PDSW) (CI-PDSW) (NADH-ubiquinone oxidoreductase PDSW subunit)	DB00157	NADH	144	(NDUFAF2, nsp7): 0.09	(NDUFAF1, orf9c): 0.09	427	0.033	685	0.099
Q8TD06	AGR3	Anterior gradient protein 3 (AG-3) (AG3) (hAG-3) (Anterior gradient 3 homolog) (Breast cancer membrane protein 11) (Protein disulfide isomerase family A, member 18)				(BZW2, M): 0.46	(FOXRED2, orf8): 0.24	428	0.015	3713	0.133
P51970	NDUFA8	NADH dehydrogenase [ubiquinone] 1 alpha subcomplex subunit 8 (Complex I-19kD) (CI-19kD) (Complex I-PGIV) (CI-PGIV) (NADH-ubiquinone oxidoreductase 19 kDa subunit)	DB00157	NADH	144	(NDUFAF2, nsp7): 0.09	(ECSIT, orf9c): 0.09	429	0.04	207	0.048
O43909	EXTL3	Exostosin-like 3 (EC 2.4.1.223) (EXT-related protein 1) (Glucuronyl-galactosyl-proteoglycan 4-alpha-N-acetylglucosaminyltransferase) (Hereditary multiple exostoses gene isolog) (Multiple exostosis-like protein 3) (Putative tumor suppressor protein EXTL3)				(HS6ST2, orf8): 0.23	(HS2ST1, nsp7): 0.19	430	0.024	623	0.021
A6NCF5	KLHL33	Kelch-like protein 33				(PLEKHF2, orf8): 0.72	(FAM98A, N): 0.02	431	0.01	14873	0.874
P56556	NDUFA6	NADH dehydrogenase [ubiquinone] 1 alpha subcomplex subunit 6 (Complex I-B14) (CI-B14) (LYR motif-containing protein 6) (NADH-ubiquinone oxidoreductase B14 subunit)	DB00157	NADH	144	(NDUFAF2, nsp7): 0.09	(NDUFAF1, orf9c): 0.09	432	0.039	320	0.052
B4DX44	ZNF736	Zinc finger protein 736				(FAM8A1, M): 0.72	(PLEKHA5, nsp12): 0.02	433	0.027	10137	0.472
Q9NPE2	NGRN	Neugrin (Mesenchymal stem cell protein DSC92) (Neurite outgrowth-associated protein) (Spinal cord-derived protein FI58G)				(PUSL1, orf8): 0.63	(FASTKD5, M): 0.06	434	0.027	2395	0.049
Q9Y4K0	LOXL2	Lysyl oxidase homolog 2 (EC 1.4.3.13) (Lysyl oxidase-like protein 2) (Lysyl oxidase-related protein 2) (Lysyl oxidase-related protein WS9-14)				(FBLN5, nsp9): 0.32	(LOX, orf8): 0.18	435	0.039	971	0.031
O95182	NDUFA7	NADH dehydrogenase [ubiquinone] 1 alpha subcomplex subunit 7 (Complex I-B14.5a) (CI-B14.5a) (NADH-ubiquinone oxidoreductase subunit B14.5a)	DB00157	NADH	144	(NDUFAF2, nsp7): 0.09	(NDUFAF1, orf9c): 0.09	436	0.026	164	0.037
O75153	CLUH	Clustered mitochondria protein homolog				(G3BP2, N): 0.19	(PRRC2B, nsp12): 0.18	437	0.018	2713	0.089
Q8WXD5	GEMIN6	Gem-associated protein 6 (Gemin-6) (SIP2)				(NUP88, nsp9): 0.11	(NUP210, nsp4): 0.10	438	0.034	276	0.024
P10809	HSPD1	60 kDa heat shock protein, mitochondrial (EC 5.6.1.7) (60 kDa chaperonin) (Chaperonin 60) (CPN60) (Heat shock protein 60) (HSP-60) (Hsp60) (HuCHA60) (Mitochondrial matrix protein P1) (P60 lymphocyte protein)	DB09130	Copper	145	(TIMM8B, orf10): 0.05	(TIMM9, nsp4): 0.04	439	0.021	102	0.018
Q8TDX7	NEK7	Serine/threonine-protein kinase Nek7 (EC 2.7.11.1) (Never in mitosis A-related kinase 7) (NimA-related protein kinase 7)				(NEK9, nsp9): 0.15	(UGGT2, orf8): 0.08	440	0.018	1877	0.063
Q9BTE0	NAT9	N-acetyltransferase 9 (EC 2.3.1.-) (Embryo brain-specific protein)				(NAT14, nsp7): 0.43	(SLC9A3R1, orf9b): 0.08	441	0.028	7276	0.398
E5RJF8	CETN3	Centrin-3				(BCKDK, nsp12): 0.12	(NIN, nsp13): 0.08	442	0.019	6397	0.46
P0DJD0	RGPD1	RANBP2-like and GRIP domain-containing protein 1 (Ran-binding protein 2-like 6) (RanBP2-like 6) (RanBP2L6)				(GCC1, nsp13): 0.13	(NUP98, orf6): 0.12	443	0.012	7256	0.404
O75208	COQ9	Ubiquinone biosynthesis protein COQ9, mitochondrial				(COQ8B, M): 0.25	(ZDHHC5, Spike): 0.18	444	0.02	2320	0.086
Q3ZCW2	LGALSL	Galectin-related protein (Galectin-like protein) (Lectin galactoside-binding-like protein)				(CEP68, nsp13): 0.66	(AP3B1, E): 0.07	445	0.033	14999	0.814
P82909	MRPS36	28S ribosomal protein S36, mitochondrial (MRP-S36) (S36mt)				(MRPS25, nsp8): 0.13	(UBAP2, nsp12): 0.12	446	0.036	4129	0.487
Q92504	SLC39A7	Zinc transporter SLC39A7 (Histidine-rich membrane protein Ke4) (Really interesting new gene 5 protein) (Solute carrier family 39 member 7) (Zrt-, Irt-like protein 7) (ZIP7)				(SLC30A7, M): 0.24	(SLC30A6, orf9c): 0.21	447	0.019	594	0.015
P48730	CSNK1D	Casein kinase I isoform delta (CKI-delta) (CKId) (EC 2.7.11.1) (Tau-protein kinase CSNK1D) (EC 2.7.11.26)				(LMAN2, nsp7): 0.04	(NINL, nsp13): 0.04	448	0.018	83	0.024
O43676	NDUFB3	NADH dehydrogenase [ubiquinone] 1 beta subcomplex subunit 3 (Complex I-B12) (CI-B12) (NADH-ubiquinone oxidoreductase B12 subunit)	DB00157	NADH	144	(NDUFAF2, nsp7): 0.11	(NDUFAF1, orf9c): 0.10	449	0.04	230	0.041
Q13217	DNAJC3	DnaJ homolog subfamily C member 3 (Endoplasmic reticulum DNA J domain-containing protein 6) (ER-resident protein ERdj6) (ERdj6) (Interferon-induced, double-stranded RNA-activated protein kinase inhibitor) (Protein kinase inhibitor of 58 kDa) (Protein kinase inhibitor p58)				(ERO1B, orf8): 0.06	(STC2, orf8): 0.04	450	0.018	66	0.018
Q9BYC9	MRPL20	39S ribosomal protein L20, mitochondrial (L20mt) (MRP-L20) (Mitochondrial large ribosomal subunit protein bL20m)				(MRPS25, nsp8): 0.09	(MRPS27, nsp8): 0.07	451	0.041	349	0.043
Q5TB80	CEP162	Centrosomal protein of 162 kDa (Cep162) (Protein QN1 homolog)				(NINL, nsp13): 0.08	(CNTRL, nsp13): 0.08	452	0.033	245	0.038
Q969M1	TOMM40L	Mitochondrial import receptor subunit TOM40B (Protein TOMM40-like)				(TIMM10B, nsp4): 0.09	(TOMM70, orf9b): 0.09	453	0.024	101	0.022
Q9HB15	KCNK12	Potassium channel subfamily K member 12 (Tandem pore domain halothane-inhibited potassium channel 2) (THIK-2)				(TMEM39B, orf9c): 0.57	(ERLEC1, orf8): 0.18	454	0.03	5981	0.294
Q9P0J7	KCMF1	E3 ubiquitin-protein ligase KCMF1 (EC 2.3.2.27) (FGF-induced in gastric cancer) (Potassium channel modulatory factor) (PCMF) (RING-type E3 ubiquitin transferase KCMF1) (ZZ-type zinc finger-containing protein 1)				(UBAP2, nsp12): 0.26	(GRIPAP1, nsp13): 0.19	455	0.026	1309	0.023
O00567	NOP56	Nucleolar protein 56 (Nucleolar protein 5A)				(CCDC86, nsp8): 0.06	(HEATR3, orf7a): 0.04	456	0.031	173	0.027
Q14008	CKAP5	Cytoskeleton-associated protein 5 (Colonic and hepatic tumor overexpressed gene protein) (Ch-TOG)				(CLIP4, nsp13): 0.05	(NINL, nsp13): 0.05	457	0.019	80	0.018
O15078	CEP290	Centrosomal protein of 290 kDa (Cep290) (Bardet-Biedl syndrome 14 protein) (Cancer/testis antigen 87) (CT87) (Nephrocystin-6) (Tumor antigen se2-2)				(NINL, nsp13): 0.05	(CEP250, nsp13): 0.05	458	0.018	94	0.022
A7E2F4	GOLGA8A	Golgin subfamily A member 8A (88 kDa Golgi matrix protein) (GM88) (GM88 autoantigen)				(GOLGA3, nsp13): 0.44	(GOLGB1, nsp13): 0.18	459	0.054	3697	0.123
Q96B67	ARRDC3	Arrestin domain-containing protein 3 (TBP-2-like inducible membrane protein) (TLIMP)				(AKAP8L, M): 0.19	(ERGIC1, nsp10): 0.18	460	0.02	2199	0.056
Q969X6	UTP4	U3 small nucleolar RNA-associated protein 4 homolog (Cirhin) (UTP4 small subunit processome component)				(HEATR3, orf7a): 0.08	(NOL10, nsp8): 0.04	461	0.026	915	0.112
Q5T7V8	GORAB	RAB6-interacting golgin (N-terminal kinase-like-binding protein 1) (NTKL-BP1) (NTKL-binding protein 1) (hNTKL-BP1) (SCY1-like 1-binding protein 1) (SCYL1-BP1) (SCYL1-binding protein 1)				(FBLN5, nsp9): 0.17	(GCC1, nsp13): 0.14	462	0.022	2529	0.08
Q9H9Y2	RPF1	Ribosome production factor 1 (Brix domain-containing protein 5) (Ribosome biogenesis protein RPF1)				(CCDC86, nsp8): 0.06	(NGDN, nsp8): 0.05	463	0.034	228	0.041
Q8N6G5	CSGALNACT2	Chondroitin sulfate N-acetylgalactosaminyltransferase 2 (EC 2.4.1.174) (Chondroitin beta-1,4-N-acetylgalactosaminyltransferase 2) (Beta4GalNAcT-2) (GalNAcT-2)				(CHPF2, orf8): 0.30	(CHPF, orf8): 0.23	464	0.025	1063	0.054
O75251	NDUFS7	NADH dehydrogenase [ubiquinone] iron-sulfur protein 7, mitochondrial (EC 1.6.99.3) (EC 7.1.1.2) (Complex I-20kD) (CI-20kD) (NADH-ubiquinone oxidoreductase 20 kDa subunit) (PSST subunit)	DB00157	NADH	144	(NDUFAF2, nsp7): 0.08	(NDUFAF1, orf9c): 0.08	465	0.038	308	0.045
Q9H3H5	DPAGT1	UDP-N-acetylglucosamine--dolichyl-phosphate N-acetylglucosaminephosphotransferase (EC 2.7.8.15) (GlcNAc-1-P transferase) (G1PT) (GPT) (N-acetylglucosamine-1-phosphate transferase)				(ALG5, orf3a): 0.14	(SDF2, orf8): 0.13	466	0.019	1367	0.049
O95178	NDUFB2	NADH dehydrogenase [ubiquinone] 1 beta subcomplex subunit 2, mitochondrial (Complex I-AGGG) (CI-AGGG) (NADH-ubiquinone oxidoreductase AGGG subunit)	DB00157	NADH	144	(NDUFAF2, nsp7): 0.10	(NDUFAF1, orf9c): 0.09	467	0.039	214	0.047
Q9NVA1	UQCC1	Ubiquinol-cytochrome-c reductase complex assembly factor 1 (Basic FGF-repressed Zic-binding protein) (bFGF-repressed Zic-binding protein) (bFZb) (Ubiquinol-cytochrome c reductase complex chaperone CBP3 homolog)				(MTCH1, orf6): 0.21	(PMPCA, M): 0.09	468	0.021	1295	0.033
Q14690	PDCD11	Protein RRP5 homolog (NF-kappa-B-binding protein) (NFBP) (Programmed cell death protein 11)				(MDN1, orf7a): 0.04	(NOL10, nsp8): 0.04	469	0.024	267	0.029
Q9Y6M5	SLC30A1	Zinc transporter 1 (ZnT-1) (Solute carrier family 30 member 1)				(SLC30A6, orf9c): 0.27	(SLC30A9, M): 0.22	470	0.027	1006	0.054
Q9NYH9	UTP6	U3 small nucleolar RNA-associated protein 6 homolog (Hepatocellular carcinoma-associated antigen 66) (Multiple hat domains protein)				(SAAL1, M): 0.08	(HEATR3, orf7a): 0.05	471	0.015	479	0.035
Q15928	ZNF141	Zinc finger protein 141				(MIPOL1, nsp13): 0.55	(NSD2, nsp8): 0.21	472	0.015	16853	0.887
O75935	DCTN3	Dynactin subunit 3 (Dynactin complex subunit 22 kDa subunit) (p22)				(NINL, nsp13): 0.05	(CNTRL, nsp13): 0.05	473	0.028	139	0.026
Q9NY93	DDX56	Probable ATP-dependent RNA helicase DDX56 (EC 3.6.4.13) (ATP-dependent 61 kDa nucleolar RNA helicase) (DEAD box protein 21) (DEAD box protein 56)				(LARP7, nsp8): 0.06	(MEPCE, nsp8): 0.05	474	0.022	89	0.025
A2RTX5	TARS3	Threonine--tRNA ligase 2, cytoplasmic (EC 6.1.1.3) (Threonyl-tRNA synthetase) (ThrRS) (Threonyl-tRNA synthetase protein 3)				(TM2D3, orf8): 0.21	(TARS2, M): 0.16	475	0.028	3700	0.302
Q8TE96	DQX1	ATP-dependent RNA helicase DQX1 (EC 3.6.4.12) (DEAQ box polypeptide 1)				(C1orf50, nsp13): 0.16	(LARP1, N): 0.08	476	0.035	1116	0.079
P61981	YWHAG	14-3-3 protein gamma (Protein kinase C inhibitor protein 1) (KCIP-1) [Cleaved into: 14-3-3 protein gamma, N-terminally processed]				(NINL, nsp13): 0.05	(CNTRL, nsp13): 0.05	477	0.016	123	0.022
Q8NEK5	ZNF548	Zinc finger protein 548				(YIF1A, M): 0.75	(DPY19L1, orf9c): 0.02	478	0.035	7173	0.272
P48723	HSPA13	Heat shock 70 kDa protein 13 (Microsomal stress-70 protein ATPase core) (Stress-70 protein chaperone microsome-associated 60 kDa protein)	DB09130	Copper	145	(BAG5, orf9b): 0.15	(NUP88, nsp9): 0.05	479	0.041	706	0.059
Q9BVI4	NOC4L	Nucleolar complex protein 4 homolog (NOC4 protein homolog) (NOC4-like protein) (Nucleolar complex-associated protein 4-like protein)				(HEATR3, orf7a): 0.05	(UBAP2, nsp12): 0.05	480	0.024	280	0.026
Q7L592	NDUFAF7	Protein arginine methyltransferase NDUFAF7, mitochondrial (EC 2.1.1.320) (NADH dehydrogenase [ubiquinone] complex I, assembly factor 7) (Protein midA homolog)				(NDUFAF2, nsp7): 0.13	(ECSIT, orf9c): 0.13	481	0.036	345	0.032
Q9UBS3	DNAJB9	DnaJ homolog subfamily B member 9 (Endoplasmic reticulum DNA J domain-containing protein 4) (ER-resident protein ERdj4) (ERdj4) (Microvascular endothelial differentiation gene 1 protein) (Mdg-1)				(ERO1B, orf8): 0.18	(SELENOS, nsp7): 0.10	482	0.021	4352	0.256
Q9BRQ8	AIFM2	Ferroptosis suppressor protein 1 (FSP1) (EC 1.6.5.-) (Apoptosis-inducing factor homologous mitochondrion-associated inducer of death) (AMID) (p53-responsive gene 3 protein)				(FASTKD5, M): 0.46	(TYSND1, nsp12): 0.18	483	0.01	2345	0.056
Q9H3S5	PIGM	GPI mannosyltransferase 1 (EC 2.4.1.-) (GPI mannosyltransferase I) (GPI-MT-I) (Phosphatidylinositol-glycan biosynthesis class M protein) (PIG-M)				(PIGO, orf9c): 0.19	(PIGS, orf9c): 0.19	484	0.023	265	0.019
Q14296	FASTK	Fas-activated serine/threonine kinase (FAST kinase) (EC 2.7.11.8)				(FASTKD5, M): 0.61	(PUSL1, orf8): 0.04	485	0.017	3031	0.093
Q9NRG9	AAAS	Aladin (Adracalin)				(NEK9, nsp9): 0.08	(NUP58, nsp9): 0.07	486	0.034	202	0.04
Q9BQ67	GRWD1	Glutamate-rich WD repeat-containing protein 1				(CCDC86, nsp8): 0.07	(HEATR3, orf7a): 0.07	487	0.028	407	0.042
O15382	BCAT2	Branched-chain-amino-acid aminotransferase, mitochondrial (BCAT(m)) (EC 2.6.1.42) (Placental protein 18) (PP18)	DB00114|DB00142|DB00149|DB00167|DB02142|DB02635|DB04074	Pyridoxal phosphate|Glutamic acid|Leucine|Isoleucine|Pyridoxamine-5'-Phosphate|N-[O-Phosphono-Pyridoxyl]-Isoleucine|alpha-Ketoisovalerate	65|70|6|5|2|1|1	(BCKDK, nsp12): 0.20	(THTPA, orf10): 0.15	488	0.019	7377	0.522
Q8NGI4	OR4D11	Olfactory receptor 4D11				(SAAL1, M): 0.76	(REEP5, M): 0.05	489	0.008	10497	0.334
Q99726	SLC30A3	Zinc transporter 3 (ZnT-3) (Solute carrier family 30 member 3)				(SLC30A9, M): 0.24	(SLC30A7, M): 0.24	490	0.036	1009	0.053
Q9UPM9	B9D1	B9 domain-containing protein 1 (MKS1-related protein 1)				(NINL, nsp13): 0.07	(CNTRL, nsp13): 0.07	491	0.038	371	0.063
O75161	NPHP4	Nephrocystin-4 (Nephroretinin)				(NEK9, nsp9): 0.07	(NINL, nsp13): 0.07	492	0.034	476	0.051
Q86U38	NOP9	Nucleolar protein 9				(HEATR3, orf7a): 0.08	(NOL10, nsp8): 0.06	493	0.035	211	0.033
Q8N157	AHI1	Jouberin (Abelson helper integration site 1 protein homolog) (AHI-1)				(NINL, nsp13): 0.07	(CNTRL, nsp13): 0.07	494	0.029	351	0.052
Q13505	MTX1	Metaxin-1 (Mitochondrial outer membrane import complex protein 1)				(DNAJC11, nsp4): 0.25	(TOMM70, orf9b): 0.12	495	0.021	932	0.028
Q0VDF9	HSPA14	Heat shock 70 kDa protein 14 (HSP70-like protein 1) (Heat shock protein HSP60)				(BAG5, orf9b): 0.15	(NUP88, nsp9): 0.05	496	0.032	92	0.038
O00628	PEX7	Peroxisomal targeting signal 2 receptor (PTS2 receptor) (Peroxin-7)				(FAR2, orf9c): 0.29	(AGPS, nsp7): 0.16	497	0.034	4455	0.296
Q9Y5J1	UTP18	U3 small nucleolar RNA-associated protein 18 homolog (WD repeat-containing protein 50)				(NGDN, nsp8): 0.04	(NOL10, nsp8): 0.04	498	0.016	496	0.039
A8CG34	POM121C	Nuclear envelope pore membrane protein POM 121C (Nuclear pore membrane protein 121-2) (POM121-2) (Pore membrane protein of 121 kDa C)				(NEK9, nsp9): 0.09	(NUP88, nsp9): 0.09	499	0.032	314	0.029
P11182	DBT	Lipoamide acyltransferase component of branched-chain alpha-keto acid dehydrogenase complex, mitochondrial (EC 2.3.1.168) (52 kDa mitochondrial autoantigen of primary biliary cirrhosis) (Branched chain 2-oxo-acid dehydrogenase complex component E2) (BCOADC-E2) (Branched-chain alpha-keto acid dehydrogenase complex component E2) (BCKAD-E2) (BCKADE2) (Dihydrolipoamide acetyltransferase component of …				(BCKDK, nsp12): 0.19	(SLC30A7, M): 0.10	500	0.027	10452	0.748
P39656	DDOST	Dolichyl-diphosphooligosaccharide--protein glycosyltransferase 48 kDa subunit (DDOST 48 kDa subunit) (Oligosaccharyl transferase 48 kDa subunit)				(ALG8, orf9c): 0.06	(MOGS, nsp7): 0.05	501	0.02	114	0.024
P03897	MT-ND3	NADH-ubiquinone oxidoreductase chain 3 (EC 7.1.1.2) (NADH dehydrogenase subunit 3)	DB00157	NADH	144	(NDUFAF2, nsp7): 0.11	(NDUFAF1, orf9c): 0.11	502	0.04	293	0.034
Q9H0S4	DDX47	Probable ATP-dependent RNA helicase DDX47 (EC 3.6.4.13) (DEAD box protein 47)				(HEATR3, orf7a): 0.08	(NGDN, nsp8): 0.04	503	0.018	1699	0.202
O95298	NDUFC2	NADH dehydrogenase [ubiquinone] 1 subunit C2 (Complex I-B14.5b) (CI-B14.5b) (Human lung cancer oncogene 1 protein) (HLC-1) (NADH-ubiquinone oxidoreductase subunit B14.5b)	DB00157|DB01136	NADH|Carvedilol	144|18	(NDUFAF2, nsp7): 0.08	(ECSIT, orf9c): 0.08	504	0.035	507	0.073
A6NDK9	GOLGA6C	Golgin subfamily A member 6C				(GOLGB1, nsp13): 0.44	(GORASP1, nsp13): 0.36	505	0.007	9002	0.495
F8WBI6	GOLGA8N	Golgin subfamily A member 8N				(GOLGB1, nsp13): 0.44	(GORASP1, nsp13): 0.36	506	0.008	10774	0.649
H3BQL2	GOLGA8T	Golgin subfamily A member 8T				(GOLGB1, nsp13): 0.44	(GORASP1, nsp13): 0.36	507	0.011	2627	0.067
H3BV12	GOLGA8Q	Golgin subfamily A member 8Q				(GOLGB1, nsp13): 0.44	(GORASP1, nsp13): 0.36	508	0.006	5704	0.251
P0CG33	GOLGA6D	Golgin subfamily A member 6D				(GOLGB1, nsp13): 0.44	(GORASP1, nsp13): 0.36	509	0.007	14274	0.862
P0CJ92	GOLGA8H	Golgin subfamily A member 8H				(GOLGB1, nsp13): 0.44	(GORASP1, nsp13): 0.36	510	0.003	4422	0.197
Q6ZQX7	LIAT1	Protein LIAT1 (Ligand of ATE1 protein)				(ATE1, nsp8): 0.75	(PLD3, orf8): 0.01	511	0.034	4641	0.175
Q99848	EBNA1BP2	Probable rRNA-processing protein EBP2 (EBNA1-binding protein 2) (Nucleolar protein p40)				(CCDC86, nsp8): 0.05	(MDN1, orf7a): 0.04	512	0.023	250	0.028
Q8IXU6	SLC35F2	Solute carrier family 35 member F2				(POGLUT3, orf8): 0.34	(RETREG3, orf9c): 0.21	513	0.007	2157	0.04
O43677	NDUFC1	NADH dehydrogenase [ubiquinone] 1 subunit C1, mitochondrial (Complex I-KFYI) (CI-KFYI) (NADH-ubiquinone oxidoreductase KFYI subunit)	DB00157	NADH	144	(NDUFAF2, nsp7): 0.10	(NDUFAF1, orf9c): 0.10	514	0.033	1413	0.194
Q9BRT2	UQCC2	Ubiquinol-cytochrome-c reductase complex assembly factor 2 (Breast cancer-associated protein SGA-81M) (Mitochondrial nucleoid factor 1) (Mitochondrial protein M19)				(GRIPAP1, nsp13): 0.27	(SRP19, nsp8): 0.11	515	0.01	8004	0.501
Q9BYG3	NIFK	MKI67 FHA domain-interacting nucleolar phosphoprotein (Nucleolar phosphoprotein Nopp34) (Nucleolar protein interacting with the FHA domain of pKI-67) (hNIFK)				(CCDC86, nsp8): 0.06	(NGDN, nsp8): 0.04	516	0.026	384	0.031
Q969E8	TSR2	Pre-rRNA-processing protein TSR2 homolog				(HEATR3, orf7a): 0.09	(NGDN, nsp8): 0.05	517	0.035	983	0.074
Q9BW27	NUP85	Nuclear pore complex protein Nup85 (85 kDa nucleoporin) (FROUNT) (Nucleoporin Nup75) (Nucleoporin Nup85) (Pericentrin-1)				(NUP58, nsp9): 0.06	(NUP88, nsp9): 0.05	518	0.021	138	0.023
Q96MW5	COG8	Conserved oligomeric Golgi complex subunit 8 (COG complex subunit 8) (Component of oligomeric Golgi complex 8)				(GOLGA3, nsp13): 0.12	(GCC1, nsp13): 0.09	519	0.039	403	0.04
P03915	MT-ND5	NADH-ubiquinone oxidoreductase chain 5 (EC 7.1.1.2) (NADH dehydrogenase subunit 5)	DB00157	NADH	144	(NDUFAF2, nsp7): 0.11	(NDUFAF1, orf9c): 0.11	520	0.037	1331	0.179
Q6IQ21	ZNF770	Zinc finger protein 770				(NUP58, nsp9): 0.40	(TLE1, nsp13): 0.14	521	0.017	7069	0.305
Q9NXB0	MKS1	Meckel syndrome type 1 protein				(NINL, nsp13): 0.07	(CNTRL, nsp13): 0.07	522	0.029	238	0.036
O95486	SEC24A	Protein transport protein Sec24A (SEC24-related protein A)				(SCAP, orf9c): 0.12	(LMAN2, nsp7): 0.09	523	0.034	4943	0.541
Q8TAD4	SLC30A5	Zinc transporter 5 (ZnT-5) (Solute carrier family 30 member 5) (ZnT-like transporter 1) (hZTL1)				(SLC30A9, M): 0.26	(SLC30A6, orf9c): 0.24	524	0.032	401	0.021
Q8N4Z0	RAB42	Ras-related protein Rab-42				(NDFIP2, orf9c): 0.11	(RAB2A, nsp7): 0.10	525	0.042	558	0.045
P17014	ZNF12	Zinc finger protein 12 (Gonadotropin-inducible ovary transcription repressor 3) (GIOT-3) (Zinc finger protein 325) (Zinc finger protein KOX3)				(BZW2, M): 0.70	(SLC30A9, M): 0.02	526	0.025	4254	0.127
Q8TA94	ZNF563	Zinc finger protein 563				(NPTX1, orf8): 0.85	(PRIM1, nsp1): 0.02	527	0.015	3048	0.053
P20340	RAB6A	Ras-related protein Rab-6A (Rab-6)				(GCC1, nsp13): 0.07	(GCC2, nsp13): 0.06	528	0.04	305	0.037
P04731	MT1A	Metallothionein-1A (MT-1A) (Metallothionein-IA) (MT-IA)	DB00435|DB01593|DB14487|DB14533|DB14548	Nitric Oxide|Zinc|Zinc acetate|Zinc chloride|Zinc sulfate, unspecified form	3|124|124|97|97	(SLC30A7, M): 0.27	(SLC30A6, orf9c): 0.24	529	0.03	1526	0.077
P62891	RPL39	60S ribosomal protein L39 (Large ribosomal subunit protein eL39)				(LARP4B, nsp12): 0.07	(SRP19, nsp8): 0.05	530	0.02	803	0.069
Q12769	NUP160	Nuclear pore complex protein Nup160 (160 kDa nucleoporin) (Nucleoporin Nup160)				(NUP58, nsp9): 0.08	(NUP88, nsp9): 0.06	531	0.029	142	0.026
Q96HA1	POM121	Nuclear envelope pore membrane protein POM 121 (Nuclear envelope pore membrane protein POM 121A) (Nucleoporin Nup121) (Pore membrane protein of 121 kDa)				(NEK9, nsp9): 0.09	(NUP88, nsp9): 0.08	532	0.029	421	0.041
O60292	SIPA1L3	Signal-induced proliferation-associated 1-like protein 3 (SIPA1-like protein 3) (SPA-1-like protein 3)				(C1orf50, nsp13): 0.65	(PSMD8, M): 0.06	533	0.028	5544	0.225
Q12852	MAP3K12	Mitogen-activated protein kinase kinase kinase 12 (EC 2.7.11.25) (Dual leucine zipper bearing kinase) (DLK) (Leucine-zipper protein kinase) (ZPK) (MAPK-upstream kinase) (MUK) (Mixed lineage kinase)	DB12010	Fostamatinib	297	(MYCBP2, nsp12): 0.37	(TARS2, M): 0.26	534	0.019	6392	0.368
O95757	HSPA4L	Heat shock 70 kDa protein 4L (Heat shock 70-related protein APG-1) (Osmotic stress protein 94)				(BAG5, orf9b): 0.14	(EDEM3, orf8): 0.07	535	0.045	2043	0.164
Q9H3P7	ACBD3	Golgi resident protein GCP60 (Acyl-CoA-binding domain-containing protein 3) (Golgi complex-associated protein 1) (GOCAP1) (Golgi phosphoprotein 1) (GOLPH1) (PBR- and PKA-associated protein 7) (Peripheral benzodiazepine receptor-associated protein PAP7) [Cleaved into: Golgi resident protein GCP60, N-terminally processed]				(GOLGA3, nsp13): 0.18	(AASS, M): 0.14	536	0.019	3153	0.107
Q9NP94	SLC39A2	Zinc transporter ZIP2 (6A1) (Eti-1) (Solute carrier family 39 member 2) (Zrt- and Irt-like protein 2) (ZIP-2) (hZIP2)				(SLC30A7, M): 0.28	(SLC30A6, orf9c): 0.24	537	0.024	871	0.038
Q9H6R4	NOL6	Nucleolar protein 6 (Nucleolar RNA-associated protein) (Nrap)				(RBM41, nsp12): 0.05	(NOL10, nsp8): 0.04	538	0.015	302	0.023
P51116	FXR2	Fragile X mental retardation syndrome-related protein 2				(TBKBP1, nsp13): 0.17	(UBAP2L, nsp12): 0.09	539	0.016	2843	0.147
P48047	ATP5PO	ATP synthase subunit O, mitochondrial (ATP synthase peripheral stalk subunit OSCP) (Oligomycin sensitivity conferral protein) (OSCP)	DB11638	Artenimol	80	(MTCH1, orf6): 0.08	(ATP5MG, nsp6): 0.06	540	0.041	2246	0.352
Q9NYG2	ZDHHC3	Palmitoyltransferase ZDHHC3 (EC 2.3.1.225) (Protein DHHC1) (Zinc finger DHHC domain-containing protein 3) (DHHC-3)				(PPT1, orf10): 0.21	(SLC9A3R1, orf9b): 0.21	541	0.018	5171	0.219
Q8N137	CNTROB	Centrobin (Centrosomal BRCA2-interacting protein) (LYST-interacting protein 8)				(NIN, nsp13): 0.17	(CEP135, nsp13): 0.10	542	0.025	1153	0.031
Q9NX14	NDUFB11	NADH dehydrogenase [ubiquinone] 1 beta subcomplex subunit 11, mitochondrial (Complex I-ESSS) (CI-ESSS) (NADH-ubiquinone oxidoreductase ESSS subunit) (Neuronal protein 17.3) (Np17.3) (p17.3)				(NDUFAF2, nsp7): 0.09	(NDUFAF1, orf9c): 0.09	543	0.036	559	0.074
Q53FT3	HIKESHI	Protein Hikeshi				(NUP88, nsp9): 0.10	(NUP210, nsp4): 0.09	544	0.029	1318	0.042
Q96F25	ALG14	UDP-N-acetylglucosamine transferase subunit ALG14 homolog				(ALG5, orf3a): 0.19	(ALG8, orf9c): 0.17	545	0.028	463	0.018
Q04637	EIF4G1	Eukaryotic translation initiation factor 4 gamma 1 (eIF-4-gamma 1) (eIF-4G 1) (eIF-4G1) (p220)				(LARP1, N): 0.07	(EIF4E2, nsp2): 0.05	546	0.03	406	0.026
Q12788	TBL3	Transducin beta-like protein 3 (WD repeat-containing protein SAZD)				(HEATR3, orf7a): 0.05	(NOL10, nsp8): 0.04	547	0.028	378	0.037
Q9H3H3	C11orf68	UPF0696 protein C11orf68 (Basophilic leukemia-expressed protein Bles03) (Protein p5326)				(CSDE1, orf9b): 0.50	(EIF4H, nsp9): 0.20	548	0.023	8438	0.429
Q5VTL8	PRPF38B	Pre-mRNA-splicing factor 38B (Sarcoma antigen NY-SAR-27)				(ZC3H18, E): 0.16	(FAM98A, N): 0.15	549	0.017	9178	0.584
Q9BTX3	TMEM208	Transmembrane protein 208				(RETREG3, orf9c): 0.15	(TIMM10B, nsp4): 0.14	550	0.027	5094	0.226
P55072	VCP	Transitional endoplasmic reticulum ATPase (TER ATPase) (EC 3.6.4.6) (15S Mg(2+)-ATPase p97 subunit) (Valosin-containing protein) (VCP)	DB04395|DB12695	Phosphoaminophosphonic Acid-Adenylate Ester|Phenethyl Isothiocyanate	26|45	(NGLY1, orf8): 0.05	(UBXN8, orf9c): 0.05	551	0.026	112	0.021
O00571	DDX3X	ATP-dependent RNA helicase DDX3X (EC 3.6.4.13) (CAP-Rf) (DEAD box protein 3, X-chromosomal) (DEAD box, X isoform) (DBX) (Helicase-like protein 2) (HLP2)				(LARP1, N): 0.07	(G3BP2, N): 0.05	552	0.025	1742	0.127
Q96S55	WRNIP1	ATPase WRNIP1 (EC 3.6.1.3) (Werner helicase-interacting protein 1)				(HOOK1, nsp13): 0.17	(UBAP2L, nsp12): 0.13	553	0.021	6307	0.423
Q8N2A8	PLD6	Mitochondrial cardiolipin hydrolase (EC 3.1.-.-) (Choline phosphatase 6) (Mitochondrial phospholipase) (MitoPLD) (Phosphatidylcholine-hydrolyzing phospholipase D6) (Phospholipase D6) (PLD 6) (Protein zucchini homolog)				(TMEM39B, orf9c): 0.51	(PLD3, orf8): 0.11	554	0.016	3262	0.1
Q9H7B2	RPF2	Ribosome production factor 2 homolog (Brix domain-containing protein 1) (Ribosome biogenesis protein RPF2 homolog)				(CCDC86, nsp8): 0.05	(NOL10, nsp8): 0.05	555	0.024	627	0.061
Q86Y26	NUTM1	NUT family member 1 (Nuclear protein in testis)				(BRD2, E): 0.35	(BRD4, E): 0.31	556	0.019	4178	0.177
Q9UJS0	SLC25A13	Calcium-binding mitochondrial carrier protein Aralar2 (Citrin) (Mitochondrial aspartate glutamate carrier 2) (Solute carrier family 25 member 13)	DB00128	Aspartic acid	22	(TIMM8B, orf10): 0.23	(TIMM9, nsp4): 0.12	557	0.02	470	0.016
O00217	NDUFS8	NADH dehydrogenase [ubiquinone] iron-sulfur protein 8, mitochondrial (EC 1.6.99.3) (EC 7.1.1.2) (Complex I-23kD) (CI-23kD) (NADH-ubiquinone oxidoreductase 23 kDa subunit) (TYKY subunit)	DB00157	NADH	144	(NDUFAF2, nsp7): 0.08	(ECSIT, orf9c): 0.07	558	0.036	460	0.076
O00444	PLK4	Serine/threonine-protein kinase PLK4 (EC 2.7.11.21) (Polo-like kinase 4) (PLK-4) (Serine/threonine-protein kinase 18) (Serine/threonine-protein kinase Sak)	DB12010	Fostamatinib	297	(CNTRL, nsp13): 0.05	(NINL, nsp13): 0.05	559	0.022	181	0.021
O60763	USO1	General vesicular transport factor p115 (Protein USO1 homolog) (Transcytosis-associated protein) (TAP) (Vesicle-docking protein)				(GOLGB1, nsp13): 0.10	(GORASP1, nsp13): 0.09	560	0.042	136	0.036
Q9Y2P8	RCL1	RNA 3'-terminal phosphate cyclase-like protein				(NGDN, nsp8): 0.05	(NOL10, nsp8): 0.05	561	0.021	850	0.068
Q14061	COX17	Cytochrome c oxidase copper chaperone				(TIMM9, nsp4): 0.07	(TIMM10B, nsp4): 0.07	562	0.024	240	0.024
Q49A88	CCDC14	Coiled-coil domain-containing protein 14				(MAP7D1, orf10): 0.28	(TRIM59, orf3a): 0.10	563	0.02	2806	0.089
Q6RFH5	WDR74	WD repeat-containing protein 74 (NOP seven-associated protein 1)				(HEATR3, orf7a): 0.07	(MDN1, orf7a): 0.06	564	0.031	389	0.032
Q8N755	SLC66A3	Solute carrier family 66 member 3 (PQ-loop repeat-containing protein 3)				(BZW2, M): 0.30	(PIGO, orf9c): 0.14	565	0.015	8809	0.447
Q15691	MAPRE1	Microtubule-associated protein RP/EB family member 1 (APC-binding protein EB1) (End-binding protein 1) (EB1)				(CLIP4, nsp13): 0.05	(NINL, nsp13): 0.05	566	0.022	86	0.023
Q5HYA8	TMEM67	Meckelin (Meckel syndrome type 3 protein) (Transmembrane protein 67)				(NINL, nsp13): 0.07	(CNTRL, nsp13): 0.07	567	0.039	124	0.04
Q9Y3A4	RRP7A	Ribosomal RNA-processing protein 7 homolog A (Gastric cancer antigen Zg14)				(NGDN, nsp8): 0.05	(MPHOSPH10, nsp8): 0.05	568	0.04	526	0.047
Q9Y277	VDAC3	Voltage-dependent anion-selective channel protein 3 (VDAC-3) (hVDAC3) (Outer mitochondrial membrane protein porin 3)	DB01375|DB06098	Aluminium monostearate|PRLX 93936	4|2	(MAT2B, nsp9): 0.08	(NDFIP2, orf9c): 0.08	569	0.032	1176	0.046
Q8N6M8	IQCF1	IQ domain-containing protein F1				(FAR2, orf9c): 0.71	(AGPS, nsp7): 0.02	570	0.044	10052	0.543
A0A096LPI6	nan	Utp12 domain-containing protein (Fragment)				(HEATR3, orf7a): 0.09	(NOL10, nsp8): 0.06	571	0.032	890	0.069
Q96MK2	RIPOR3	RIPOR family member 3				(DNAJC11, nsp4): 0.72	(COQ8B, M): 0.03	572	0.019	14993	0.881
Q5TAP6	UTP14C	U3 small nucleolar RNA-associated protein 14 homolog C				(NGDN, nsp8): 0.05	(NOL10, nsp8): 0.05	573	0.026	310	0.033
Q9P2X0	DPM3	Dolichol-phosphate mannosyltransferase subunit 3 (Dolichol-phosphate mannose synthase subunit 3) (DPM synthase subunit 3) (Dolichyl-phosphate beta-D-mannosyltransferase subunit 3) (Mannose-P-dolichol synthase subunit 3) (MPD synthase subunit 3) (Prostin-1)				(ALG5, orf3a): 0.16	(GPAA1, orf9c): 0.13	574	0.019	514	0.023
Q96G21	IMP4	U3 small nucleolar ribonucleoprotein protein IMP4 (U3 snoRNP protein IMP4) (Brix domain-containing protein 4)				(HEATR3, orf7a): 0.05	(NGDN, nsp8): 0.04	575	0.02	417	0.031
Q93050	ATP6V0A1	V-type proton ATPase 116 kDa subunit a isoform 1 (V-ATPase 116 kDa isoform a1) (Clathrin-coated vesicle/synaptic vesicle proton pump 116 kDa subunit) (Vacuolar adenosine triphosphatase subunit Ac116) (Vacuolar proton pump subunit 1) (Vacuolar proton translocating ATPase 116 kDa subunit a isoform 1)				(ERMP1, orf9c): 0.19	(ATP6AP1, nsp6): 0.14	576	0.037	885	0.05
O95881	TXNDC12	Thioredoxin domain-containing protein 12 (EC 1.8.4.2) (Endoplasmic reticulum resident protein 18) (ER protein 18) (ERp18) (Endoplasmic reticulum resident protein 19) (ER protein 19) (ERp19) (Thioredoxin-like protein p19) (hTLP19)	DB00143	Glutathione	42	(BZW2, M): 0.23	(FOXRED2, orf8): 0.11	577	0.016	1786	0.065
K7EQS6	nan	Uncharacterized protein (Fragment)				(SLC30A6, orf9c): 0.61	(SLC30A7, M): 0.11	578	0.039	568	0.01
Q9NQZ2	UTP3	Something about silencing protein 10 (Charged amino acid-rich leucine zipper 1) (CRL1) (Disrupter of silencing SAS10) (UTP3 homolog)				(NGDN, nsp8): 0.05	(NOL10, nsp8): 0.05	579	0.019	236	0.026
P0DM35	MT1HL1	Metallothionein 1H-like protein 1				(SLC30A7, M): 0.32	(SLC30A6, orf9c): 0.29	580	0.021	212	0.011
Q9NVP1	DDX18	ATP-dependent RNA helicase DDX18 (EC 3.6.4.13) (DEAD box protein 18) (Myc-regulated DEAD box protein) (MrDb)				(HEATR3, orf7a): 0.07	(NOL10, nsp8): 0.04	581	0.024	262	0.029
Q9Y285	FARSA	Phenylalanine--tRNA ligase alpha subunit (EC 6.1.1.20) (CML33) (Phenylalanyl-tRNA synthetase alpha subunit) (PheRS)	DB00120	Phenylalanine	7	(FAR2, orf9c): 0.25	(TARS2, M): 0.11	582	0.016	519	0.024
Q8N6G6	ADAMTSL1	ADAMTS-like protein 1 (ADAMTSL-1) (Punctin-1)				(DPY19L1, orf9c): 0.23	(ADAMTS1, orf8): 0.23	583	0.036	4179	0.261
Q9Y3B9	RRP15	RRP15-like protein (Ribosomal RNA-processing protein 15)				(MDN1, orf7a): 0.06	(NGDN, nsp8): 0.05	584	0.025	1892	0.187
O60762	DPM1	Dolichol-phosphate mannosyltransferase subunit 1 (EC 2.4.1.83) (Dolichol-phosphate mannose synthase subunit 1) (DPM synthase subunit 1) (Dolichyl-phosphate beta-D-mannosyltransferase subunit 1) (Mannose-P-dolichol synthase subunit 1) (MPD synthase subunit 1)				(ALG5, orf3a): 0.12	(ALG8, orf9c): 0.11	585	0.026	35	0.027
P78316	NOP14	Nucleolar protein 14 (Nucleolar complex protein 14)				(TAPT1, orf9c): 0.05	(NOL10, nsp8): 0.04	586	0.033	497	0.043
Q92665	MRPS31	28S ribosomal protein S31, mitochondrial (MRP-S31) (S31mt) (Imogen 38) (Mitochondrial small ribosomal subunit protein mS31)				(MRPS25, nsp8): 0.11	(FASTKD5, M): 0.11	587	0.051	2206	0.289
Q9H2G9	BLZF1	Golgin-45 (Basic leucine zipper nuclear factor 1) (JEM-1) (p45 basic leucine-zipper nuclear factor)				(DNAJC11, nsp4): 0.14	(TMED5, orf9c): 0.13	588	0.017	3010	0.105
Q9HAB8	PPCS	Phosphopantothenate--cysteine ligase (EC 6.3.2.51) (Phosphopantothenoylcysteine synthetase) (PPC synthetase)				(DCAKD, nsp7): 0.28	(PCSK6, orf8): 0.27	589	0.018	8250	0.481
Q02878	RPL6	60S ribosomal protein L6 (Large ribosomal subunit protein eL6) (Neoplasm-related protein C140) (Tax-responsive enhancer element-binding protein 107) (TaxREB107)				(LARP4B, nsp12): 0.06	(SRP19, nsp8): 0.04	590	0.026	183	0.029
Q8WWH5	TRUB1	Probable tRNA pseudouridine synthase 1 (EC 5.4.99.-)				(PUSL1, orf8): 0.10	(TRMT1, nsp5_C145A): 0.05	591	0.048	491	0.037
Q13286	CLN3	Battenin (Batten disease protein) (Protein CLN3)				(HOOK1, nsp13): 0.24	(PPT1, orf10): 0.18	592	0.016	3261	0.125
Q96AB3	ISOC2	Isochorismatase domain-containing protein 2				(NAT14, nsp7): 0.50	(VPS11, orf3a): 0.09	593	0.027	9701	0.597
Q5T280	SPOUT1	Putative methyltransferase C9orf114 (EC 2.1.1.-) (Centromere protein 32) (CENP-32) (Kinetochore-associated protein) (SPOUT domain-containing methyltransferase 1)				(LARP4B, nsp12): 0.11	(EMC1, orf8): 0.09	594	0.048	1431	0.051
Q8IZT8	HS3ST5	Heparan sulfate glucosamine 3-O-sulfotransferase 5 (EC 2.8.2.23) (Heparan sulfate D-glucosaminyl 3-O-sulfotransferase 5) (3-OST-5) (Heparan sulfate 3-O-sulfotransferase 5) (h3-OST-5)				(HS6ST2, orf8): 0.29	(HS2ST1, nsp7): 0.24	595	0.027	3206	0.141
R4GN19	RPL36A	60S ribosomal protein L36a				(SRP19, nsp8): 0.06	(SRP72, nsp8): 0.05	596	0.022	2110	0.287
Q9Y2V7	COG6	Conserved oligomeric Golgi complex subunit 6 (COG complex subunit 6) (Component of oligomeric Golgi complex 6)				(GOLGA3, nsp13): 0.11	(GCC1, nsp13): 0.09	597	0.031	1016	0.125
Q8IU60	DCP2	m7GpppN-mRNA hydrolase (EC 3.6.1.62) (Nucleoside diphosphate-linked moiety X motif 20) (Nudix motif 20) (mRNA-decapping enzyme 2) (hDpc)				(ZNF318, nsp12): 0.17	(EXOSC8, nsp8): 0.05	598	0.039	1926	0.105
O60832	DKC1	H/ACA ribonucleoprotein complex subunit DKC1 (EC 5.4.99.-) (CBF5 homolog) (Dyskerin) (Nopp140-associated protein of 57 kDa) (Nucleolar protein NAP57) (Nucleolar protein family A member 4) (snoRNP protein DKC1)				(LARP1, N): 0.05	(LARP7, nsp8): 0.04	599	0.019	662	0.051
Q92901	RPL3L	60S ribosomal protein L3-like (Large ribosomal subunit protein uL3-like)				(SRP19, nsp8): 0.05	(SRP72, nsp8): 0.05	600	0.022	487	0.035
Q9BTX1	NDC1	Nucleoporin NDC1 (hNDC1) (Transmembrane protein 48)				(NUP58, nsp9): 0.08	(NEK9, nsp9): 0.07	601	0.036	219	0.037
A0A0B4J2E5	LOC102724159	Uncharacterized protein				(HEATR3, orf7a): 0.10	(NOL10, nsp8): 0.06	602	0.028	636	0.069
O95139	NDUFB6	NADH dehydrogenase [ubiquinone] 1 beta subcomplex subunit 6 (Complex I-B17) (CI-B17) (NADH-ubiquinone oxidoreductase B17 subunit)	DB00157	NADH	144	(NDUFAF2, nsp7): 0.09	(NDUFAF1, orf9c): 0.09	603	0.031	616	0.081
Q8WUM0	NUP133	Nuclear pore complex protein Nup133 (133 kDa nucleoporin) (Nucleoporin Nup133)				(NUP58, nsp9): 0.06	(NEK9, nsp9): 0.05	604	0.03	300	0.025
Q8TBF4	ZCRB1	Zinc finger CCHC-type and RNA-binding motif-containing protein 1 (U11/U12 small nuclear ribonucleoprotein 31 kDa protein) (U11/U12 snRNP 31 kDa protein) (U11/U12-31K)				(RBM41, nsp12): 0.15	(CCDC86, nsp8): 0.14	605	0.025	4313	0.358
Q7Z2W4	ZC3HAV1	Zinc finger CCCH-type antiviral protein 1 (ADP-ribosyltransferase diphtheria toxin-like 13) (ARTD13) (Inactive Poly [ADP-ribose] polymerase 13) (PARP13) (Zinc finger CCCH domain-containing protein 2) (Zinc finger antiviral protein) (ZAP)				(ZNF318, nsp12): 0.17	(MARK3, orf9b): 0.10	606	0.036	918	0.071
Q6IPT4	CYB5RL	NADH-cytochrome b5 reductase-like (EC 1.6.2.2)				(MTARC1, nsp7): 0.36	(POR, nsp2): 0.25	607	0.027	4127	0.157
Q96EW2	HSPBAP1	HSPB1-associated protein 1 (27 kDa heat shock protein-associated protein 1) (Protein associated with small stress protein 1)				(MARK1, orf9b): 0.46	(MARK2, orf9b): 0.16	608	0.019	5834	0.285
Q96DH6	MSI2	RNA-binding protein Musashi homolog 2 (Musashi-2)				(CEP112, nsp13): 0.20	(TIMM10B, nsp4): 0.16	609	0.023	1265	0.029
Q14165	MLEC	Malectin				(SLC44A2, E): 0.12	(ANO6, M): 0.08	610	0.025	301	0.036
Q76MJ5	ERN2	Serine/threonine-protein kinase/endoribonuclease IRE2 (Endoplasmic reticulum-to-nucleus signaling 2) (Inositol-requiring protein 2) (hIRE2p) (Ire1-beta) (IRE1b) [Includes: Serine/threonine-protein kinase (EC 2.7.11.1); Endoribonuclease (EC 3.1.26.-)]				(ERO1B, orf8): 0.33	(HYOU1, orf8): 0.11	611	0.009	1695	0.039
Q9UBQ6	EXTL2	Exostosin-like 2 (EC 2.4.1.223) (Alpha-1,4-N-acetylhexosaminyltransferase EXTL2) (Alpha-GalNAcT EXTL2) (EXT-related protein 2) (Glucuronyl-galactosyl-proteoglycan 4-alpha-N-acetylglucosaminyltransferase) [Cleaved into: Processed exostosin-like 2]	DB02196|DB03397|DB03435	Uridine-Diphosphate-N-Acetylgalactosamine|Uridine-Diphosphate-N-Acetylglucosamine|Uridine-5'-Diphosphate	4|4|7	(CHPF2, orf8): 0.21	(HS2ST1, nsp7): 0.20	612	0.037	2234	0.092
Q9NV31	IMP3	U3 small nucleolar ribonucleoprotein protein IMP3 (U3 snoRNP protein IMP3) (BRMS2)				(CCDC86, nsp8): 0.04	(NGDN, nsp8): 0.03	613	0.021	97	0.024
P47985	UQCRFS1	Cytochrome b-c1 complex subunit Rieske, mitochondrial (EC 7.1.1.8) (Complex III subunit 5) (Cytochrome b-c1 complex subunit 5) (Rieske iron-sulfur protein) (RISP) (Rieske protein UQCRFS1) (Ubiquinol-cytochrome c reductase iron-sulfur subunit) [Cleaved into: Cytochrome b-c1 complex subunit 9 (Su9) (Subunit 9) (8 kDa subunit 9) (Complex III subunit IX) (Cytochrome b-c1 complex subunit 11) (UQCRFS1 …	DB04141|DB04799|DB07401|DB07636|DB07763|DB07778|DB08330|DB08453|DB08690	2-Hexyloxy-6-Hydroxymethyl-Tetrahydro-Pyran-3,4,5-Triol|6-Hydroxy-5-undecyl-4,7-benzothiazoledione|Azoxystrobin|5-Heptyl-6-hydroxy-1,3-benzothiazole-4,7-dione|(5S)-3-ANILINO-5-(2,4-DIFLUOROPHENYL)-5-METHYL-1,3-OXAZOLIDINE-2,4-DIONE|(S)-famoxadone|METHYL (2Z)-3-METHOXY-2-{2-[(E)-2-PHENYLVINYL]PHENYL}ACRYLATE|2-Nonyl-4-quinolinol 1-oxide|Ubiquinone Q2	15|10|10|5|10|10|10|10|10	(NDUFB9, orf9c): 0.05	(CYB5B, nsp7): 0.05	614	0.023	269	0.058
Q9HBG4	ATP6V0A4	V-type proton ATPase 116 kDa subunit a isoform 4 (V-ATPase 116 kDa isoform a4) (Vacuolar proton translocating ATPase 116 kDa subunit a isoform 4) (Vacuolar proton translocating ATPase 116 kDa subunit a kidney isoform)				(ERMP1, orf9c): 0.24	(ATP6AP1, nsp6): 0.17	615	0.028	2514	0.187
P30101	PDIA3	Protein disulfide-isomerase A3 (EC 5.3.4.1) (58 kDa glucose-regulated protein) (58 kDa microsomal protein) (p58) (Disulfide isomerase ER-60) (Endoplasmic reticulum resident protein 57) (ER protein 57) (ERp57) (Endoplasmic reticulum resident protein 60) (ER protein 60) (ERp60)	DB01593|DB09130|DB14487|DB14533|DB14548	Zinc|Copper|Zinc acetate|Zinc chloride|Zinc sulfate, unspecified form	124|145|124|97|97	(ERO1B, orf8): 0.12	(EDEM3, orf8): 0.08	616	0.028	158	0.033
Q9UNX4	WDR3	WD repeat-containing protein 3				(HEATR3, orf7a): 0.04	(NOL10, nsp8): 0.04	617	0.021	459	0.034
P56181	NDUFV3	NADH dehydrogenase [ubiquinone] flavoprotein 3, mitochondrial (Complex I-9kD) (CI-9kD) (NADH-ubiquinone oxidoreductase 9 kDa subunit) (Renal carcinoma antigen NY-REN-4)	DB00157|DB09270	NADH|Ubidecarenone	144|2	(NDUFAF2, nsp7): 0.12	(NDUFAF1, orf9c): 0.11	618	0.043	47	0.019
O14657	TOR1B	Torsin-1B (Torsin ATPase-1B) (EC 3.6.4.-) (Torsin family 1 member B)				(GHITM, orf9c): 0.22	(TOR1A, orf8): 0.22	619	0.019	4292	0.214
Q03252	LMNB2	Lamin-B2				(AKAP8L, M): 0.15	(SUN2, orf3a): 0.11	620	0.027	1443	0.054
O75691	UTP20	Small subunit processome component 20 homolog (Down-regulated in metastasis protein) (Novel nucleolar protein 73) (NNP73) (Protein Key-1A6)				(MDN1, orf7a): 0.06	(MPHOSPH10, nsp8): 0.05	621	0.037	1394	0.113
Q5SXM8	DNLZ	DNL-type zinc finger protein (Hsp70-escort protein 1) (HEP1) (mtHsp70-escort protein)				(DNAJC19, nsp7): 0.13	(GRPEL1, nsp10): 0.12	622	0.013	1191	0.015
Q70JA7	CHSY3	Chondroitin sulfate synthase 3 (EC 2.4.1.175) (EC 2.4.1.226) (Carbohydrate synthase 2) (Chondroitin glucuronyltransferase 3) (Chondroitin synthase 2) (ChSy-2) (Glucuronosyl-N-acetylgalactosaminyl-proteoglycan 4-beta-N-acetylgalactosaminyltransferase II) (N-acetylgalactosaminyl-proteoglycan 3-beta-glucuronosyltransferase 3) (N-acetylgalactosaminyltransferase 3)				(CHPF2, orf8): 0.35	(CHPF, orf8): 0.29	623	0.02	1955	0.054
Q6NXP2	FAM71F2	Protein FAM71F2 (Protein FAM137B)				(RAB2A, nsp7): 0.74	(RAB10, nsp7): 0.02	624	0.049	9457	0.558
Q5JTJ3	COA6	Cytochrome c oxidase assembly factor 6 homolog				(TIMM29, nsp4): 0.10	(BCS1L, orf9c): 0.07	625	0.021	678	0.034
Q9BT22	ALG1	Chitobiosyldiphosphodolichol beta-mannosyltransferase (EC 2.4.1.142) (Asparagine-linked glycosylation protein 1 homolog) (Beta-1,4-mannosyltransferase) (GDP-Man:GlcNAc2-PP-dolichol mannosyltransferase) (GDP-mannose-dolichol diphosphochitobiose mannosyltransferase) (Mannosyltransferase-1) (MT-1) (hMat-1)				(ALG8, orf9c): 0.20	(ALG5, orf3a): 0.18	626	0.028	671	0.015
P30049	ATP5F1D	ATP synthase subunit delta, mitochondrial (ATP synthase F1 subunit delta) (F-ATPase delta subunit)	DB00228|DB00753|DB01028|DB01159|DB01189|DB01236	Enflurane|Isoflurane|Methoxyflurane|Halothane|Desflurane|Sevoflurane	5|9|7|17|6|7	(MTCH1, orf6): 0.12	(ATP5MG, nsp6): 0.06	627	0.031	385	0.06
Q8TDN6	BRIX1	Ribosome biogenesis protein BRX1 homolog (Brix domain-containing protein 2)				(HEATR3, orf7a): 0.05	(NOL10, nsp8): 0.04	628	0.022	520	0.043
Q5XKP0	MICOS13	MICOS complex subunit MIC13 (Protein P117)				(DNAJC11, nsp4): 0.26	(TOMM70, orf9b): 0.11	629	0.039	1804	0.078
Q5HYI7	MTX3	Metaxin-3				(DNAJC11, nsp4): 0.25	(TOMM70, orf9b): 0.18	630	0.021	632	0.014
Q6UXV0	GFRAL	GDNF family receptor alpha-like				(GDF15, orf8): 0.76	(NLRX1, orf9c): 0.01	631	0.052	11394	0.692
Q8N0T1	RBIS	Ribosomal biogenesis factor				(PLEKHA5, nsp12): 0.76	(PDZD11, nsp12): 0.02	632	0.039	9810	0.527
O95487	SEC24B	Protein transport protein Sec24B (SEC24-related protein B)				(SCAP, orf9c): 0.12	(LMAN2, nsp7): 0.09	633	0.044	1197	0.132
P23526	AHCY	Adenosylhomocysteinase (AdoHcyase) (EC 3.3.1.1) (S-adenosyl-L-homocysteine hydrolase)	DB02325|DB03216|DB03273|DB03769|DB09130	Isopropyl alcohol|(1'R,2'S)-9-(2-Hydroxy-3'-Keto-Cyclopenten-1-yl)Adenine|3'-Oxo-Adenosine|D-Eritadenine|Copper	16|1|1|1|145	(C1orf50, nsp13): 0.30	(MAT2B, nsp9): 0.07	634	0.027	1282	0.073
Q99798	ACO2	Aconitate hydratase, mitochondrial (Aconitase) (EC 4.2.1.3) (Citrate hydro-lyase)	DB01727|DB03964|DB04072|DB04351|DB04562	Isocitric Acid|4-Hydroxy-Aconitate Ion|Alpha-Methylisocitric Acid|Aconitate Ion|Tricarballylic acid	3|1|1|1|1	(TIMM8B, orf10): 0.07	(TIMM9, nsp4): 0.05	635	0.035	319	0.048
P61421	ATP6V0D1	V-type proton ATPase subunit d 1 (V-ATPase subunit d 1) (32 kDa accessory protein) (V-ATPase 40 kDa accessory protein) (V-ATPase AC39 subunit) (p39) (Vacuolar proton pump subunit d 1)				(MTCH1, orf6): 0.14	(ATP6AP1, nsp6): 0.13	636	0.032	592	0.056
Q9GZL7	WDR12	Ribosome biogenesis protein WDR12 (WD repeat-containing protein 12)				(HEATR3, orf7a): 0.06	(CCDC86, nsp8): 0.05	637	0.032	373	0.046
P56211	ARPP19	cAMP-regulated phosphoprotein 19 (ARPP-19)				(HSBP1, nsp13): 0.47	(STOML2, orf3b): 0.16	638	0.027	2326	0.091
Q8NI36	WDR36	WD repeat-containing protein 36 (T-cell activation WD repeat-containing protein) (TA-WDRP)				(HEATR3, orf7a): 0.05	(NOL10, nsp8): 0.04	639	0.022	402	0.036
Q8N339	MT1M	Metallothionein-1M (MT-1M) (Metallothionein-IM) (MT-IM)				(SLC30A7, M): 0.31	(SLC30A6, orf9c): 0.28	640	0.028	1957	0.086
Q9BRU9	UTP23	rRNA-processing protein UTP23 homolog				(CISD3, orf8): 0.13	(NGDN, nsp8): 0.05	641	0.04	2548	0.303
P07438	MT1B	Metallothionein-1B (MT-1B) (Metallothionein-IB) (MT-IB)				(SLC30A7, M): 0.30	(SLC30A6, orf9c): 0.26	642	0.037	827	0.029
O95755	RAB36	Ras-related protein Rab-36				(RAB10, nsp7): 0.08	(RAB2A, nsp7): 0.08	643	0.033	879	0.069
P47944	MT4	Metallothionein-4 (MT-4) (Metallothionein-IV) (MT-IV)				(SLC30A7, M): 0.29	(SLC30A6, orf9c): 0.26	644	0.035	3717	0.201
P60602	ROMO1	Reactive oxygen species modulator 1 (ROS modulator 1) (Epididymis tissue protein Li 175) (Glyrichin) (Mitochondrial targeting GxxxG motif protein) (MTGM) (Protein MGR2 homolog)				(STOML2, orf3b): 0.13	(DNAJC19, nsp7): 0.08	645	0.018	168	0.017
Q96JB2	COG3	Conserved oligomeric Golgi complex subunit 3 (COG complex subunit 3) (Component of oligomeric Golgi complex 3) (Vesicle-docking protein SEC34 homolog) (p94)				(GOLGA3, nsp13): 0.11	(GCC1, nsp13): 0.08	646	0.042	679	0.067
P63173	RPL38	60S ribosomal protein L38 (Large ribosomal subunit protein eL38)				(LARP4B, nsp12): 0.06	(SRP19, nsp8): 0.05	647	0.025	682	0.057
P18850	ATF6	Cyclic AMP-dependent transcription factor ATF-6 alpha (cAMP-dependent transcription factor ATF-6 alpha) (Activating transcription factor 6 alpha) (ATF6-alpha) [Cleaved into: Processed cyclic AMP-dependent transcription factor ATF-6 alpha]				(SCAP, orf9c): 0.10	(ERO1B, orf8): 0.09	648	0.032	5220	0.47
Q99583	MNT	Max-binding protein MNT (Class D basic helix-loop-helix protein 3) (bHLHd3) (Myc antagonist MNT) (Protein ROX)				(CISD3, orf8): 0.69	(INTS4, M): 0.01	649	0.031	11467	0.699
Q96L12	CALR3	Calreticulin-3 (Calreticulin-2) (Calsperin)	DB11093|DB11348|DB14481	Calcium citrate|Calcium Phosphate|Calcium phosphate dihydrate	33|33|33	(SDF2, orf8): 0.23	(HYOU1, orf8): 0.12	650	0.01	1821	0.031
P57740	NUP107	Nuclear pore complex protein Nup107 (107 kDa nucleoporin) (Nucleoporin Nup107)				(NUP58, nsp9): 0.07	(NUP88, nsp9): 0.05	651	0.017	405	0.038
Q53H12	AGK	Acylglycerol kinase, mitochondrial (hAGK) (EC 2.7.1.107) (EC 2.7.1.138) (EC 2.7.1.94) (Multiple substrate lipid kinase) (HsMuLK) (MuLK) (Multi-substrate lipid kinase)				(TIMM29, nsp4): 0.15	(TIMM10B, nsp4): 0.11	652	0.023	1499	0.107
Q9H9E3	COG4	Conserved oligomeric Golgi complex subunit 4 (COG complex subunit 4) (Component of oligomeric Golgi complex 4)				(GOLGA3, nsp13): 0.11	(GCC1, nsp13): 0.08	653	0.039	758	0.075
P26885	FKBP2	Peptidyl-prolyl cis-trans isomerase FKBP2 (PPIase FKBP2) (EC 5.2.1.8) (13 kDa FK506-binding protein) (13 kDa FKBP) (FKBP-13) (FK506-binding protein 2) (FKBP-2) (Immunophilin FKBP13) (Rotamase)				(FOXRED2, orf8): 0.15	(MARK2, orf9b): 0.12	654	0.024	2719	0.141
O43143	DHX15	Pre-mRNA-splicing factor ATP-dependent RNA helicase DHX15 (EC 3.6.4.13) (ATP-dependent RNA helicase #46) (DEAH box protein 15)				(LARP1, N): 0.06	(RBM41, nsp12): 0.04	655	0.017	395	0.039
O95900	TRUB2	Mitochondrial mRNA pseudouridine synthase TRUB2 (EC 5.4.99.-)				(PUSL1, orf8): 0.19	(FASTKD5, M): 0.15	656	0.028	1217	0.071
Q9H583	HEATR1	HEAT repeat-containing protein 1 (Protein BAP28) (U3 small nucleolar RNA-associated protein 10 homolog) [Cleaved into: HEAT repeat-containing protein 1, N-terminally processed]				(NOL10, nsp8): 0.04	(NGDN, nsp8): 0.04	657	0.021	766	0.063
Q96D46	NMD3	60S ribosomal export protein NMD3 (hNMD3)				(MDN1, orf7a): 0.04	(NOL10, nsp8): 0.04	658	0.022	242	0.024
Q9UHR6	ZNHIT2	Zinc finger HIT domain-containing protein 2 (Protein FON)				(TMEM39B, orf9c): 0.24	(AAR2, M): 0.19	659	0.023	2251	0.06
Q9BUB7	TMEM70	Transmembrane protein 70, mitochondrial				(ECSIT, orf9c): 0.12	(NDUFAF2, nsp7): 0.10	660	0.04	1138	0.035
Q9UKK6	NXT1	NTF2-related export protein 1 (Protein p15)				(NUTF2, nsp15): 0.09	(NUP88, nsp9): 0.08	661	0.036	376	0.026
Q16850	CYP51A1	Lanosterol 14-alpha demethylase (LDM) (EC 1.14.14.154) (CYPLI) (Cytochrome P450 51A1) (Cytochrome P450-14DM) (Cytochrome P45014DM) (Cytochrome P450LI) (Sterol 14-alpha demethylase)	DB01007|DB01167|DB05667|DB07705	Tioconazole|Itraconazole|Levoketoconazole|(S)-econazole	1|1|2|1	(SIGMAR1, nsp6): 0.13	(CYB5B, nsp7): 0.13	662	0.036	7755	0.503
Q15084	PDIA6	Protein disulfide-isomerase A6 (EC 5.3.4.1) (Endoplasmic reticulum protein 5) (ER protein 5) (ERp5) (Protein disulfide isomerase P5) (Thioredoxin domain-containing protein 7)				(ERO1B, orf8): 0.10	(STC2, orf8): 0.07	663	0.043	182	0.038
Q9UQ80	PA2G4	Proliferation-associated protein 2G4 (Cell cycle protein p38-2G4 homolog) (hG4-1) (ErbB3-binding protein 1)				(CYB5R3, nsp7): 0.04	(PTGES2, nsp7): 0.04	664	0.027	193	0.026
Q96NT0	CCDC115	Coiled-coil domain-containing protein 115				(ATP6AP1, nsp6): 0.14	(LARP4B, nsp12): 0.11	665	0.025	3232	0.209
Q99417	MYCBP	c-Myc-binding protein (Associate of Myc 1) (AMY-1)				(AKAP8, nsp12): 0.45	(PRKAR2B, nsp13): 0.12	666	0.035	8805	0.482
Q9Y3A2	UTP11	Probable U3 small nucleolar RNA-associated protein 11 (U3 snoRNA-associated protein 11) (UTP11-like protein)				(NGDN, nsp8): 0.05	(NOL10, nsp8): 0.05	667	0.024	809	0.078
Q96EU6	RRP36	Ribosomal RNA processing protein 36 homolog				(CCDC86, nsp8): 0.07	(NGDN, nsp8): 0.05	668	0.025	994	0.093
Q4VXU2	PABPC1L	Polyadenylate-binding protein 1-like				(LARP1, N): 0.19	(LARP4B, nsp12): 0.17	669	0.016	2253	0.076
Q86YS6	RAB43	Ras-related protein Rab-43 (Ras-related protein Rab-41)				(GCC1, nsp13): 0.10	(GCC2, nsp13): 0.09	670	0.045	110	0.026
Q3SXM0	DCAF4L1	DDB1- and CUL4-associated factor 4-like protein 1 (WD repeat-containing protein 21B)				(SLC30A9, M): 0.49	(CWC27, E): 0.16	671	0.043	10140	0.518
P49674	CSNK1E	Casein kinase I isoform epsilon (CKI-epsilon) (CKIe) (EC 2.7.11.1)	DB06195	Seliciclib	7	(NINL, nsp13): 0.05	(CNTRL, nsp13): 0.05	672	0.018	84	0.032
P22087	FBL	rRNA 2'-O-methyltransferase fibrillarin (EC 2.1.1.-) (34 kDa nucleolar scleroderma antigen) (Histone-glutamine methyltransferase)				(LARP7, nsp8): 0.03	(MPHOSPH10, nsp8): 0.03	673	0.03	237	0.033
Q16635	TAZ	Tafazzin (Protein G4.5)				(TIMM10B, nsp4): 0.15	(TIMM9, nsp4): 0.10	674	0.026	599	0.022
Q9H4D5	NXF3	Nuclear RNA export factor 3 (TAP-like protein 3) (TAPL-3)				(NUTF2, nsp15): 0.14	(NUP98, orf6): 0.13	675	0.045	749	0.018
Q8IUX4	APOBEC3F	DNA dC->dU-editing enzyme APOBEC-3F (EC 3.5.4.38) (Apolipoprotein B mRNA-editing enzyme catalytic polypeptide-like 3F) (A3F)				(ZC3H18, E): 0.22	(PMPCB, M): 0.10	676	0.032	10153	0.709
P52849	NDST2	Bifunctional heparan sulfate N-deacetylase/N-sulfotransferase 2 (EC 2.8.2.8) (Glucosaminyl N-deacetylase/N-sulfotransferase 2) (NDST-2) (N-heparan sulfate sulfotransferase 2) (N-HSST 2) [Includes: Heparan sulfate N-deacetylase 2 (EC 3.-.-.-); Heparan sulfate N-sulfotransferase 2 (EC 2.8.2.-)]				(HS6ST2, orf8): 0.31	(HS2ST1, nsp7): 0.25	677	0.03	4345	0.227
Q9BZF1	OSBPL8	Oxysterol-binding protein-related protein 8 (ORP-8) (OSBP-related protein 8)				(PDE4DIP, nsp13): 0.35	(COL6A1, orf8): 0.11	678	0.016	7120	0.371
Q8NCE0	TSEN2	tRNA-splicing endonuclease subunit Sen2 (EC 4.6.1.16) (tRNA-intron endonuclease Sen2) (HsSen2)				(ZYG11B, orf10): 0.27	(SEPSECS, nsp8): 0.17	679	0.028	1961	0.056
P78344	EIF4G2	Eukaryotic translation initiation factor 4 gamma 2 (eIF-4-gamma 2) (eIF-4G 2) (eIF4G 2) (Death-associated protein 5) (DAP-5) (p97)				(BZW2, M): 0.10	(EIF4E2, nsp2): 0.10	680	0.039	2675	0.183
Q86YS7	C2CD5	C2 domain-containing protein 5 (C2 domain-containing phosphoprotein of 138 kDa)				(RALA, nsp7): 0.17	(RAB10, nsp7): 0.14	681	0.024	5936	0.388
Q8NFH3	NUP43	Nucleoporin Nup43 (Nup107-160 subcomplex subunit Nup43) (p42)				(NUP58, nsp9): 0.06	(NEK9, nsp9): 0.06	682	0.03	134	0.025
P22695	UQCRC2	Cytochrome b-c1 complex subunit 2, mitochondrial (Complex III subunit 2) (Core protein II) (Ubiquinol-cytochrome-c reductase complex core protein 2)	DB04141|DB04799|DB07401|DB07763|DB07778|DB08330|DB08453|DB08690	2-Hexyloxy-6-Hydroxymethyl-Tetrahydro-Pyran-3,4,5-Triol|6-Hydroxy-5-undecyl-4,7-benzothiazoledione|Azoxystrobin|(5S)-3-ANILINO-5-(2,4-DIFLUOROPHENYL)-5-METHYL-1,3-OXAZOLIDINE-2,4-DIONE|(S)-famoxadone|METHYL (2Z)-3-METHOXY-2-{2-[(E)-2-PHENYLVINYL]PHENYL}ACRYLATE|2-Nonyl-4-quinolinol 1-oxide|Ubiquinone Q2	15|10|10|10|10|10|10|10	(NLRX1, orf9c): 0.08	(NDUFB9, orf9c): 0.06	683	0.037	557	0.08
Q9ULI0	ATAD2B	ATPase family AAA domain-containing protein 2B				(ARL6IP6, orf3a): 0.22	(UBXN8, orf9c): 0.09	684	0.021	5310	0.414
Q9BZV1	UBXN6	UBX domain-containing protein 6 (UBX domain-containing protein 1)				(UBXN8, orf9c): 0.22	(NGLY1, orf8): 0.15	685	0.026	3044	0.126
Q9H061	TMEM126A	Transmembrane protein 126A				(STOML2, orf3b): 0.10	(NDUFAF1, orf9c): 0.08	686	0.009	1634	0.048
P55735	SEC13	Protein SEC13 homolog (GATOR complex protein SEC13) (SEC13-like protein 1) (SEC13-related protein)				(LMAN2, nsp7): 0.05	(NUP58, nsp9): 0.04	687	0.02	365	0.032
Q8IWA0	WDR75	WD repeat-containing protein 75 (U3 small nucleolar RNA-associated protein 17 homolog)				(HEATR3, orf7a): 0.05	(NOL10, nsp8): 0.05	688	0.019	785	0.07
Q12798	CETN1	Centrin-1 (Caltractin isoform 2)				(BCKDK, nsp12): 0.18	(NIN, nsp13): 0.13	689	0.024	1731	0.047
P03905	MT-ND4	NADH-ubiquinone oxidoreductase chain 4 (EC 7.1.1.2) (NADH dehydrogenase subunit 4)	DB00157	NADH	144	(NDUFAF2, nsp7): 0.11	(ECSIT, orf9c): 0.11	690	0.046	715	0.087
Q07020	RPL18	60S ribosomal protein L18 (Large ribosomal subunit protein eL18)	DB11638	Artenimol	80	(LARP4B, nsp12): 0.06	(SRP19, nsp8): 0.05	691	0.024	437	0.044
Q9BVT8	TMUB1	Transmembrane and ubiquitin-like domain-containing protein 1 (Dendritic cell-derived ubiquitin-like protein) (DULP) (Hepatocyte odd protein shuttling protein) (Ubiquitin-like protein SB144) [Cleaved into: iHOPS]				(SCCPDH, nsp7): 0.21	(OS9, orf8): 0.10	692	0.016	239	0.013
Q9NV70	EXOC1	Exocyst complex component 1 (Exocyst complex component Sec3)				(ZNF503, nsp9): 0.16	(RALA, nsp7): 0.10	693	0.019	1181	0.048
Q96I51	RCC1L	RCC1-like G exchanging factor-like protein (RCC1-like) (Williams-Beuren syndrome chromosomal region 16 protein)				(PUSL1, orf8): 0.23	(MYCBP2, nsp12): 0.16	694	0.021	1357	0.028
O43572	AKAP10	A-kinase anchor protein 10, mitochondrial (AKAP-10) (Dual specificity A kinase-anchoring protein 2) (D-AKAP-2) (Protein kinase A-anchoring protein 10) (PRKA10)				(AKAP8, nsp12): 0.26	(PRKAR2A, nsp13): 0.13	695	0.027	1722	0.049
Q8NBS9	TXNDC5	Thioredoxin domain-containing protein 5 (Endoplasmic reticulum resident protein 46) (ER protein 46) (ERp46) (Thioredoxin-like protein p46)				(ERO1B, orf8): 0.11	(CYB5R3, nsp7): 0.08	696	0.037	174	0.035
Q9Y291	MRPS33	28S ribosomal protein S33, mitochondrial (MRP-S33) (S33mt) (Mitochondrial small ribosomal subunit protein mS33)				(MTCH1, orf6): 0.10	(MRPS25, nsp8): 0.10	697	0.042	1189	0.153
Q9H3R1	NDST4	Bifunctional heparan sulfate N-deacetylase/N-sulfotransferase 4 (EC 2.8.2.8) (Glucosaminyl N-deacetylase/N-sulfotransferase 4) (NDST-4) (N-heparan sulfate sulfotransferase 4) (N-HSST 4) [Includes: Heparan sulfate N-deacetylase 4 (EC 3.-.-.-); Heparan sulfate N-sulfotransferase 4 (EC 2.8.2.-)]				(HS6ST2, orf8): 0.33	(HS2ST1, nsp7): 0.27	698	0.026	4319	0.202
Q5SYE7	NHSL1	NHS-like protein 1				(PUSL1, orf8): 0.44	(GRIPAP1, nsp13): 0.28	699	0.031	3927	0.134
E5RHQ5	NPIPB11	Nuclear pore complex-interacting protein family member B11				(PDE4DIP, nsp13): 0.69	(UBAP2, nsp12): 0.02	700	0.023	7014	0.287
Q92979	EMG1	Ribosomal RNA small subunit methyltransferase NEP1 (EC 2.1.1.-) (18S rRNA (pseudouridine(1248)-N1)-methyltransferase) (18S rRNA Psi1248 methyltransferase) (Nucleolar protein EMG1 homolog) (Protein C2f) (Ribosome biogenesis protein NEP1)				(CCDC86, nsp8): 0.06	(NGDN, nsp8): 0.04	701	0.034	1607	0.213
Q14692	BMS1	Ribosome biogenesis protein BMS1 homolog (Ribosome assembly protein BMS1 homolog)				(NOL10, nsp8): 0.05	(NGDN, nsp8): 0.04	702	0.022	393	0.034
O15213	WDR46	WD repeat-containing protein 46 (WD repeat-containing protein BING4)				(NOL10, nsp8): 0.05	(NGDN, nsp8): 0.05	703	0.027	511	0.049
Q8TDD1	DDX54	ATP-dependent RNA helicase DDX54 (EC 3.6.4.13) (ATP-dependent RNA helicase DP97) (DEAD box RNA helicase 97 kDa) (DEAD box protein 54)				(NOL10, nsp8): 0.05	(NGDN, nsp8): 0.05	704	0.03	684	0.05
Q5JUX0	SPIN3	Spindlin-3 (Spindlin-like protein 3) (SPIN-3)				(GRIPAP1, nsp13): 0.70	(MARK2, orf9b): 0.04	705	0.036	8253	0.394
P13640	MT1G	Metallothionein-1G (MT-1G) (Metallothionein-1K) (MT-1K) (Metallothionein-IG) (MT-IG)				(SLC30A7, M): 0.29	(SLC30A6, orf9c): 0.26	706	0.041	665	0.04
Q9Y580	RBM7	RNA-binding protein 7 (RNA-binding motif protein 7)				(ZC3H18, E): 0.24	(EXOSC8, nsp8): 0.11	707	0.032	6184	0.393
Q86VS8	HOOK3	Protein Hook homolog 3 (h-hook3) (hHK3)				(HOOK1, nsp13): 0.29	(NIN, nsp13): 0.08	708	0.035	1900	0.047
Q14254	FLOT2	Flotillin-2 (Epidermal surface antigen) (ESA) (Membrane component chromosome 17 surface marker 1)				(ZDHHC5, Spike): 0.27	(SDF2, orf8): 0.15	709	0.03	5546	0.311
O43432	EIF4G3	Eukaryotic translation initiation factor 4 gamma 3 (eIF-4-gamma 3) (eIF-4G 3) (eIF4G 3) (eIF-4-gamma II) (eIF4GII)				(LARP1, N): 0.11	(EIF4E2, nsp2): 0.10	710	0.033	732	0.038
Q9GZP4	PITHD1	PITH domain-containing protein 1				(DNAJC11, nsp4): 0.40	(EMC1, orf8): 0.26	711	0.025	3465	0.096
O00148	DDX39A	ATP-dependent RNA helicase DDX39A (EC 3.6.4.13) (DEAD box protein 39) (Nuclear RNA helicase URH49)				(CCDC86, nsp8): 0.09	(NUP88, nsp9): 0.05	712	0.039	787	0.068
Q9H840	GEMIN7	Gem-associated protein 7 (Gemin-7) (SIP3)				(CSDE1, orf9b): 0.11	(NUP88, nsp9): 0.09	713	0.032	2207	0.126
A0A087WZ82	FXYD6-FXYD2	FXYD domain-containing ion transport regulator				(THTPA, orf10): 0.48	(ATP1B1, M): 0.24	714	0.034	7620	0.339
Q96HB5	CCDC120	Coiled-coil domain-containing protein 120				(TOR1AIP1, nsp7): 0.27	(NIN, nsp13): 0.23	715	0.014	2906	0.085
P98155	VLDLR	Very low-density lipoprotein receptor (VLDL receptor) (VLDL-R)	DB03017	Lauric acid	12	(INHBE, orf8): 0.22	(MARK1, orf9b): 0.12	716	0.019	2809	0.21
O95478	NSA2	Ribosome biogenesis protein NSA2 homolog (Hairy cell leukemia protein 1) (TGF-beta-inducible nuclear protein 1)				(CCDC86, nsp8): 0.07	(MDN1, orf7a): 0.04	717	0.024	486	0.058
P03891	MT-ND2	NADH-ubiquinone oxidoreductase chain 2 (EC 7.1.1.2) (NADH dehydrogenase subunit 2)	DB00157	NADH	144	(NDUFAF2, nsp7): 0.11	(NDUFAF1, orf9c): 0.11	718	0.052	880	0.123
Q9NZI8	IGF2BP1	Insulin-like growth factor 2 mRNA-binding protein 1 (IGF2 mRNA-binding protein 1) (IMP-1) (IMP1) (Coding region determinant-binding protein) (CRD-BP) (IGF-II mRNA-binding protein 1) (VICKZ family member 1) (Zipcode-binding protein 1) (ZBP-1)				(CSDE1, orf9b): 0.25	(G3BP1, N): 0.12	719	0.023	3928	0.227
Q8WYQ3	CHCHD10	Coiled-coil-helix-coiled-coil-helix domain-containing protein 10, mitochondrial (Protein N27C7-4)				(GHITM, orf9c): 0.15	(DNAJC11, nsp4): 0.15	720	0.018	1950	0.052
Q9BYT8	NLN	Neurolysin, mitochondrial (EC 3.4.24.16) (Angiotensin-binding protein) (Microsomal endopeptidase) (MEP) (Mitochondrial oligopeptidase M) (Neurotensin endopeptidase)				(PITRM1, M): 0.15	(ACE2, M): 0.10	721	0.022	11481	0.727
Q8NFH4	NUP37	Nucleoporin Nup37 (p37) (Nup107-160 subcomplex subunit Nup37)				(NUP58, nsp9): 0.06	(NEK9, nsp9): 0.05	722	0.026	277	0.026
Q8N966	ZDHHC22	Palmitoyltransferase ZDHHC22 (EC 2.3.1.225) (Zinc finger DHHC domain-containing protein 22) (DHHC-22) (zDHHC22)				(ZDHHC5, Spike): 0.67	(C1orf50, nsp13): 0.04	723	0.022	10240	0.511
Q8WV60	PTCD2	Pentatricopeptide repeat-containing protein 2, mitochondrial				(FASTKD5, M): 0.45	(MRPS27, nsp8): 0.15	724	0.02	7073	0.419
Q5VZ89	DENND4C	DENN domain-containing protein 4C				(LARP4B, nsp12): 0.25	(RAB10, nsp7): 0.21	725	0.021	3117	0.102
Q14684	RRP1B	Ribosomal RNA processing protein 1 homolog B (RRP1-like protein B)				(MDN1, orf7a): 0.05	(RBM28, N): 0.05	726	0.03	717	0.062
P80294	MT1H	Metallothionein-1H (MT-1H) (Metallothionein-0) (MT-0) (Metallothionein-IH) (MT-IH)				(SLC30A7, M): 0.29	(SLC30A6, orf9c): 0.26	727	0.047	911	0.046
Q9NQR7	CCDC177	Coiled-coil domain-containing protein 177 (Myelin proteolipid protein-like protein)				(SMOC1, orf8): 0.82	(SLC30A7, M): 0.00	728	0.029	4147	0.13
Q9BRB3	PIGQ	Phosphatidylinositol N-acetylglucosaminyltransferase subunit Q (EC 2.4.1.198) (N-acetylglucosamyl transferase component GPI1) (Phosphatidylinositol-glycan biosynthesis class Q protein) (PIG-Q)				(PIGO, orf9c): 0.22	(GPAA1, orf9c): 0.19	729	0.029	1707	0.073
Q9UNQ2	DIMT1	Probable dimethyladenosine transferase (EC 2.1.1.183) (DIM1 dimethyladenosine transferase 1 homolog) (DIM1 dimethyladenosine transferase 1-like) (Probable 18S rRNA (adenine(1779)-N(6)/adenine(1780)-N(6))-dimethyltransferase) (Probable 18S rRNA dimethylase) (Probable S-adenosylmethionine-6-N',N'-adenosyl(rRNA) dimethyltransferase)				(HEATR3, orf7a): 0.09	(NOL10, nsp8): 0.05	730	0.029	574	0.048
O15173	PGRMC2	Membrane-associated progesterone receptor component 2 (Progesterone membrane-binding protein) (Steroid receptor protein DG6)				(CYB5B, nsp7): 0.27	(G3BP2, N): 0.22	731	0.016	5466	0.246
P83436	COG7	Conserved oligomeric Golgi complex subunit 7 (COG complex subunit 7) (Component of oligomeric Golgi complex 7)				(GOLGA3, nsp13): 0.12	(GCC1, nsp13): 0.09	732	0.038	637	0.053
Q9NRX1	PNO1	RNA-binding protein PNO1				(CCDC86, nsp8): 0.06	(NOL10, nsp8): 0.04	733	0.026	197	0.021
Q71RC2	LARP4	La-related protein 4 (La ribonucleoprotein domain family member 4)				(RBM41, nsp12): 0.17	(PABPC4, N): 0.12	734	0.02	2293	0.069
Q9NY26	SLC39A1	Zinc transporter ZIP1 (Solute carrier family 39 member 1) (Zinc-iron-regulated transporter-like) (Zrt- and Irt-like protein 1) (ZIP-1) (hZIP1)				(SLC30A7, M): 0.26	(SLC30A6, orf9c): 0.23	735	0.036	831	0.042
Q9UMX5	NENF	Neudesin (Cell immortalization-related protein 2) (Neuron-derived neurotrophic factor) (Protein GIG47) (Secreted protein of unknown function) (SPUF protein)				(FOXRED2, orf8): 0.22	(ATE1, nsp8): 0.18	736	0.031	10402	0.648
Q68CZ1	RPGRIP1L	Protein fantom (Nephrocystin-8) (RPGR-interacting protein 1-like protein) (RPGRIP1-like protein)				(NINL, nsp13): 0.07	(CEP250, nsp13): 0.07	737	0.043	120	0.048
Q9NYY8	FASTKD2	FAST kinase domain-containing protein 2, mitochondrial				(FASTKD5, M): 0.31	(PUSL1, orf8): 0.20	738	0.023	1349	0.044
A6NNZ2	TUBB8B	Tubulin beta 8B				(TBCA, nsp11): 0.26	(CLIP4, nsp13): 0.20	739	0.033	2431	0.118
P03886	MT-ND1	NADH-ubiquinone oxidoreductase chain 1 (EC 7.1.1.2) (NADH dehydrogenase subunit 1)	DB00157|DB01028|DB01159|DB01189|DB01236|DB04464|DB12695	NADH|Methoxyflurane|Halothane|Desflurane|Sevoflurane|N-Formylmethionine|Phenethyl Isothiocyanate	144|7|17|6|7|24|45	(NDUFAF2, nsp7): 0.10	(NDUFAF1, orf9c): 0.10	740	0.035	825	0.098
P17900	GM2A	Ganglioside GM2 activator (Cerebroside sulfate activator protein) (GM2-AP) (Sphingolipid activator protein 3) (SAP-3) [Cleaved into: Ganglioside GM2 activator isoform short]	DB02261|DB02325|DB03017|DB03633|DB04660|DB08231	Platelet Activating Factor|Isopropyl alcohol|Lauric acid|Lpc-Ether|Choline alfoscerate|Myristic acid	2|16|12|2|1|21	(PDE4DIP, nsp13): 0.11	(CYB5R3, nsp7): 0.10	741	0.026	923	0.083
P56277	CMC4	Cx9C motif-containing protein 4 (Mature T-cell proliferation 1 neighbor protein) (Mature T-cell proliferation-1 type A) (MTCP-1 type A) (Protein p8 MTCP-1) (p8MTCP1)				(GFER, nsp10): 0.23	(BCS1L, orf9c): 0.22	742	0.03	1966	0.048
Q13601	KRR1	KRR1 small subunit processome component homolog (HIV-1 Rev-binding protein 2) (KRR-R motif-containing protein 1) (Rev-interacting protein 1) (Rip-1)				(NGDN, nsp8): 0.05	(NOL10, nsp8): 0.05	743	0.027	133	0.017
Q9UHB4	NDOR1	NADPH-dependent diflavin oxidoreductase 1 (EC 1.18.1.-) (NADPH-dependent FMN and FAD-containing oxidoreductase) (Novel reductase 1)				(TBKBP1, nsp13): 0.17	(FOXRED2, orf8): 0.16	744	0.027	5565	0.319
P63302	SELENOW	Selenoprotein W (SelW)				(SEPSECS, nsp8): 0.23	(SELENOS, nsp7): 0.21	745	0.051	5522	0.316
Q9NRW1	RAB6B	Ras-related protein Rab-6B				(GCC1, nsp13): 0.08	(GCC2, nsp13): 0.08	746	0.034	674	0.087
Q9Y3T9	NOC2L	Nucleolar complex protein 2 homolog (Protein NOC2 homolog) (NOC2-like protein) (Novel INHAT repressor)				(HEATR3, orf7a): 0.05	(NOL10, nsp8): 0.04	747	0.026	515	0.034
P62306	SNRPF	Small nuclear ribonucleoprotein F (snRNP-F) (Sm protein F) (Sm-F) (SmF)				(RBM41, nsp12): 0.05	(MEPCE, nsp8): 0.04	748	0.026	1790	0.303
Q14493	SLBP	Histone RNA hairpin-binding protein (Histone stem-loop-binding protein)				(MYCBP2, nsp12): 0.06	(NUP88, nsp9): 0.06	749	0.04	2327	0.208
Q9HBL7	PLGRKT	Plasminogen receptor (KT) (Plg-R(KT))				(ERMP1, orf9c): 0.56	(PLAT, orf8): 0.15	750	0.029	3288	0.112
P07910	HNRNPC	Heterogeneous nuclear ribonucleoproteins C1/C2 (hnRNP C1/C2)				(RBM41, nsp12): 0.06	(LARP7, nsp8): 0.04	751	0.04	1501	0.225
H0Y8J7	EIF4E	Eukaryotic translation initiation factor 4E (Fragment)				(LARP1, N): 0.06	(EIF4E2, nsp2): 0.05	752	0.03	391	0.033
Q9Y4G2	PLEKHM1	Pleckstrin homology domain-containing family M member 1 (PH domain-containing family M member 1) (162 kDa adapter protein) (AP162)				(FAM98A, N): 0.18	(FYCO1, nsp13): 0.16	753	0.02	6876	0.418
Q15050	RRS1	Ribosome biogenesis regulatory protein homolog				(CCDC86, nsp8): 0.10	(NGDN, nsp8): 0.04	754	0.017	446	0.045
Q9BPU9	B9D2	B9 domain-containing protein 2 (MKS1-related protein 2)				(NINL, nsp13): 0.06	(CNTRL, nsp13): 0.06	755	0.053	246	0.052
Q9BY50	SEC11C	Signal peptidase complex catalytic subunit SEC11C (EC 3.4.21.89) (Microsomal signal peptidase 21 kDa subunit) (SPase 21 kDa subunit) (SEC11 homolog C) (SEC11-like protein 3) (SPC21)				(FAM98A, N): 0.06	(UBAP2, nsp12): 0.06	756	0.034	483	0.031
Q9Y2R5	MRPS17	28S ribosomal protein S17, mitochondrial (MRP-S17) (S17mt) (Mitochondrial small ribosomal subunit protein uS17m)				(MRPS25, nsp8): 0.13	(MRPS27, nsp8): 0.12	757	0.049	11636	0.856
Q9H1B4	NXF5	Nuclear RNA export factor 5 (TAP-like protein 1) (TAPL-1)				(COQ8B, M): 0.11	(NUTF2, nsp15): 0.09	758	0.03	1151	0.045
Q9NWS6	FAM118A	Protein FAM118A				(TMEM39B, orf9c): 0.69	(SAAL1, M): 0.02	759	0.018	4745	0.131
P18124	RPL7	60S ribosomal protein L7 (Large ribosomal subunit protein uL30)				(SRP19, nsp8): 0.04	(SRP72, nsp8): 0.04	760	0.027	122	0.021
Q86WW8	COA5	Cytochrome c oxidase assembly factor 5				(TIMM9, nsp4): 0.14	(TIMM10B, nsp4): 0.13	761	0.024	3148	0.145
Q9BXY0	MAK16	Protein MAK16 homolog (NNP78) (Protein RBM13)				(CCDC86, nsp8): 0.07	(NGDN, nsp8): 0.05	762	0.032	1028	0.109
Q5RKV6	EXOSC6	Exosome complex component MTR3 (Exosome component 6) (mRNA transport regulator 3 homolog) (hMtr3) (p11)				(EXOSC8, nsp8): 0.07	(EXOSC3, nsp8): 0.07	763	0.039	589	0.047
Q8IV42	PSTK	L-seryl-tRNA(Sec) kinase (EC 2.7.1.164) (O-phosphoseryl-tRNA(Sec) kinase)				(SEPSECS, nsp8): 0.42	(SELENOS, nsp7): 0.17	764	0.034	2351	0.086
Q9NZM5	NOP53	Ribosome biogenesis protein NOP53 (Glioma tumor suppressor candidate region gene 2 protein) (Protein interacting with carboxyl terminus 1) (PICT-1) (p60)				(NOL10, nsp8): 0.05	(NGDN, nsp8): 0.05	765	0.039	1077	0.105
Q7Z417	NUFIP2	Nuclear fragile X mental retardation-interacting protein 2 (82 kDa FMRP-interacting protein) (82-FIP) (Cell proliferation-inducing gene 1 protein) (FMRP-interacting protein 2)				(G3BP2, N): 0.16	(LARP4B, nsp12): 0.15	766	0.066	5261	0.304
Q9BVJ6	UTP14A	U3 small nucleolar RNA-associated protein 14 homolog A (Antigen NY-CO-16) (Serologically defined colon cancer antigen 16)				(NGDN, nsp8): 0.05	(NOL10, nsp8): 0.05	767	0.028	694	0.071
P51955	NEK2	Serine/threonine-protein kinase Nek2 (EC 2.7.11.1) (HSPK 21) (Never in mitosis A-related kinase 2) (NimA-related protein kinase 2) (NimA-like protein kinase 1)	DB07180|DB12010	5-[(Z)-(5-Chloro-2-oxo-1,2-dihydro-3H-indol-3-ylidene)methyl]-N,2,4-trimethyl-1H-pyrrole-3-carboxamide|Fostamatinib	1|297	(CEP250, nsp13): 0.06	(NINL, nsp13): 0.06	768	0.016	169	0.017
Q96QF0	RAB3IP	Rab-3A-interacting protein (Rab3A-interacting protein) (Rabin-3) (SSX2-interacting protein)				(NINL, nsp13): 0.06	(CNTRL, nsp13): 0.06	769	0.027	34	0.039
Q9NXF1	TEX10	Testis-expressed protein 10				(MDN1, orf7a): 0.05	(EXOSC8, nsp8): 0.04	770	0.032	1423	0.156
H0YIN7	nan	Peptidase_M24 domain-containing protein (Fragment)				(MDN1, orf7a): 0.06	(TIMM10B, nsp4): 0.05	771	0.032	1052	0.097
Q99729	HNRNPAB	Heterogeneous nuclear ribonucleoprotein A/B (hnRNP A/B) (APOBEC1-binding protein 1) (ABBP-1)				(DCTPP1, orf9b): 0.13	(FAM98A, N): 0.08	772	0.023	3589	0.279
P43307	SSR1	Translocon-associated protein subunit alpha (TRAP-alpha) (Signal sequence receptor subunit alpha) (SSR-alpha)				(SRP72, nsp8): 0.08	(SRP19, nsp8): 0.08	773	0.043	244	0.04
Q641Q2	WASHC2A	WASH complex subunit 2A				(WASHC4, nsp2): 0.57	(FKBP15, nsp2): 0.13	774	0.032	1488	0.045
Q00325	SLC25A3	Phosphate carrier protein, mitochondrial (Phosphate transport protein) (PTP) (Solute carrier family 25 member 3)				(MTCH1, orf6): 0.15	(STOML2, orf3b): 0.07	775	0.019	295	0.028
Q14204	DYNC1H1	Cytoplasmic dynein 1 heavy chain 1 (Cytoplasmic dynein heavy chain 1) (Dynein heavy chain, cytosolic)				(NINL, nsp13): 0.03	(CNTRL, nsp13): 0.03	776	0.032	160	0.037
A0A0B4J1V8	PPAN-P2RY11	HCG2039996 (PPAN-P2RY11 readthrough)				(RBM28, N): 0.06	(NGDN, nsp8): 0.06	777	0.034	590	0.06
Q99700	ATXN2	Ataxin-2 (Spinocerebellar ataxia type 2 protein) (Trinucleotide repeat-containing gene 13 protein)				(PABPC4, N): 0.08	(AASS, M): 0.07	778	0.018	2644	0.138
O60318	MCM3AP	Germinal-center associated nuclear protein (GANP) (EC 2.3.1.48) (80 kDa MCM3-associated protein) (MCM3 acetylating protein) (MCM3AP) (EC 2.3.1.-) (MCM3 acetyltransferase)				(NUP62, nsp9): 0.09	(RAE1, orf6): 0.08	779	0.019	743	0.025
Q15113	PCOLCE	Procollagen C-endopeptidase enhancer 1 (Procollagen COOH-terminal proteinase enhancer 1) (PCPE-1) (Procollagen C-proteinase enhancer 1) (Type 1 procollagen C-proteinase enhancer protein) (Type I procollagen COOH-terminal proteinase enhancer)				(TBKBP1, nsp13): 0.17	(LOX, orf8): 0.13	780	0.037	2145	0.095
P52298	NCBP2	Nuclear cap-binding protein subunit 2 (20 kDa nuclear cap-binding protein) (Cell proliferation-inducing gene 55 protein) (NCBP 20 kDa subunit) (CBP20) (NCBP-interacting protein 1) (NIP1)				(LARP1, N): 0.04	(INTS4, M): 0.03	781	0.038	103	0.036
P55083	MFAP4	Microfibril-associated glycoprotein 4				(FBLN5, nsp9): 0.42	(FBN1, nsp9): 0.12	782	0.031	4588	0.224
Q9NP73	ALG13	Putative bifunctional UDP-N-acetylglucosamine transferase and deubiquitinase ALG13 (EC 2.4.1.141) (EC 3.4.19.12) (Asparagine-linked glycosylation 13 homolog) (Glycosyltransferase 28 domain-containing protein 1) (UDP-N-acetylglucosamine transferase subunit ALG13 homolog)				(ALG8, orf9c): 0.13	(ALG5, orf3a): 0.12	783	0.032	656	0.019
Q9UP83	COG5	Conserved oligomeric Golgi complex subunit 5 (COG complex subunit 5) (13S Golgi transport complex 90 kDa subunit) (GTC-90) (Component of oligomeric Golgi complex 5) (Golgi transport complex 1)				(GOLGA3, nsp13): 0.11	(GCC1, nsp13): 0.08	784	0.048	863	0.088
Q9H0A0	NAT10	RNA cytidine acetyltransferase (EC 2.3.1.-) (18S rRNA cytosine acetyltransferase) (N-acetyltransferase 10) (N-acetyltransferase-like protein) (hALP)				(NAT14, nsp7): 0.09	(NOL10, nsp8): 0.04	785	0.035	930	0.091
P80297	MT1X	Metallothionein-1X (MT-1X) (Metallothionein-IX) (MT-IX)				(SLC30A7, M): 0.29	(SLC30A6, orf9c): 0.26	786	0.049	1317	0.051
Q68CQ4	DIEXF	Digestive organ expansion factor homolog				(NGDN, nsp8): 0.05	(NOL10, nsp8): 0.05	787	0.027	281	0.021
P47914	RPL29	60S ribosomal protein L29 (Cell surface heparin-binding protein HIP) (Large ribosomal subunit protein eL29)				(SRP19, nsp8): 0.05	(SRP72, nsp8): 0.05	788	0.022	288	0.022
Q96EE3	SEH1L	Nucleoporin SEH1 (GATOR complex protein SEH1) (Nup107-160 subcomplex subunit SEH1) (SEC13-like protein)				(NUP58, nsp9): 0.12	(NUP98, orf6): 0.08	789	0.022	1230	0.056
P62308	SNRPG	Small nuclear ribonucleoprotein G (snRNP-G) (Sm protein G) (Sm-G) (SmG)				(RBM41, nsp12): 0.04	(MEPCE, nsp8): 0.04	790	0.03	1783	0.326
Q68CR1	SEL1L3	Protein sel-1 homolog 3 (Suppressor of lin-12-like protein 3) (Sel-1L3)				(TIMM29, nsp4): 0.22	(SEPSECS, nsp8): 0.18	791	0.009	2838	0.056
P49754	VPS41	Vacuolar protein sorting-associated protein 41 homolog (S53)				(VPS11, orf3a): 0.12	(VPS39, orf3a): 0.12	792	0.024	1007	0.038
P61163	ACTR1A	Alpha-centractin (Centractin) (ARP1) (Actin-RPV) (Centrosome-associated actin homolog)				(NINL, nsp13): 0.05	(CNTRL, nsp13): 0.05	793	0.026	151	0.024
Q16891	IMMT	MICOS complex subunit MIC60 (Cell proliferation-inducing gene 4/52 protein) (Mitochondrial inner membrane protein) (Mitofilin) (p87/89)				(DNAJC11, nsp4): 0.14	(STOML2, orf3b): 0.07	794	0.016	538	0.029
Q3KR37	GRAMD1B	Protein Aster-B (GRAM domain-containing protein 1B)				(POGLUT3, orf8): 0.60	(TOMM70, orf9b): 0.11	795	0.035	1587	0.018
Q9Y2T2	AP3M1	AP-3 complex subunit mu-1 (AP-3 adaptor complex mu3A subunit) (Adaptor-related protein complex 3 subunit mu-1) (Mu-adaptin 3A) (Mu3A-adaptin)				(HOOK1, nsp13): 0.14	(TIMM29, nsp4): 0.13	796	0.017	5138	0.343
Q02543	RPL18A	60S ribosomal protein L18a (Large ribosomal subunit protein eL20)				(LARP4B, nsp12): 0.06	(SRP19, nsp8): 0.05	797	0.026	591	0.077
Q96JB6	LOXL4	Lysyl oxidase homolog 4 (EC 1.4.3.-) (Lysyl oxidase-like protein 4) (Lysyl oxidase-related protein C)				(FBLN5, nsp9): 0.35	(LOX, orf8): 0.19	798	0.036	3005	0.104
Q96GQ7	DDX27	Probable ATP-dependent RNA helicase DDX27 (EC 3.6.4.13) (DEAD box protein 27)				(NOL10, nsp8): 0.05	(NGDN, nsp8): 0.05	799	0.033	330	0.03
A6NFF2	NAP1L6P	Putative nucleosome assembly protein 1-like 6				(GIGYF2, nsp2): 0.68	(ATE1, nsp8): 0.02	800	0.017	2405	0.058
Q9BYC8	MRPL32	39S ribosomal protein L32, mitochondrial (L32mt) (MRP-L32) (Mitochondrial large ribosomal subunit protein bL32m)				(MRPS25, nsp8): 0.09	(STOML2, orf3b): 0.08	801	0.048	1046	0.155
Q5TEA6	SEL1L2	Protein sel-1 homolog 2 (Suppressor of lin-12-like protein 2) (Sel-1L2)				(ERLEC1, orf8): 0.24	(OS9, orf8): 0.19	802	0.044	1010	0.033
P07307	ASGR2	Asialoglycoprotein receptor 2 (ASGP-R 2) (ASGPR 2) (C-type lectin domain family 4 member H2) (Hepatic lectin H2) (HL-2)	DB00025|DB13998|DB13999	Antihemophilic factor, human recombinant|Lonoctocog alfa|Moroctocog alfa	11|11|11	(SAAL1, M): 0.57	(OS9, orf8): 0.08	803	0.019	6066	0.333
Q9UGR2	ZC3H7B	Zinc finger CCCH domain-containing protein 7B (Rotavirus 'X'-associated non-structural protein) (RoXaN)				(PRRC2B, nsp12): 0.41	(PABPC4, N): 0.16	804	0.053	9243	0.473
P62491	RAB11A	Ras-related protein Rab-11A (Rab-11) (YL8)	DB01864|DB04315	5'-Guanosine-Diphosphate-Monothiophosphate|Guanosine-5'-Diphosphate	3|36	(RAB10, nsp7): 0.04	(RAB2A, nsp7): 0.03	805	0.017	54	0.022
Q5T160	RARS2	Probable arginine--tRNA ligase, mitochondrial (EC 6.1.1.19) (Arginyl-tRNA synthetase) (ArgRS)				(NARS2, nsp8): 0.11	(TARS2, M): 0.10	806	0.025	2963	0.191
O14521	SDHD	Succinate dehydrogenase [ubiquinone] cytochrome b small subunit, mitochondrial (CybS) (CII-4) (QPs3) (Succinate dehydrogenase complex subunit D) (Succinate-ubiquinone oxidoreductase cytochrome b small subunit) (Succinate-ubiquinone reductase membrane anchor subunit)	DB00139|DB00756|DB04141|DB08689	Succinic acid|Hexachlorophene|2-Hexyloxy-6-Hydroxymethyl-Tetrahydro-Pyran-3,4,5-Triol|Ubiquinone Q1	26|3|15|4	(TIMM8B, orf10): 0.10	(TIMM10B, nsp4): 0.07	807	0.03	779	0.061
Q96IF1	AJUBA	LIM domain-containing protein ajuba				(NINL, nsp13): 0.06	(CNTRL, nsp13): 0.06	808	0.025	466	0.034
P62258	YWHAE	14-3-3 protein epsilon (14-3-3E)	DB01780|DB12695	Fusicoccin|Phenethyl Isothiocyanate	1|45	(ZC3H7A, nsp12): 0.04	(NINL, nsp13): 0.04	809	0.018	358	0.035
A6NKK0	OR5H1	Olfactory receptor 5H1 (HTPCRX14)				(AKAP8L, M): 0.70	(REEP5, M): 0.06	810	0.012	14341	0.69
Q7Z3J3	RGPD4	RanBP2-like and GRIP domain-containing protein 4				(NUP98, orf6): 0.17	(NUTF2, nsp15): 0.15	811	0.011	6871	0.364
P38919	EIF4A3	Eukaryotic initiation factor 4A-III (eIF-4A-III) (eIF4A-III) (EC 3.6.4.13) (ATP-dependent RNA helicase DDX48) (ATP-dependent RNA helicase eIF4A-3) (DEAD box protein 48) (Eukaryotic initiation factor 4A-like NUK-34) (Eukaryotic translation initiation factor 4A isoform 3) (Nuclear matrix protein 265) (NMP 265) (hNMP 265) [Cleaved into: Eukaryotic initiation factor 4A-III, N-terminally processed]				(EIF4E2, nsp2): 0.03	(LARP7, nsp8): 0.03	812	0.04	119	0.041
P55769	SNU13	NHP2-like protein 1 (High mobility group-like nuclear protein 2 homolog 1) (OTK27) (SNU13 homolog) (hSNU13) (U4/U6.U5 small nuclear ribonucleoprotein SNU13) (U4/U6.U5 tri-snRNP 15.5 kDa protein) [Cleaved into: NHP2-like protein 1, N-terminally processed]	DB02494|DB07374	(S)-3-phenyllactic acid|Anisomycin	14|13	(CCDC86, nsp8): 0.05	(AAR2, M): 0.03	813	0.035	1212	0.254
Q6P093	AADACL2	Arylacetamide deacetylase-like 2 (EC 3.1.1.-)	DB07814|DB07815	Gibberellic acid|Gibberellin A4	1|1	(AASS, M): 0.39	(AAR2, M): 0.31	814	0.042	10735	0.532
P18077	RPL35A	60S ribosomal protein L35a (Cell growth-inhibiting gene 33 protein) (Large ribosomal subunit protein eL33)				(SRP19, nsp8): 0.05	(SRP72, nsp8): 0.04	815	0.027	426	0.063
K7EMT4	nan	Uncharacterized protein (Fragment)				(NDUFB9, orf9c): 0.11	(ECSIT, orf9c): 0.09	816	0.05	1000	0.099
Q9Y4W6	AFG3L2	AFG3-like protein 2 (EC 3.4.24.-) (Paraplegin-like protein)	DB00171	ATP	42	(PMPCA, M): 0.09	(STOML2, orf3b): 0.08	817	0.033	1862	0.102
Q15526	SURF1	Surfeit locus protein 1				(ERGIC1, nsp10): 0.11	(BCS1L, orf9c): 0.06	818	0.023	1001	0.065
P51114	FXR1	Fragile X mental retardation syndrome-related protein 1 (hFXR1p)				(MARK3, orf9b): 0.09	(FAM162A, nsp7): 0.08	819	0.038	2377	0.177
P50402	EMD	Emerin				(AKAP8L, M): 0.22	(SUN2, orf3a): 0.11	820	0.03	4531	0.248
Q9NS37	CREBZF	CREB/ATF bZIP transcription factor (Host cell factor-binding transcription factor Zhangfei) (HCF-binding transcription factor Zhangfei)				(RBM41, nsp12): 0.36	(ZC3H7A, nsp12): 0.30	821	0.026	6160	0.323
Q9H4A6	GOLPH3	Golgi phosphoprotein 3 (Coat protein GPP34) (Mitochondrial DNA absence factor) (MIDAS)				(GOLGA3, nsp13): 0.08	(YIF1A, M): 0.06	822	0.031	1115	0.055
Q8N9T8	KRI1	Protein KRI1 homolog				(AATF, nsp8): 0.06	(NOL10, nsp8): 0.06	823	0.043	945	0.088
Q86V81	ALYREF	THO complex subunit 4 (Tho4) (Ally of AML-1 and LEF-1) (Aly/REF export factor) (Transcriptional coactivator Aly/REF) (bZIP-enhancing factor BEF)				(CCDC86, nsp8): 0.04	(NUP88, nsp9): 0.04	824	0.035	617	0.071
P14927	UQCRB	Cytochrome b-c1 complex subunit 7 (Complex III subunit 7) (Complex III subunit VII) (QP-C) (Ubiquinol-cytochrome c reductase complex 14 kDa protein)	DB04141|DB04799|DB07401|DB07636|DB07763|DB07778|DB08330|DB08453|DB08690	2-Hexyloxy-6-Hydroxymethyl-Tetrahydro-Pyran-3,4,5-Triol|6-Hydroxy-5-undecyl-4,7-benzothiazoledione|Azoxystrobin|5-Heptyl-6-hydroxy-1,3-benzothiazole-4,7-dione|(5S)-3-ANILINO-5-(2,4-DIFLUOROPHENYL)-5-METHYL-1,3-OXAZOLIDINE-2,4-DIONE|(S)-famoxadone|METHYL (2Z)-3-METHOXY-2-{2-[(E)-2-PHENYLVINYL]PHENYL}ACRYLATE|2-Nonyl-4-quinolinol 1-oxide|Ubiquinone Q2	15|10|10|5|10|10|10|10|10	(NDUFB9, orf9c): 0.08	(NDUFAF2, nsp7): 0.07	825	0.041	357	0.066
A6NCC3	GOLGA8O	Golgin subfamily A member 8O				(GOLGB1, nsp13): 0.43	(GORASP1, nsp13): 0.35	826	0.002	16794	0.979
Q8NEV1	CSNK2A3	Casein kinase II subunit alpha 3 (CK II alpha 3) (EC 2.7.11.1) (Casein kinase II alpha 1 polypeptide pseudogene)				(CSNK2B, N): 0.20	(CSNK2A2, N): 0.20	827	0.022	5627	0.375
Q9UHI6	DDX20	Probable ATP-dependent RNA helicase DDX20 (EC 3.6.4.13) (Component of gems 3) (DEAD box protein 20) (DEAD box protein DP 103) (Gemin-3)				(GGCX, M): 0.08	(NUP88, nsp9): 0.06	828	0.042	1154	0.075
Q5HY92	FIGN	Fidgetin				(ZNF503, nsp9): 0.40	(AKAP8, nsp12): 0.16	829	0.016	9407	0.487
P62899	RPL31	60S ribosomal protein L31 (Large ribosomal subunit protein eL31)				(LARP4B, nsp12): 0.06	(SRP19, nsp8): 0.04	830	0.028	2366	0.387
Q9Y662	HS3ST3B1	Heparan sulfate glucosamine 3-O-sulfotransferase 3B1 (EC 2.8.2.30) (Heparan sulfate D-glucosaminyl 3-O-sulfotransferase 3B1) (3-OST-3B) (Heparan sulfate 3-O-sulfotransferase 3B1) (h3-OST-3B)				(HS6ST2, orf8): 0.27	(HS2ST1, nsp7): 0.26	831	0.042	2642	0.144
Q3ZCM7	TUBB8	Tubulin beta-8 chain (Tubulin beta 8 class VIII)				(TBCA, nsp11): 0.25	(CLIP4, nsp13): 0.15	832	0.038	1513	0.081
P42285	MTREX	Exosome RNA helicase MTR4 (EC 3.6.4.13) (ATP-dependent RNA helicase DOB1) (ATP-dependent RNA helicase SKIV2L2) (Superkiller viralicidic activity 2-like 2) (TRAMP-like complex helicase)				(ZC3H18, E): 0.04	(EXOSC3, nsp8): 0.03	833	0.037	176	0.03
P56182	RRP1	Ribosomal RNA processing protein 1 homolog A (Novel nuclear protein 1) (NNP-1) (Nucleolar protein Nop52) (RRP1-like protein)				(RBM28, N): 0.05	(NGDN, nsp8): 0.05	834	0.039	792	0.071
Q9Y663	HS3ST3A1	Heparan sulfate glucosamine 3-O-sulfotransferase 3A1 (EC 2.8.2.30) (Heparan sulfate D-glucosaminyl 3-O-sulfotransferase 3A1) (3-OST-3A) (Heparan sulfate 3-O-sulfotransferase 3A1) (h3-OST-3A)	DB01812|DB02264|DB03959|DB03981|DB04272	Adenosine 3',5'-diphosphate|O2-Sulfo-Glucuronic Acid|N,O6-Disulfo-Glucosamine|1,4-Dideoxy-5-Dehydro-O2-Sulfo-Glucuronic Acid|Citric acid	10|3|5|3|23	(HS6ST2, orf8): 0.39	(HS2ST1, nsp7): 0.31	835	0.03	3809	0.176
Q8ND07	BBOF1	Basal body-orientation factor 1 (Coiled-coil domain-containing protein 176)				(AGPS, nsp7): 0.47	(CEP135, nsp13): 0.23	836	0.039	4959	0.211
P84098	RPL19	60S ribosomal protein L19 (Large ribosomal subunit protein eL19)	DB02494|DB07374|DB08437	(S)-3-phenyllactic acid|Anisomycin|Puromycin	14|13|12	(LARP4B, nsp12): 0.06	(SRP19, nsp8): 0.05	837	0.025	775	0.092
P49411	TUFM	Elongation factor Tu, mitochondrial (EF-Tu) (P43)	DB01593|DB04315|DB14487|DB14533|DB14548	Zinc|Guanosine-5'-Diphosphate|Zinc acetate|Zinc chloride|Zinc sulfate, unspecified form	124|36|124|97|97	(NLRX1, orf9c): 0.06	(MRPS25, nsp8): 0.05	838	0.02	528	0.063
Q9GZR7	DDX24	ATP-dependent RNA helicase DDX24 (EC 3.6.4.13) (DEAD box protein 24)				(FAM162A, nsp7): 0.08	(NOL10, nsp8): 0.05	839	0.039	274	0.04
O14967	CLGN	Calmegin				(ERO1B, orf8): 0.10	(HYOU1, orf8): 0.08	840	0.015	908	0.027
Q9UKV8	AGO2	Protein argonaute-2 (Argonaute2) (hAgo2) (EC 3.1.26.n2) (Argonaute RISC catalytic component 2) (Eukaryotic translation initiation factor 2C 2) (eIF-2C 2) (eIF2C 2) (PAZ Piwi domain protein) (PPD) (Protein slicer)				(TBKBP1, nsp13): 0.08	(GIGYF2, nsp2): 0.05	841	0.026	1836	0.175
Q4U2R6	MRPL51	39S ribosomal protein L51, mitochondrial (L51mt) (MRP-L51) (Mitochondrial large ribosomal subunit protein mL51) (bMRP-64) (bMRP64)				(MRPS25, nsp8): 0.13	(MRPS27, nsp8): 0.11	842	0.07	805	0.114
P14854	COX6B1	Cytochrome c oxidase subunit 6B1 (Cytochrome c oxidase subunit VIb isoform 1) (COX VIb-1)	DB02659|DB04464	Cholic Acid|N-Formylmethionine	22|24	(AASS, M): 0.07	(NDUFB9, orf9c): 0.06	843	0.043	2182	0.248
Q8TED0	UTP15	U3 small nucleolar RNA-associated protein 15 homolog				(NOL10, nsp8): 0.05	(NGDN, nsp8): 0.05	844	0.03	152	0.023
Q13561	DCTN2	Dynactin subunit 2 (50 kDa dynein-associated polypeptide) (Dynactin complex 50 kDa subunit) (DCTN-50) (p50 dynamitin)				(NINL, nsp13): 0.04	(CNTRL, nsp13): 0.04	845	0.019	477	0.067
Q969S9	GFM2	Ribosome-releasing factor 2, mitochondrial (RRF2mt) (Elongation factor G 2, mitochondrial) (EF-G2mt) (mEF-G 2) (Elongation factor G2) (hEFG2)				(USP54, nsp12): 0.11	(MRPS25, nsp8): 0.11	846	0.042	284	0.047
Q9BV38	WDR18	WD repeat-containing protein 18				(MDN1, orf7a): 0.05	(EXOSC8, nsp8): 0.04	847	0.03	155	0.014
Q9Y3Q0	NAALAD2	N-acetylated-alpha-linked acidic dipeptidase 2 (EC 3.4.17.21) (Glutamate carboxypeptidase III) (GCPIII) (N-acetylated-alpha-linked acidic dipeptidase II) (NAALADase II)				(POGLUT2, orf8): 0.66	(AASS, M): 0.01	848	0.025	5986	0.224
P83731	RPL24	60S ribosomal protein L24 (60S ribosomal protein L30) (Large ribosomal subunit protein eL24)				(LARP4B, nsp12): 0.06	(SRP19, nsp8): 0.05	849	0.029	1494	0.231
Q9NUL7	DDX28	Probable ATP-dependent RNA helicase DDX28 (EC 3.6.4.13) (Mitochondrial DEAD box protein 28)				(FASTKD5, M): 0.12	(NGDN, nsp8): 0.05	850	0.03	794	0.051
P53990	IST1	IST1 homolog (hIST1) (Putative MAPK-activating protein PM28)				(CHMP2A, orf9b): 0.09	(CYB5R3, nsp7): 0.09	851	0.049	581	0.065
Q96EH5	RPL39L	60S ribosomal protein L39-like (60S ribosomal protein L39-2) (Large ribosomal subunit protein eL39-like)				(SRP19, nsp8): 0.06	(SRP72, nsp8): 0.06	852	0.029	1302	0.141
P00480	OTC	Ornithine carbamoyltransferase, mitochondrial (EC 2.1.3.3) (Ornithine transcarbamylase) (OTCase)	DB00129|DB00155|DB02011|DB04185	Ornithine|Citrulline|N-(Phosphonoacetyl)-L-Ornithine|Norvaline	14|13|1|2	(PITRM1, M): 0.10	(PMPCA, M): 0.09	853	0.024	1179	0.062
Q5VUY2	AADACL4	Arylacetamide deacetylase-like 4 (EC 3.1.1.-)				(AASS, M): 0.36	(AAR2, M): 0.28	854	0.032	5360	0.188
Q9Y4E1	WASHC2C	WASH complex subunit 2C (Vaccinia virus penetration factor) (VPEF)				(WASHC4, nsp2): 0.53	(FKBP15, nsp2): 0.15	855	0.037	4414	0.178
A6NM11	LRRC37A2	Leucine-rich repeat-containing protein 37A2				(DCAKD, nsp7): 0.81	(MIB1, nsp9): 0.01	856	0.034	9592	0.439
Q8NHQ9	DDX55	ATP-dependent RNA helicase DDX55 (EC 3.6.4.13) (DEAD box protein 55)				(NOL10, nsp8): 0.04	(NGDN, nsp8): 0.04	857	0.023	342	0.037
F8WE97	ZNF662	Zinc finger protein 662				(ATP13A3, nsp6): 0.67	(ERMP1, orf9c): 0.07	858	0.042	16994	0.949
Q5VVY1	METTL11B	Alpha N-terminal protein methyltransferase 1B (EC 2.1.1.299) (Methyltransferase-like protein 11B) (X-Pro-Lys N-terminal protein methyltransferase 1B) (NTM1B)				(PDE4DIP, nsp13): 0.67	(QSOX2, nsp7): 0.02	859	0.031	11219	0.694
Q9Y2R4	DDX52	Probable ATP-dependent RNA helicase DDX52 (EC 3.6.4.13) (ATP-dependent RNA helicase ROK1-like) (DEAD box protein 52)				(AATF, nsp8): 0.05	(NOL10, nsp8): 0.05	860	0.031	492	0.044
Q5VU65	NUP210L	Nuclear pore membrane glycoprotein 210-like (Nucleoporin 210 kDa-like) (Nucleoporin Nup210-like)				(NUP210, nsp4): 0.14	(NUP98, orf6): 0.11	861	0.03	2467	0.082
P12270	TPR	Nucleoprotein TPR (Megator) (NPC-associated intranuclear protein) (Translocated promoter region protein)				(NUP88, nsp9): 0.05	(NEK9, nsp9): 0.05	862	0.019	72	0.015
Q6NZY4	ZCCHC8	Zinc finger CCHC domain-containing protein 8 (TRAMP-like complex RNA-binding factor ZCCHC8)				(ZC3H18, E): 0.22	(EXOSC3, nsp8): 0.10	863	0.031	1100	0.02
Q14137	BOP1	Ribosome biogenesis protein BOP1 (Block of proliferation 1 protein)				(MDN1, orf7a): 0.04	(NOL10, nsp8): 0.04	864	0.034	444	0.045
Q9NVV4	MTPAP	Poly(A) RNA polymerase, mitochondrial (PAP) (EC 2.7.7.19) (PAP-associated domain-containing protein 1) (Polynucleotide adenylyltransferase) (Terminal uridylyltransferase 1) (TUTase 1) (mtPAP)				(FASTKD5, M): 0.23	(CSDE1, orf9b): 0.09	865	0.019	2061	0.065
O95450	ADAMTS2	A disintegrin and metalloproteinase with thrombospondin motifs 2 (ADAM-TS 2) (ADAM-TS2) (ADAMTS-2) (EC 3.4.24.14) (Procollagen I N-proteinase) (PC I-NP) (Procollagen I/II amino propeptide-processing enzyme) (Procollagen N-endopeptidase) (pNPI)				(ADAMTS1, orf8): 0.18	(FBLN5, nsp9): 0.10	866	0.035	2192	0.17
P42694	HELZ	Probable helicase with zinc finger domain (EC 3.6.4.-) (Down-regulated in human cancers protein)				(CEP112, nsp13): 0.26	(ZC3H7A, nsp12): 0.24	867	0.019	1365	0.022
Q14240	EIF4A2	Eukaryotic initiation factor 4A-II (eIF-4A-II) (eIF4A-II) (EC 3.6.4.13) (ATP-dependent RNA helicase eIF4A-2)				(CEP68, nsp13): 0.07	(EIF4E2, nsp2): 0.06	868	0.029	631	0.052
P61513	RPL37A	60S ribosomal protein L37a (Large ribosomal subunit protein eL43)				(SRP19, nsp8): 0.05	(SRP72, nsp8): 0.04	869	0.019	1426	0.203
P98095	FBLN2	Fibulin-2 (FIBL-2)				(FBLN5, nsp9): 0.29	(CHPF, orf8): 0.09	870	0.032	5490	0.331
Q5JT25	RAB41	Ras-related protein Rab-41				(RAB2A, nsp7): 0.10	(RAB10, nsp7): 0.10	871	0.056	1253	0.114
Q5JTH9	RRP12	RRP12-like protein				(NOL10, nsp8): 0.05	(AATF, nsp8): 0.05	872	0.026	339	0.046
Q9Y6V7	DDX49	Probable ATP-dependent RNA helicase DDX49 (EC 3.6.4.13) (DEAD box protein 49)				(HEATR3, orf7a): 0.05	(NGDN, nsp8): 0.04	873	0.034	367	0.044
P61353	RPL27	60S ribosomal protein L27 (Large ribosomal subunit protein eL27)				(SRP19, nsp8): 0.05	(SRP72, nsp8): 0.05	874	0.031	858	0.123
P27635	RPL10	60S ribosomal protein L10 (Laminin receptor homolog) (Large ribosomal subunit protein uL16) (Protein QM) (Ribosomal protein L10) (Tumor suppressor QM)	DB11638	Artenimol	80	(SRP19, nsp8): 0.05	(SRP72, nsp8): 0.05	875	0.024	369	0.03
Q6P5R6	RPL22L1	60S ribosomal protein L22-like 1 (Large ribosomal subunit protein eL22-like 1)				(SRP19, nsp8): 0.06	(SRP72, nsp8): 0.05	876	0.021	2238	0.321
Q9Y224	RTRAF	RNA transcription, translation and transport factor protein (CLE7 homolog) (CLE) (hCLE)				(FAM98A, N): 0.28	(NIN, nsp13): 0.11	877	0.045	2013	0.077
Q9UGY1	NOL12	Nucleolar protein 12				(CSDE1, orf9b): 0.08	(RBM28, N): 0.07	878	0.042	920	0.055
O15381	NVL	Nuclear valosin-containing protein-like (NVLp) (Nuclear VCP-like protein)				(MDN1, orf7a): 0.08	(NOL10, nsp8): 0.07	879	0.05	500	0.048
P62906	RPL10A	60S ribosomal protein L10a (CSA-19) (Large ribosomal subunit protein uL1) (Neural precursor cell expressed developmentally down-regulated protein 6) (NEDD-6)				(LARP4B, nsp12): 0.06	(SRP19, nsp8): 0.04	880	0.032	154	0.025
Q9NX63	CHCHD3	MICOS complex subunit MIC19 (Coiled-coil-helix-coiled-coil-helix domain-containing protein 3)				(DNAJC11, nsp4): 0.20	(GFER, nsp10): 0.08	881	0.029	2138	0.103
P61927	RPL37	60S ribosomal protein L37 (G1.16) (Large ribosomal subunit protein eL37)	DB02494|DB04602|DB04805|DB07374|DB08437	(S)-3-phenyllactic acid|PUROMYCIN AMINONUCLEOSIDE-5'-MONOPHOSPHATE|Virginiamycin S1|Anisomycin|Puromycin	14|1|1|13|12	(SRP19, nsp8): 0.06	(SRP72, nsp8): 0.05	882	0.026	2117	0.262
P62910	RPL32	60S ribosomal protein L32 (Large ribosomal subunit protein eL32)				(LARP4B, nsp12): 0.06	(SRP19, nsp8): 0.05	883	0.038	338	0.037
P61313	RPL15	60S ribosomal protein L15 (Large ribosomal subunit protein eL15)	DB02494|DB07374|DB08437	(S)-3-phenyllactic acid|Anisomycin|Puromycin	14|13|12	(SRP19, nsp8): 0.04	(SRP72, nsp8): 0.04	884	0.03	188	0.024
Q13838	DDX39B	Spliceosome RNA helicase DDX39B (EC 3.6.4.13) (56 kDa U2AF65-associated protein) (ATP-dependent RNA helicase p47) (DEAD box protein UAP56) (HLA-B-associated transcript 1 protein)	DB02325|DB11638	Isopropyl alcohol|Artenimol	16|80	(NUP88, nsp9): 0.04	(NUP210, nsp4): 0.04	885	0.021	424	0.035
P62857	RPS28	40S ribosomal protein S28 (Small ribosomal subunit protein eS28)	DB11638	Artenimol	80	(LARP4B, nsp12): 0.06	(SRP19, nsp8): 0.04	886	0.028	1074	0.165
Q9NQ55	PPAN	Suppressor of SWI4 1 homolog (Ssf-1) (Brix domain-containing protein 3) (Peter Pan homolog)				(RBM28, N): 0.06	(MDN1, orf7a): 0.05	887	0.033	1078	0.102
Q96QD9	FYTTD1	UAP56-interacting factor (Forty-two-three domain-containing protein 1) (Protein 40-2-3)				(NUP88, nsp9): 0.09	(NUP210, nsp4): 0.08	888	0.044	471	0.031
P67809	YBX1	Y-box-binding protein 1 (YB-1) (CCAAT-binding transcription factor I subunit A) (CBF-A) (DNA-binding protein B) (DBPB) (Enhancer factor I subunit A) (EFI-A) (Nuclease-sensitive element-binding protein 1) (Y-box transcription factor)				(RBM41, nsp12): 0.07	(CSDE1, orf9b): 0.06	889	0.021	2958	0.426
Q9H8H2	DDX31	Probable ATP-dependent RNA helicase DDX31 (EC 3.6.4.13) (DEAD box protein 31) (Helicain)				(NOL10, nsp8): 0.06	(NGDN, nsp8): 0.06	890	0.04	199	0.04
Q8IW45	NAXD	ATP-dependent (S)-NAD(P)H-hydrate dehydratase (EC 4.2.1.93) (ATP-dependent NAD(P)HX dehydratase) (Carbohydrate kinase domain-containing protein) (NAD(P)HX dehydratase)				(TMEM39B, orf9c): 0.29	(TIMM29, nsp4): 0.22	891	0.037	1887	0.049
Q9NX58	LYAR	Cell growth-regulating nucleolar protein				(CCDC86, nsp8): 0.09	(NGDN, nsp8): 0.05	892	0.038	480	0.043
Q9NVJ2	ARL8B	ADP-ribosylation factor-like protein 8B (ADP-ribosylation factor-like protein 10C) (Novel small G protein indispensable for equal chromosome segregation 1)				(FYCO1, nsp13): 0.13	(VPS39, orf3a): 0.11	893	0.025	6007	0.333
P61619	SEC61A1	Protein transport protein Sec61 subunit alpha isoform 1 (Sec61 alpha-1)				(SRP19, nsp8): 0.05	(SRP72, nsp8): 0.05	894	0.026	149	0.022
Q13409	DYNC1I2	Cytoplasmic dynein 1 intermediate chain 2 (Cytoplasmic dynein intermediate chain 2) (Dynein intermediate chain 2, cytosolic) (DH IC-2)				(NINL, nsp13): 0.04	(CNTRL, nsp13): 0.04	895	0.029	251	0.05
Q6P9G9	ZNF449	Zinc finger protein 449 (Zinc finger and SCAN domain-containing protein 19)				(PRRC2B, nsp12): 0.79	(TIMM9, nsp4): 0.01	896	0.047	4299	0.154
Q8IY81	FTSJ3	pre-rRNA 2'-O-ribose RNA methyltransferase FTSJ3 (EC 2.1.1.-) (Protein ftsJ homolog 3) (Putative rRNA methyltransferase 3)				(MDN1, orf7a): 0.05	(NOL10, nsp8): 0.05	897	0.027	323	0.027
Q9NPD3	EXOSC4	Exosome complex component RRP41 (Exosome component 4) (Ribosomal RNA-processing protein 41) (p12A)				(GPAA1, orf9c): 0.07	(EXOSC8, nsp8): 0.06	898	0.033	100	0.036
Q96S21	RAB40C	Ras-related protein Rab-40C (Rar-like protein) (Ras-like protein family member 8C) (SOCS box-containing protein RAR3)				(GRIPAP1, nsp13): 0.10	(RAB2A, nsp7): 0.10	899	0.052	253	0.023
O75683	SURF6	Surfeit locus protein 6				(NGDN, nsp8): 0.06	(NOL10, nsp8): 0.05	900	0.034	127	0.034
Q9H361	PABPC3	Polyadenylate-binding protein 3 (PABP-3) (Poly(A)-binding protein 3) (Testis-specific poly(A)-binding protein)				(LARP4B, nsp12): 0.18	(LARP1, N): 0.16	901	0.028	1566	0.048
Q16626	MEA1	Male-enhanced antigen 1 (MEA-1)				(FAM162A, nsp7): 0.34	(GOLGA3, nsp13): 0.31	902	0.036	3613	0.121
P60059	SEC61G	Protein transport protein Sec61 subunit gamma				(SRP19, nsp8): 0.06	(TIMM10B, nsp4): 0.06	903	0.031	328	0.023
Q8IZH2	XRN1	5'-3' exoribonuclease 1 (EC 3.1.13.-) (Strand-exchange protein 1 homolog)				(G3BP2, N): 0.05	(CEP350, nsp13): 0.05	904	0.025	4790	0.462
P56385	ATP5ME	ATP synthase subunit e, mitochondrial (ATPase subunit e) (ATP synthase membrane subunit e) [Cleaved into: ATP synthase subunit e, mitochondrial, N-terminally processed]	DB12695	Phenethyl Isothiocyanate	45	(ATP5MG, nsp6): 0.08	(ATP6AP1, nsp6): 0.07	905	0.057	657	0.092
P43034	PAFAH1B1	Platelet-activating factor acetylhydrolase IB subunit alpha (Lissencephaly-1 protein) (LIS-1) (PAF acetylhydrolase 45 kDa subunit) (PAF-AH 45 kDa subunit) (PAF-AH alpha) (PAFAH alpha)				(NINL, nsp13): 0.04	(CNTRL, nsp13): 0.04	906	0.024	442	0.048
Q96BP2	CHCHD1	Coiled-coil-helix-coiled-coil-helix domain-containing protein 1 (28S ribosomal protein S37, mitochondrial) (MRP-S37) (Mitochondrial small ribosomal subunit protein mS37) (Nuclear protein C2360)				(FASTKD5, M): 0.15	(MRPS25, nsp8): 0.14	907	0.075	1907	0.295
P17568	NDUFB7	NADH dehydrogenase [ubiquinone] 1 beta subcomplex subunit 7 (Cell adhesion protein SQM1) (Complex I-B18) (CI-B18) (NADH-ubiquinone oxidoreductase B18 subunit)	DB00157	NADH	144	(NDUFAF2, nsp7): 0.08	(ECSIT, orf9c): 0.08	908	0.047	488	0.069
O00541	PES1	Pescadillo homolog				(MDN1, orf7a): 0.04	(NOL10, nsp8): 0.04	909	0.038	273	0.038
Q8N8Q8	COX18	Cytochrome c oxidase assembly protein COX18, mitochondrial (COX18Hs) (Cytochrome c oxidase assembly protein 18)				(TIMM9, nsp4): 0.07	(TIMM10, nsp4): 0.06	910	0.023	2275	0.16
P62913	RPL11	60S ribosomal protein L11 (CLL-associated antigen KW-12) (Large ribosomal subunit protein uL5)	DB02494|DB07374|DB08437	(S)-3-phenyllactic acid|Anisomycin|Puromycin	14|13|12	(LARP4B, nsp12): 0.05	(SRP19, nsp8): 0.04	911	0.037	1283	0.247
Q9Y4B5	MTCL1	Microtubule cross-linking factor 1 (Coiled-coil domain-containing protein 165) (PAR-1-interacting protein) (SOGA family member 2)				(MARK2, orf9b): 0.38	(MARK3, orf9b): 0.13	912	0.043	719	0.011
Q86XN7	PROSER1	Proline and serine-rich protein 1				(TOR1AIP1, nsp7): 0.72	(SMOC1, orf8): 0.04	913	0.034	8343	0.421
Q8N806	UBR7	Putative E3 ubiquitin-protein ligase UBR7 (EC 2.3.2.27) (N-recognin-7) (RING-type E3 ubiquitin transferase UBR7)				(POGLUT2, orf8): 0.60	(ARL6IP6, orf3a): 0.03	914	0.041	15174	0.913
O14966	RAB29	Ras-related protein Rab-7L1 (Rab-7-like protein 1) (Ras-related protein Rab-29)				(BAG5, orf9b): 0.12	(RAB2A, nsp7): 0.10	915	0.048	2183	0.213
Q6NUM6	TYW1B	S-adenosyl-L-methionine-dependent tRNA 4-demethylwyosine synthase TYW1B (EC 4.1.3.44) (Radical S-adenosyl methionine and flavodoxin domain-containing protein 2) (tRNA wybutosine-synthesizing protein 1 homolog B)				(MTARC1, nsp7): 0.36	(SBNO1, nsp12): 0.19	916	0.017	4819	0.242
Q13769	THOC5	THO complex subunit 5 homolog (Functional spliceosome-associated protein 79) (fSAP79) (NF2/meningioma region protein pK1.3) (Placental protein 39.2) (PP39.2) (hTREX90)				(NUP88, nsp9): 0.07	(NUP210, nsp4): 0.06	917	0.031	356	0.039
Q8TBM8	DNAJB14	DnaJ homolog subfamily B member 14				(EMC1, orf8): 0.15	(UGGT2, orf8): 0.11	918	0.036	5844	0.337
P62273	RPS29	40S ribosomal protein S29 (Small ribosomal subunit protein uS14)				(LARP4B, nsp12): 0.06	(SRP19, nsp8): 0.04	919	0.027	1273	0.237
Q8NDP4	ZNF439	Zinc finger protein 439				(USP54, nsp12): 0.78	(HOOK1, nsp13): 0.02	920	0.036	14923	0.757
Q01085	TIAL1	Nucleolysin TIAR (TIA-1-related protein)				(JAKMIP1, nsp13): 0.12	(G3BP2, N): 0.10	921	0.038	1968	0.122
Q9NV06	DCAF13	DDB1- and CUL4-associated factor 13 (WD repeat and SOF domain-containing protein 1)				(NOL10, nsp8): 0.04	(NGDN, nsp8): 0.04	922	0.024	475	0.041
Q6PJT7	ZC3H14	Zinc finger CCCH domain-containing protein 14 (Mammalian suppressor of tau pathology-2) (MSUT-2) (Renal carcinoma antigen NY-REN-37)				(MARK1, orf9b): 0.17	(ATE1, nsp8): 0.13	923	0.028	5962	0.327
Q9NWT1	PAK1IP1	p21-activated protein kinase-interacting protein 1 (PAK/PLC-interacting protein 1) (hPIP1) (PAK1-interacting protein 1) (WD repeat-containing protein 84)				(POGLUT3, orf8): 0.08	(NOL10, nsp8): 0.05	924	0.034	981	0.09
Q9Y4W2	LAS1L	Ribosomal biogenesis protein LAS1L (Protein LAS1 homolog)				(GRIPAP1, nsp13): 0.07	(EXOSC8, nsp8): 0.05	925	0.036	884	0.07
Q96RQ3	MCCC1	Methylcrotonoyl-CoA carboxylase subunit alpha, mitochondrial (MCCase subunit alpha) (EC 6.4.1.4) (3-methylcrotonyl-CoA carboxylase 1) (3-methylcrotonyl-CoA carboxylase biotin-containing subunit) (3-methylcrotonyl-CoA:carbon dioxide ligase subunit alpha)	DB00121	Biotin	8	(BAG5, orf9b): 0.12	(FAM162A, nsp7): 0.10	926	0.028	4831	0.329
Q8WXF0	SRSF12	Serine/arginine-rich splicing factor 12 (35 kDa SR repressor protein) (SRrp35) (Splicing factor, arginine/serine-rich 13B) (Splicing factor, arginine/serine-rich 19)				(ZC3H18, E): 0.24	(SNIP1, N): 0.17	927	0.021	3189	0.135
Q15075	EEA1	Early endosome antigen 1 (Endosome-associated protein p162) (Zinc finger FYVE domain-containing protein 2)	DB02942	Inositol 1,3-Bisphosphate	1	(GRIPAP1, nsp13): 0.11	(HOOK1, nsp13): 0.06	928	0.036	2194	0.168
Q9BSY4	CHCHD5	Coiled-coil-helix-coiled-coil-helix domain-containing protein 5				(GFER, nsp10): 0.19	(BCS1L, orf9c): 0.17	929	0.014	285	0.007
O15259	NPHP1	Nephrocystin-1 (Juvenile nephronophthisis 1 protein)				(NEK9, nsp9): 0.07	(NINL, nsp13): 0.07	930	0.041	469	0.042
Q8N3X1	FNBP4	Formin-binding protein 4 (Formin-binding protein 30)				(POGLUT2, orf8): 0.45	(ZC3H18, E): 0.16	931	0.019	7664	0.432
Q70CQ3	USP30	Ubiquitin carboxyl-terminal hydrolase 30 (EC 3.4.19.12) (Deubiquitinating enzyme 30) (Ubiquitin thioesterase 30) (Ubiquitin-specific-processing protease 30) (Ub-specific protease 30)				(MAT2B, nsp9): 0.14	(USP54, nsp12): 0.13	932	0.031	3274	0.142
P62424	RPL7A	60S ribosomal protein L7a (Large ribosomal subunit protein eL8) (PLA-X polypeptide) (Surfeit locus protein 3)				(LARP4B, nsp12): 0.05	(SRP19, nsp8): 0.04	933	0.028	572	0.062
Q9UPY8	MAPRE3	Microtubule-associated protein RP/EB family member 3 (EB1 protein family member 3) (EBF3) (End-binding protein 3) (EB3) (RP3)				(CLIP4, nsp13): 0.12	(RETREG3, orf9c): 0.10	934	0.027	2830	0.181
Q9NX55	HYPK	Huntingtin-interacting protein K (Huntingtin yeast partner K)				(SAAL1, M): 0.32	(FAM98A, N): 0.19	935	0.039	8062	0.429
Q9NX40	OCIAD1	OCIA domain-containing protein 1 (Ovarian cancer immunoreactive antigen domain containing 1) (Ovarian carcinoma immunoreactive antigen)				(TOR1AIP1, nsp7): 0.31	(G3BP2, N): 0.30	936	0.023	4253	0.143
O95967	EFEMP2	EGF-containing fibulin-like extracellular matrix protein 2 (Fibulin-4) (FIBL-4) (Protein UPH1)				(FBLN5, nsp9): 0.28	(LOX, orf8): 0.12	937	0.031	318	0.025
P46777	RPL5	60S ribosomal protein L5 (Large ribosomal subunit protein uL18)				(SRP19, nsp8): 0.04	(SRP72, nsp8): 0.04	938	0.043	224	0.036
A6PVI3	NCBP2L	Nuclear cap-binding protein subunit 2-like				(LARP1, N): 0.13	(EIF4E2, nsp2): 0.10	939	0.032	1520	0.063
Q8IX01	SUGP2	SURP and G-patch domain-containing protein 2 (Arginine/serine-rich-splicing factor 14) (Splicing factor, arginine/serine-rich 14)				(PIGO, orf9c): 0.25	(ZC3H18, E): 0.20	940	0.025	7437	0.395
P14314	PRKCSH	Glucosidase 2 subunit beta (80K-H protein) (Glucosidase II subunit beta) (Protein kinase C substrate 60.1 kDa protein heavy chain) (PKCSH)				(STC2, orf8): 0.09	(EDEM3, orf8): 0.09	941	0.041	1758	0.253
Q9UDX5	MTFP1	Mitochondrial fission process protein 1 (Mitochondrial 18 kDa protein) (MTP18)				(TM2D3, orf8): 0.70	(MYCBP2, nsp12): 0.02	942	0.03	13033	0.769
Q49B96	COX19	Cytochrome c oxidase assembly protein COX19 (hCOX19)				(TIMM9, nsp4): 0.12	(TIMM10B, nsp4): 0.10	943	0.032	1171	0.045
Q12772	SREBF2	Sterol regulatory element-binding protein 2 (SREBP-2) (Class D basic helix-loop-helix protein 2) (bHLHd2) (Sterol regulatory element-binding transcription factor 2) [Cleaved into: Processed sterol regulatory element-binding protein 2]				(TMEM97, orf9c): 0.28	(SCAP, orf9c): 0.17	944	0.032	8462	0.706
O00303	EIF3F	Eukaryotic translation initiation factor 3 subunit F (eIF3f) (Deubiquitinating enzyme eIF3f) (EC 3.4.19.12) (Eukaryotic translation initiation factor 3 subunit 5) (eIF-3-epsilon) (eIF3 p47)	DB04216	Quercetin	27	(PRRC2B, nsp12): 0.09	(EIF4H, nsp9): 0.05	945	0.031	1514	0.169
O15228	GNPAT	Dihydroxyacetone phosphate acyltransferase (DAP-AT) (DHAP-AT) (EC 2.3.1.42) (Acyl-CoA:dihydroxyacetonephosphateacyltransferase) (Glycerone-phosphate O-acyltransferase)				(FAR2, orf9c): 0.26	(AGPS, nsp7): 0.12	946	0.045	5240	0.433
O15321	TM9SF1	Transmembrane 9 superfamily member 1 (MP70 protein family member) (hMP70)				(ERMP1, orf9c): 0.39	(CHMP2A, orf9b): 0.17	947	0.03	3689	0.173
Q92841	DDX17	Probable ATP-dependent RNA helicase DDX17 (EC 3.6.4.13) (DEAD box protein 17) (DEAD box protein p72) (DEAD box protein p82) (RNA-dependent helicase p72)				(ATE1, nsp8): 0.08	(LARP4B, nsp12): 0.04	948	0.038	1375	0.113
E9PQY7	TM9SF1	Transmembrane 9 superfamily member (Fragment)				(ERMP1, orf9c): 0.67	(RBX1, orf10): 0.04	949	0.031	8621	0.468
A1A5D9	BICDL2	BICD family-like cargo adapter 2 (Bicaudal D-related protein 2) (BICD-related protein 2) (BICDR-2) (Coiled-coil domain-containing protein 64B)				(HOOK1, nsp13): 0.60	(NINL, nsp13): 0.03	950	0.036	2389	0.056
Q14872	MTF1	Metal regulatory transcription factor 1 (MRE-binding transcription factor) (Transcription factor MTF-1)				(SLC30A7, M): 0.30	(SLC30A9, M): 0.24	951	0.06	588	0.02
Q8N2S1	LTBP4	Latent-transforming growth factor beta-binding protein 4 (LTBP-4)				(SDF2, orf8): 0.50	(FBN1, nsp9): 0.14	952	0.015	6069	0.291
Q5QJE6	DNTTIP2	Deoxynucleotidyltransferase terminal-interacting protein 2 (Estrogen receptor-binding protein) (LPTS-interacting protein 2) (LPTS-RP2) (Terminal deoxynucleotidyltransferase-interacting factor 2) (TdIF2) (TdT-interacting factor 2)				(HEATR3, orf7a): 0.10	(NGDN, nsp8): 0.07	953	0.036	768	0.053
P46778	RPL21	60S ribosomal protein L21 (Large ribosomal subunit protein eL21)				(SRP19, nsp8): 0.05	(SRP72, nsp8): 0.04	954	0.04	3320	0.48
Q8IY37	DHX37	Probable ATP-dependent RNA helicase DHX37 (EC 3.6.4.13) (DEAH box protein 37)				(NOL10, nsp8): 0.05	(NGDN, nsp8): 0.05	955	0.03	271	0.027
Q9BQC6	MRPL57	Ribosomal protein 63, mitochondrial (hMRP63) (Mitochondrial large ribosomal subunit protein mL63) (Mitochondrial ribosomal protein 63) (Mitochondrial ribosomal protein L57)				(MRPS25, nsp8): 0.12	(MRPS27, nsp8): 0.10	956	0.056	3295	0.389
P62753	RPS6	40S ribosomal protein S6 (Phosphoprotein NP33) (Small ribosomal subunit protein eS6)	DB11638	Artenimol	80	(SRP19, nsp8): 0.04	(LARP1, N): 0.03	957	0.039	596	0.111
Q6ZU80	CEP128	Centrosomal protein of 128 kDa (Cep128)				(NIN, nsp13): 0.25	(CNTRL, nsp13): 0.16	958	0.03	1377	0.018
Q9NP81	SARS2	Serine--tRNA ligase, mitochondrial (EC 6.1.1.11) (SerRSmt) (Seryl-tRNA synthetase) (SerRS) (Seryl-tRNA(Ser/Sec) synthetase)				(SEPSECS, nsp8): 0.18	(NARS2, nsp8): 0.16	959	0.027	3835	0.274
Q32P28	P3H1	Prolyl 3-hydroxylase 1 (EC 1.14.11.7) (Growth suppressor 1) (Leucine- and proline-enriched proteoglycan 1) (Leprecan-1)	DB00126|DB00139|DB00172	Ascorbic acid|Succinic acid|Proline	21|26|22	(C1orf50, nsp13): 0.18	(PLOD2, orf8): 0.12	960	0.062	928	0.081
Q9NX07	TRNAU1AP	tRNA selenocysteine 1-associated protein 1 (SECp43) (tRNA selenocysteine-associated protein 1)				(SEPSECS, nsp8): 0.21	(G3BP2, N): 0.09	961	0.027	1556	0.055
P40429	RPL13A	60S ribosomal protein L13a (23 kDa highly basic protein) (Large ribosomal subunit protein uL13)	DB02494|DB07374|DB08437	(S)-3-phenyllactic acid|Anisomycin|Puromycin	14|13|12	(SRP19, nsp8): 0.04	(SRP72, nsp8): 0.04	962	0.029	307	0.035
Q9Y2L1	DIS3	Exosome complex exonuclease RRP44 (EC 3.1.13.-) (EC 3.1.26.-) (Protein DIS3 homolog) (Ribosomal RNA-processing protein 44)				(EXOSC8, nsp8): 0.06	(EXOSC3, nsp8): 0.06	963	0.037	2036	0.176
Q7Z7B1	PIGW	Phosphatidylinositol-glycan biosynthesis class W protein (PIG-W) (EC 2.3.-.-)				(PIGO, orf9c): 0.24	(PIGS, orf9c): 0.20	964	0.025	2085	0.072
Q6XR72	SLC30A10	Zinc transporter 10 (ZnT-10) (Manganese transporter SLC30A10) (Solute carrier family 30 member 10)				(SLC30A6, orf9c): 0.23	(SLC30A9, M): 0.20	965	0.027	529	0.027
Q99611	SEPHS2	Selenide, water dikinase 2 (EC 2.7.9.3) (Selenium donor protein 2) (Selenophosphate synthase 2)				(SEPSECS, nsp8): 0.33	(SELENOS, nsp7): 0.18	966	0.054	2255	0.112
Q5H8A4	PIGG	GPI ethanolamine phosphate transferase 2 (EC 2.-.-.-) (GPI7 homolog) (hGPI7) (Phosphatidylinositol-glycan biosynthesis class G protein) (PIG-G)				(PIGO, orf9c): 0.19	(GPAA1, orf9c): 0.18	967	0.025	724	0.028
P42766	RPL35	60S ribosomal protein L35 (Large ribosomal subunit protein uL29)	DB11638	Artenimol	80	(SRP19, nsp8): 0.04	(SRP72, nsp8): 0.04	968	0.028	1605	0.293
Q16394	EXT1	Exostosin-1 (EC 2.4.1.224) (EC 2.4.1.225) (Glucuronosyl-N-acetylglucosaminyl-proteoglycan/N-acetylglucosaminyl-proteoglycan 4-alpha-N-acetylglucosaminyltransferase) (Multiple exostoses protein 1) (Putative tumor suppressor protein EXT1)				(HS6ST2, orf8): 0.27	(HS2ST1, nsp7): 0.23	969	0.046	3722	0.203
Q96IX5	ATP5MD	ATP synthase membrane subunit DAPIT, mitochondrial (Diabetes-associated protein in insulin-sensitive tissues) (HCV F-transactivated protein 2) (Up-regulated during skeletal muscle growth protein 5)				(ATP6AP1, nsp6): 0.09	(ATP5MG, nsp6): 0.09	970	0.034	1065	0.089
Q6UX68	XKR5	XK-related protein 5				(ALG11, nsp4): 0.41	(ANO6, M): 0.21	971	0.026	4652	0.172
Q9Y5M8	SRPRB	Signal recognition particle receptor subunit beta (SR-beta) (Protein APMCF1)				(UBAP2, nsp12): 0.09	(FAM98A, N): 0.08	972	0.034	806	0.059
Q9HAT1	LMAN1L	Protein ERGIC-53-like (ERGIC53-like protein) (Lectin mannose-binding 1-like) (LMAN1-like protein)				(LMAN2, nsp7): 0.17	(TIMM29, nsp4): 0.16	973	0.028	1258	0.076
P62888	RPL30	60S ribosomal protein L30 (Large ribosomal subunit protein eL30)				(LARP4B, nsp12): 0.06	(SRP19, nsp8): 0.05	974	0.035	364	0.046
Q8N8A6	DDX51	ATP-dependent RNA helicase DDX51 (EC 3.6.4.13) (DEAD box protein 51)				(NOL10, nsp8): 0.06	(AATF, nsp8): 0.06	975	0.03	1427	0.128
G3V325	ATP5MF-PTCD1	ATP5MF-PTCD1 readthrough				(FASTKD5, M): 0.18	(MRPS27, nsp8): 0.07	976	0.031	4443	0.425
O14949	UQCRQ	Cytochrome b-c1 complex subunit 8 (Complex III subunit 8) (Complex III subunit VIII) (Ubiquinol-cytochrome c reductase complex 9.5 kDa protein) (Ubiquinol-cytochrome c reductase complex ubiquinone-binding protein QP-C)	DB04141|DB04799|DB07401|DB07763|DB07778|DB08330|DB08453|DB08690	2-Hexyloxy-6-Hydroxymethyl-Tetrahydro-Pyran-3,4,5-Triol|6-Hydroxy-5-undecyl-4,7-benzothiazoledione|Azoxystrobin|(5S)-3-ANILINO-5-(2,4-DIFLUOROPHENYL)-5-METHYL-1,3-OXAZOLIDINE-2,4-DIONE|(S)-famoxadone|METHYL (2Z)-3-METHOXY-2-{2-[(E)-2-PHENYLVINYL]PHENYL}ACRYLATE|2-Nonyl-4-quinolinol 1-oxide|Ubiquinone Q2	15|10|10|10|10|10|10|10	(NDUFB9, orf9c): 0.07	(ATP5MG, nsp6): 0.06	977	0.041	162	0.047
Q9NRY5	FAM114A2	Protein FAM114A2				(MARK3, orf9b): 0.14	(RETREG3, orf9c): 0.14	978	0.026	1733	0.087
Q86X51	EZHIP	EZH inhibitory protein				(ZC3H7A, nsp12): 0.68	(PRRC2B, nsp12): 0.04	979	0.062	1411	0.027
P55884	EIF3B	Eukaryotic translation initiation factor 3 subunit B (eIF3b) (Eukaryotic translation initiation factor 3 subunit 9) (Prt1 homolog) (hPrt1) (eIF-3-eta) (eIF3 p110) (eIF3 p116)				(G3BP2, N): 0.06	(G3BP1, N): 0.04	980	0.024	275	0.029
Q2NL82	TSR1	Pre-rRNA-processing protein TSR1 homolog				(HEATR3, orf7a): 0.06	(NOL10, nsp8): 0.04	981	0.031	104	0.027
Q9P2W6	C11orf21	Uncharacterized protein C11orf21				(TIMM29, nsp4): 0.70	(TIMM10B, nsp4): 0.02	982	0.036	3650	0.1
P35232	PHB	Prohibitin	DB15495|DB15496	Rocaglamide|Didesmethylrocaglamide	2|2	(STOML2, orf3b): 0.11	(PMPCA, M): 0.08	983	0.021	1441	0.087
Q12768	WASHC5	WASH complex subunit 5 (Strumpellin) (WASH complex subunit strumpellin)				(WASHC4, nsp2): 0.31	(ATE1, nsp8): 0.14	984	0.036	731	0.026
Q8N9F0	NAT8L	N-acetylaspartate synthetase (NAA synthetase) (EC 2.3.1.17) (Camello-like protein 3) (N-acetyltransferase 8-like protein)				(NAT14, nsp7): 0.43	(LARP1, N): 0.22	985	0.034	7650	0.404
Q15363	TMED2	Transmembrane emp24 domain-containing protein 2 (Membrane protein p24A) (p24) (p24 family protein beta-1) (p24beta1)				(LMAN2, nsp7): 0.07	(TMED5, orf9c): 0.07	986	0.045	625	0.09
P36542	ATP5F1C	ATP synthase subunit gamma, mitochondrial (ATP synthase F1 subunit gamma) (F-ATPase gamma subunit)	DB04216|DB07384|DB07394|DB08399|DB08629	Quercetin|1-ACETYL-2-CARBOXYPIPERIDINE|AUROVERTIN B|Piceatannol|N1-(2-AMINO-4-METHYLPENTYL)OCTAHYDRO-PYRROLO[1,2-A] PYRIMIDINE	27|3|3|3|3	(NDFIP2, orf9c): 0.06	(ATP5MG, nsp6): 0.05	987	0.037	296	0.056
P18621	RPL17	60S ribosomal protein L17 (60S ribosomal protein L23) (Large ribosomal subunit protein uL22) (PD-1)				(SRP19, nsp8): 0.05	(SRP72, nsp8): 0.05	988	0.03	922	0.135
Q9UKR5	ERG28	Ergosterol biosynthetic protein 28 homolog				(SIGMAR1, nsp6): 0.19	(PDZD11, nsp12): 0.15	989	0.019	3745	0.155
Q14207	NPAT	Protein NPAT (Nuclear protein of the ataxia telangiectasia mutated locus) (Nuclear protein of the ATM locus) (p220)				(POGLUT3, orf8): 0.65	(POFUT1, orf8): 0.01	990	0.028	2053	0.043
Q96J01	THOC3	THO complex subunit 3 (Tho3) (TEX1 homolog) (hTREX45)				(NUP88, nsp9): 0.09	(NUP210, nsp4): 0.08	991	0.046	1289	0.074
Q9C0K1	SLC39A8	Zinc transporter ZIP8 (BCG-induced integral membrane protein in monocyte clone 103 protein) (LIV-1 subfamily of ZIP zinc transporter 6) (LZT-Hs6) (Solute carrier family 39 member 8) (Zrt- and Irt-like protein 8) (ZIP-8)				(SLC30A7, M): 0.24	(SLC30A6, orf9c): 0.22	992	0.026	711	0.022
O94903	PLPBP	Pyridoxal phosphate homeostasis protein (PLP homeostasis protein) (Proline synthase co-transcribed bacterial homolog protein) (Pyridoxal phosphate-binding protein)	DB00114|DB00172	Pyridoxal phosphate|Proline	65|22	(ZNF503, nsp9): 0.28	(HEATR3, orf7a): 0.13	993	0.039	4982	0.212
O75152	ZC3H11A	Zinc finger CCCH domain-containing protein 11A				(ZC3H7A, nsp12): 0.09	(NUP88, nsp9): 0.07	994	0.047	4864	0.422
P82673	MRPS35	28S ribosomal protein S35, mitochondrial (MRP-S35) (S35mt) (28S ribosomal protein S28, mitochondrial) (MRP-S28) (S28mt) (Mitochondrial small ribosomal subunit protein mS35)				(MRPS25, nsp8): 0.14	(MRPS27, nsp8): 0.12	995	0.101	2564	0.387
Q9BYD6	MRPL1	39S ribosomal protein L1, mitochondrial (L1mt) (MRP-L1) (Mitochondrial large ribosomal subunit protein uL1m)				(MRPS25, nsp8): 0.07	(MRPS27, nsp8): 0.06	996	0.036	1209	0.19
Q8IUR6	CREBRF	CREB3 regulatory factor (Luman recruitment factor) (LRF)				(ERGIC1, nsp10): 0.72	(ATP6AP1, nsp6): 0.01	997	0.048	16600	0.95
Q96EY1	DNAJA3	DnaJ homolog subfamily A member 3, mitochondrial (DnaJ protein Tid-1) (hTid-1) (Hepatocellular carcinoma-associated antigen 57) (Tumorous imaginal discs protein Tid56 homolog)				(ERO1B, orf8): 0.11	(DNAJC19, nsp7): 0.09	998	0.027	431	0.034
Q6ZU67	BEND4	BEN domain-containing protein 4 (Coiled-coil domain-containing protein 4)				(SLC30A9, M): 0.27	(NPTX1, orf8): 0.27	999	0.034	3999	0.101
Q9UHJ9	PGAP2	Post-GPI attachment to proteins factor 2 (FGF receptor-activating protein 1)				(PIGO, orf9c): 0.24	(GPAA1, orf9c): 0.14	1000	0.031	1017	0.024
Q9H1K1	ISCU	Iron-sulfur cluster assembly enzyme ISCU, mitochondrial (NifU-like N-terminal domain-containing protein) (NifU-like protein)				(CISD3, orf8): 0.20	(GRPEL1, nsp10): 0.05	1001	0.039	2067	0.125
Q9Y4C8	RBM19	Probable RNA-binding protein 19 (RNA-binding motif protein 19)				(CCDC86, nsp8): 0.08	(NOL10, nsp8): 0.06	1002	0.04	298	0.036
Q9NWZ8	GEMIN8	Gem-associated protein 8 (Gemin-8) (Protein FAM51A1)				(NUP88, nsp9): 0.11	(NUP210, nsp4): 0.10	1003	0.035	937	0.037
P15880	RPS2	40S ribosomal protein S2 (40S ribosomal protein S4) (Protein LLRep3) (Small ribosomal subunit protein uS5)	DB09130	Copper	145	(SRP19, nsp8): 0.04	(SRP72, nsp8): 0.03	1004	0.032	382	0.055
Q5TGZ0	MICOS10	MICOS complex subunit MIC10 (Mitochondrial inner membrane organizing system protein 1)				(DNAJC11, nsp4): 0.25	(TOMM70, orf9b): 0.08	1005	0.031	976	0.032
Q93063	EXT2	Exostosin-2 (EC 2.4.1.224) (EC 2.4.1.225) (Glucuronosyl-N-acetylglucosaminyl-proteoglycan/N-acetylglucosaminyl-proteoglycan 4-alpha-N-acetylglucosaminyltransferase) (Multiple exostoses protein 2) (Putative tumor suppressor protein EXT2)				(HS6ST2, orf8): 0.22	(HS2ST1, nsp7): 0.20	1006	0.048	906	0.039
P62081	RPS7	40S ribosomal protein S7 (Small ribosomal subunit protein eS7)				(SRP19, nsp8): 0.04	(CEP68, nsp13): 0.04	1007	0.031	317	0.039
P07237	P4HB	Protein disulfide-isomerase (PDI) (EC 5.3.4.1) (Cellular thyroid hormone-binding protein) (Prolyl 4-hydroxylase subunit beta) (p55)	DB01593|DB03615|DB09130|DB11638|DB14487|DB14533|DB14548	Zinc|Ribostamycin|Copper|Artenimol|Zinc acetate|Zinc chloride|Zinc sulfate, unspecified form	124|1|145|80|124|97|97	(ERO1B, orf8): 0.08	(STC2, orf8): 0.04	1008	0.031	381	0.045
Q5TZA2	CROCC	Rootletin (Ciliary rootlet coiled-coil protein)				(NIN, nsp13): 0.14	(CEP135, nsp13): 0.10	1009	0.033	1613	0.049
P39023	RPL3	60S ribosomal protein L3 (HIV-1 TAR RNA-binding protein B) (TARBP-B) (Large ribosomal subunit protein uL3)	DB02494|DB04865|DB07374|DB08437|DB09092	(S)-3-phenyllactic acid|Omacetaxine mepesuccinate|Anisomycin|Puromycin|Xanthinol	14|1|13|12|6	(SRP19, nsp8): 0.04	(SRP72, nsp8): 0.04	1010	0.026	554	0.065
Q9H501	ESF1	ESF1 homolog (ABT1-associated protein)				(NOL10, nsp8): 0.06	(NGDN, nsp8): 0.05	1011	0.037	457	0.041
Q96L21	RPL10L	60S ribosomal protein L10-like (Large ribosomal subunit protein uL16-like)	DB02494|DB07374|DB08437	(S)-3-phenyllactic acid|Anisomycin|Puromycin	14|13|12	(SRP19, nsp8): 0.06	(SRP72, nsp8): 0.05	1012	0.031	1275	0.161
P49792	RANBP2	E3 SUMO-protein ligase RanBP2 (EC 2.3.2.-) (358 kDa nucleoporin) (Nuclear pore complex protein Nup358) (Nucleoporin Nup358) (Ran-binding protein 2) (RanBP2) (p270)				(NUP58, nsp9): 0.06	(NEK9, nsp9): 0.04	1013	0.034	521	0.043
Q9UGI8	TES	Testin (TESS)				(ERMP1, orf9c): 0.36	(SMOC1, orf8): 0.22	1014	0.029	11350	0.732
P42696	RBM34	RNA-binding protein 34 (RNA-binding motif protein 34)				(NGDN, nsp8): 0.06	(RBM28, N): 0.06	1015	0.045	961	0.063
Q9UL26	RAB22A	Ras-related protein Rab-22A (Rab-22)				(RAB2A, nsp7): 0.09	(RAB10, nsp7): 0.08	1016	0.043	398	0.032
I3L0E3	hCG_1984214	HCG1984214, isoform CRA_a				(MRPS25, nsp8): 0.15	(MRPS27, nsp8): 0.14	1017	0.068	3398	0.371
Q2NKX9	C2orf68	UPF0561 protein C2orf68				(TBKBP1, nsp13): 0.43	(MAT2B, nsp9): 0.20	1018	0.052	7254	0.3
P46781	RPS9	40S ribosomal protein S9 (Small ribosomal subunit protein uS4)	DB11638	Artenimol	80	(SRP19, nsp8): 0.04	(SRP72, nsp8): 0.04	1019	0.039	555	0.075
Q9BVP2	GNL3	Guanine nucleotide-binding protein-like 3 (E2-induced gene 3 protein) (Novel nucleolar protein 47) (NNP47) (Nucleolar GTP-binding protein 3) (Nucleostemin)				(NOL10, nsp8): 0.05	(NGDN, nsp8): 0.05	1020	0.022	540	0.038
Q86TY3	ARMH4	Armadillo-like helical domain-containing protein 4				(RETREG3, orf9c): 0.54	(TIMM9, nsp4): 0.14	1021	0.042	1753	0.039
Q9NXW2	DNAJB12	DnaJ homolog subfamily B member 12				(EMC1, orf8): 0.16	(DNAJC19, nsp7): 0.10	1022	0.027	1933	0.073
Q8N983	MRPL43	39S ribosomal protein L43, mitochondrial (L43mt) (MRP-L43) (Mitochondrial large ribosomal subunit protein mL43) (Mitochondrial ribosomal protein bMRP36a)				(MRPS25, nsp8): 0.11	(MRPS27, nsp8): 0.09	1023	0.057	614	0.107
Q9UHL4	DPP7	Dipeptidyl peptidase 2 (EC 3.4.14.2) (Dipeptidyl aminopeptidase II) (Dipeptidyl peptidase 7) (Dipeptidyl peptidase II) (DPP II) (Quiescent cell proline dipeptidase)				(CYB5R3, nsp7): 0.12	(PTGES2, nsp7): 0.11	1024	0.03	759	0.063
Q86XN8	MEX3D	RNA-binding protein MEX3D (RING finger and KH domain-containing protein 1) (RING finger protein 193) (TINO)				(ZYG11B, orf10): 0.61	(TIMM10B, nsp4): 0.02	1025	0.033	4561	0.176
Q9BZI7	UPF3B	Regulator of nonsense transcripts 3B (Nonsense mRNA reducing factor 3B) (Up-frameshift suppressor 3 homolog B) (hUpf3B) (Up-frameshift suppressor 3 homolog on chromosome X) (hUpf3p-X)				(RBM41, nsp12): 0.07	(NUP88, nsp9): 0.04	1026	0.017	571	0.057
Q9Y2Z9	COQ6	Ubiquinone biosynthesis monooxygenase COQ6, mitochondrial (EC 1.14.13.-) (Coenzyme Q10 monooxygenase 6)				(COQ8B, M): 0.35	(FOXRED2, orf8): 0.09	1027	0.026	3223	0.127
Q9NRN7	AASDHPPT	L-aminoadipate-semialdehyde dehydrogenase-phosphopantetheinyl transferase (EC 2.7.8.7) (4'-phosphopantetheinyl transferase) (Alpha-aminoadipic semialdehyde dehydrogenase-phosphopantetheinyl transferase) (AASD-PPT) (LYS5 ortholog)				(AASS, M): 0.27	(AGPS, nsp7): 0.17	1028	0.018	3110	0.116
A2RUB6	CCDC66	Coiled-coil domain-containing protein 66				(MAP7D1, orf10): 0.37	(ADAM9, orf8): 0.21	1029	0.022	3615	0.092
P05388	RPLP0	60S acidic ribosomal protein P0 (60S ribosomal protein L10E) (Large ribosomal subunit protein uL10)				(SRP19, nsp8): 0.04	(SRP72, nsp8): 0.04	1030	0.026	1337	0.237
Q13895	BYSL	Bystin				(CCDC86, nsp8): 0.05	(NOL10, nsp8): 0.04	1031	0.026	438	0.053
Q9HBH5	RDH14	Retinol dehydrogenase 14 (EC 1.1.1.300) (Alcohol dehydrogenase PAN2) (Short chain dehydrogenase/reductase family 7C member 4)	DB00162	Vitamin A	15	(C1orf50, nsp13): 0.72	(ZNF503, nsp9): 0.02	1032	0.029	12558	0.696
O43847	NRDC	Nardilysin (EC 3.4.24.61) (N-arginine dibasic convertase) (NRD convertase) (NRD-C) (Nardilysin convertase)				(ZC3H18, E): 0.27	(PITRM1, M): 0.22	1033	0.031	1589	0.027
P46087	NOP2	Probable 28S rRNA (cytosine(4447)-C(5))-methyltransferase (EC 2.1.1.-) (Nucleolar protein 1) (Nucleolar protein 2 homolog) (Proliferating-cell nucleolar antigen p120) (Proliferation-associated nucleolar protein p120)				(NOL10, nsp8): 0.05	(RBM28, N): 0.05	1034	0.033	1476	0.188
Q9NVU7	SDAD1	Protein SDA1 homolog (Nucleolar protein 130) (SDA1 domain-containing protein 1) (hSDA)				(MDN1, orf7a): 0.05	(NOL10, nsp8): 0.05	1035	0.027	569	0.045
Q13405	MRPL49	39S ribosomal protein L49, mitochondrial (L49mt) (MRP-L49) (Mitochondrial large ribosomal subunit protein mL49) (Neighbor of FAU) (NOF) (Protein NOF1)				(MRPS25, nsp8): 0.13	(MRPS27, nsp8): 0.11	1036	0.074	2883	0.386
P10606	COX5B	Cytochrome c oxidase subunit 5B, mitochondrial (Cytochrome c oxidase polypeptide Vb)	DB02659|DB04464	Cholic Acid|N-Formylmethionine	22|24	(NDUFB9, orf9c): 0.07	(PMPCB, M): 0.07	1037	0.059	435	0.063
Q9BY77	POLDIP3	Polymerase delta-interacting protein 3 (46 kDa DNA polymerase delta interaction protein) (p46) (S6K1 Aly/REF-like target) (SKAR)				(PRRC2B, nsp12): 0.07	(NUP88, nsp9): 0.07	1038	0.031	413	0.031
O00264	PGRMC1	Membrane-associated progesterone receptor component 1 (mPR) (Dap1) (IZA)	DB00514	Dextromethorphan	15	(SCAP, orf9c): 0.10	(SLC44A2, E): 0.09	1039	0.045	4053	0.446
Q9BRL6	SRSF8	Serine/arginine-rich splicing factor 8 (Pre-mRNA-splicing factor SRP46) (Splicing factor SRp46) (Splicing factor, arginine/serine-rich 2B)				(ZC3H18, E): 0.25	(SNIP1, N): 0.16	1040	0.019	8199	0.508
P57678	GEMIN4	Gem-associated protein 4 (Gemin-4) (Component of gems 4) (p97)				(NUP88, nsp9): 0.10	(NUP210, nsp4): 0.09	1041	0.03	723	0.032
Q92973	TNPO1	Transportin-1 (Importin beta-2) (Karyopherin beta-2) (M9 region interaction protein) (MIP)				(NUTF2, nsp15): 0.06	(NUP98, orf6): 0.06	1042	0.023	1139	0.069
Q9H089	LSG1	Large subunit GTPase 1 homolog (hLsg1) (EC 3.6.1.-)				(MDN1, orf7a): 0.06	(NOL10, nsp8): 0.06	1043	0.036	869	0.072
A2A2Z9	ANKRD18B	Ankyrin repeat domain-containing protein 18B				(FAM8A1, M): 0.65	(CEP112, nsp13): 0.03	1044	0.06	1680	0.016
P17844	DDX5	Probable ATP-dependent RNA helicase DDX5 (EC 3.6.4.13) (DEAD box protein 5) (RNA helicase p68)	DB11638	Artenimol	80	(AKAP8L, M): 0.06	(JAKMIP1, nsp13): 0.04	1045	0.029	2195	0.368
Q9Y2U8	LEMD3	Inner nuclear membrane protein Man1 (LEM domain-containing protein 3)				(AKAP8L, M): 0.19	(ERGIC1, nsp10): 0.12	1046	0.02	1718	0.064
Q13454	TUSC3	Tumor suppressor candidate 3 (Dolichyl-diphosphooligosaccharide--protein glycosyltransferase subunit TUSC3) (Oligosaccharyl transferase subunit TUSC3) (Magnesium uptake/transporter TUSC3) (Protein N33)				(MOGS, nsp7): 0.13	(ALG5, orf3a): 0.11	1047	0.038	610	0.019
Q9H0U3	MAGT1	Magnesium transporter protein 1 (MagT1) (Dolichyl-diphosphooligosaccharide--protein glycosyltransferase subunit MAGT1) (Oligosaccharyl transferase subunit MAGT1) (Implantation-associated protein) (IAP)				(ERGIC1, nsp10): 0.12	(ALG5, orf3a): 0.07	1048	0.04	4078	0.335
O76021	RSL1D1	Ribosomal L1 domain-containing protein 1 (CATX-11) (Cellular senescence-inhibited gene protein) (Protein PBK1)				(NOL10, nsp8): 0.05	(NGDN, nsp8): 0.05	1049	0.027	1274	0.153
Q9UHA3	RSL24D1	Probable ribosome biogenesis protein RLP24 (Ribosomal L24 domain-containing protein 1) (Ribosomal protein L24-like)	DB02494|DB07374|DB08437	(S)-3-phenyllactic acid|Anisomycin|Puromycin	14|13|12	(MDN1, orf7a): 0.04	(NOL10, nsp8): 0.04	1050	0.03	423	0.049
P78345	RPP38	Ribonuclease P protein subunit p38 (RNaseP protein p38) (EC 3.1.26.5)				(CCDC86, nsp8): 0.07	(MPHOSPH10, nsp8): 0.04	1051	0.032	1213	0.163
P19338	NCL	Nucleolin (Protein C23)				(LARP1, N): 0.06	(LARP7, nsp8): 0.05	1052	0.02	71	0.026
Q6P9A3	ZNF549	Zinc finger protein 549				(TIMM29, nsp4): 0.69	(TIMM10B, nsp4): 0.02	1053	0.042	9671	0.378
O75400	PRPF40A	Pre-mRNA-processing factor 40 homolog A (Fas ligand-associated factor 1) (Formin-binding protein 11) (Formin-binding protein 3) (Huntingtin yeast partner A) (Huntingtin-interacting protein 10) (HIP-10) (Huntingtin-interacting protein A) (Renal carcinoma antigen NY-REN-6)				(AKAP8L, M): 0.14	(LARP7, nsp8): 0.06	1054	0.015	5604	0.61
O43716	GATC	Glutamyl-tRNA(Gln) amidotransferase subunit C, mitochondrial (Glu-AdT subunit C) (EC 6.3.5.-) (Protein 15E1.2)				(NARS2, nsp8): 0.63	(TARS2, M): 0.03	1055	0.078	13988	0.846
P62826	RAN	GTP-binding nuclear protein Ran (Androgen receptor-associated protein 24) (GTPase Ran) (Ras-like protein TC4) (Ras-related nuclear protein)	DB04315	Guanosine-5'-Diphosphate	36	(MAP7D1, orf10): 0.08	(NUTF2, nsp15): 0.05	1056	0.023	550	0.039
Q49MG5	MAP9	Microtubule-associated protein 9 (Aster-associated protein)				(MAP7D1, orf10): 0.67	(NUTF2, nsp15): 0.01	1057	0.038	13954	0.737
Q8TD16	BICD2	Protein bicaudal D homolog 2 (Bic-D 2)				(NEK9, nsp9): 0.15	(GRIPAP1, nsp13): 0.14	1058	0.032	4771	0.361
Q9H9Y4	GPN2	GPN-loop GTPase 2 (ATP-binding domain 1 family member B)				(MAP7D1, orf10): 0.65	(AAR2, M): 0.01	1059	0.046	4749	0.245
P43251	BTD	Biotinidase (Biotinase) (EC 3.5.1.12)				(AASS, M): 0.33	(NDUFAF1, orf9c): 0.11	1060	0.017	7623	0.416
P50914	RPL14	60S ribosomal protein L14 (CAG-ISL 7) (Large ribosomal subunit protein eL14)	DB11638	Artenimol	80	(SRP19, nsp8): 0.05	(SRP72, nsp8): 0.05	1061	0.041	1580	0.247
Q9H5Q4	TFB2M	Dimethyladenosine transferase 2, mitochondrial (EC 2.1.1.-) (Hepatitis C virus NS5A-transactivated protein 5) (HCV NS5A-transactivated protein 5) (Mitochondrial 12S rRNA dimethylase 2) (Mitochondrial transcription factor B2) (h-mtTFB) (h-mtTFB2) (hTFB2M) (mtTFB2) (S-adenosylmethionine-6-N', N'-adenosyl(rRNA) dimethyltransferase 2)				(FASTKD5, M): 0.08	(NOL10, nsp8): 0.04	1062	0.036	1669	0.184
Q9Y2C2	UST	Uronyl 2-sulfotransferase (EC 2.8.2.-)				(HS6ST2, orf8): 0.23	(CHPF2, orf8): 0.21	1063	0.047	1324	0.079
Q8WTW3	COG1	Conserved oligomeric Golgi complex subunit 1 (COG complex subunit 1) (Component of oligomeric Golgi complex 1)				(GOLGA3, nsp13): 0.12	(GCC1, nsp13): 0.09	1064	0.04	782	0.069
Q8TAC2	JOSD2	Josephin-2 (EC 3.4.19.12) (Josephin domain-containing protein 2)				(USP54, nsp12): 0.23	(SMOC1, orf8): 0.19	1065	0.034	5320	0.276
Q86W42	THOC6	THO complex subunit 6 homolog (Functional spliceosome-associated protein 35) (fSAP35) (WD repeat-containing protein 58)				(NUP88, nsp9): 0.09	(NUP210, nsp4): 0.08	1066	0.034	1614	0.12
Q15527	SURF2	Surfeit locus protein 2 (Surf-2)				(ERGIC1, nsp10): 0.53	(LARP7, nsp8): 0.03	1067	0.023	8554	0.441
O15397	IPO8	Importin-8 (Imp8) (Ran-binding protein 8) (RanBP8)				(NUP88, nsp9): 0.07	(NUP210, nsp4): 0.07	1068	0.042	1747	0.109
Q8NCJ5	SPRYD3	SPRY domain-containing protein 3				(CIT, nsp13): 0.38	(NUP58, nsp9): 0.26	1069	0.036	6594	0.311
Q9NVN8	GNL3L	Guanine nucleotide-binding protein-like 3-like protein				(NOL10, nsp8): 0.05	(FKBP15, nsp2): 0.05	1070	0.044	628	0.058
P36578	RPL4	60S ribosomal protein L4 (60S ribosomal protein L1) (Large ribosomal subunit protein uL4)	DB11638	Artenimol	80	(SRP19, nsp8): 0.04	(SRP72, nsp8): 0.04	1071	0.033	117	0.02
Q8N2H4	SYS1	Protein SYS1 homolog				(GCC1, nsp13): 0.14	(GCC2, nsp13): 0.13	1072	0.044	700	0.028
Q14112	NID2	Nidogen-2 (NID-2) (Osteonidogen)				(PLEKHA5, nsp12): 0.19	(DCAKD, nsp7): 0.15	1073	0.027	2461	0.103
O75616	ERAL1	GTPase Era, mitochondrial (H-ERA) (hERA) (Conserved ERA-like GTPase) (CEGA) (ERA-W) (ERA-like protein 1)				(MRPS25, nsp8): 0.12	(MRPS27, nsp8): 0.10	1074	0.079	1828	0.231
Q16706	MAN2A1	Alpha-mannosidase 2 (EC 3.2.1.114) (Golgi alpha-mannosidase II) (AMan II) (Man II) (Mannosidase alpha class 2A member 1) (Mannosyl-oligosaccharide 1,3-1,6-alpha-mannosidase)	DB02034|DB02318|DB02492|DB02742|DB03008|DB03414|DB03955|DB06984|DB08321	Tridolgosir|2-deoxy-2-fluoro-alpha-D-mannosyl fluoride|Ghavamiol|Kifunensine|5-fluoro-beta-L-gulosyl fluoride|5-Thio-a/B-D-Mannopyranosylamine|1-deoxymannojirimycin|(1R,2R,3R,4S,5R)-4-(BENZYLAMINO)-5-(METHYLTHIO)CYCLOPENTANE-1,2,3-TRIOL|(1S,2S,3R,6R)-4-(hydroxymethyl)-6-(octylamino)cyclohex-4-ene-1,2,3-triol	1|1|1|2|1|1|1|1|1	(EDEM3, orf8): 0.16	(MOGS, nsp7): 0.08	1075	0.035	1131	0.052
Q8N336	ELMOD1	ELMO domain-containing protein 1				(POGLUT3, orf8): 0.68	(POFUT1, orf8): 0.01	1076	0.025	15097	0.782
Q9Y397	ZDHHC9	Palmitoyltransferase ZDHHC9 (EC 2.3.1.225) (Zinc finger DHHC domain-containing protein 9) (DHHC-9) (DHHC9) (Zinc finger protein 379) (Zinc finger protein 380)				(GOLGA3, nsp13): 0.22	(GOLGA7, Spike): 0.18	1077	0.027	2454	0.059
Q8NHP8	PLBD2	Putative phospholipase B-like 2 (EC 3.1.1.-) (76 kDa protein) (p76) (LAMA-like protein 2) (Lamina ancestor homolog 2) (Phospholipase B domain-containing protein 2) [Cleaved into: Putative phospholipase B-like 2 32 kDa form; Putative phospholipase B-like 2 45 kDa form]				(DCAKD, nsp7): 0.70	(PRRC2B, nsp12): 0.01	1078	0.034	13089	0.752
Q9BVS4	RIOK2	Serine/threonine-protein kinase RIO2 (EC 2.7.11.1) (RIO kinase 2)	DB12010	Fostamatinib	297	(NGDN, nsp8): 0.05	(MPHOSPH10, nsp8): 0.05	1079	0.042	2527	0.304
P54821	PRRX1	Paired mesoderm homeobox protein 1 (Homeobox protein PHOX1) (Paired-related homeobox protein 1) (PRX-1)				(QSOX2, nsp7): 0.20	(PDE4DIP, nsp13): 0.14	1080	0.022	5915	0.376
Q8TEC5	SH3RF2	E3 ubiquitin-protein ligase SH3RF2 (EC 2.3.2.27) (Heart protein phosphatase 1-binding protein) (HEPP1) (POSH-eliminating RING protein) (Protein phosphatase 1 regulatory subunit 39) (RING finger protein 158) (RING-type E3 ubiquitin transferase SH3RF2) (SH3 domain-containing RING finger protein 2)				(DPY19L1, orf9c): 0.68	(RETREG3, orf9c): 0.03	1081	0.031	6661	0.289
Q14562	DHX8	ATP-dependent RNA helicase DHX8 (EC 3.6.4.13) (DEAH box protein 8) (RNA helicase HRH1)				(SNIP1, N): 0.07	(LARP7, nsp8): 0.06	1082	0.028	2846	0.277
Q9Y6D0	SELENOK	Selenoprotein K (SelK)				(SELENOS, nsp7): 0.24	(SEPSECS, nsp8): 0.19	1083	0.059	3006	0.148
Q8TAC1	RFESD	Rieske domain-containing protein				(DNAJC11, nsp4): 0.43	(TOMM70, orf9b): 0.22	1084	0.042	1610	0.018
Q15629	TRAM1	Translocating chain-associated membrane protein 1				(SRP72, nsp8): 0.10	(SRP19, nsp8): 0.10	1085	0.036	1034	0.079
Q9UJT1	TUBD1	Tubulin delta chain (Delta-tubulin)	DB00570	Vinblastine	6	(TBCA, nsp11): 0.13	(CLIP4, nsp13): 0.11	1086	0.027	6439	0.378
O14561	NDUFAB1	Acyl carrier protein, mitochondrial (ACP) (CI-SDAP) (NADH-ubiquinone oxidoreductase 9.6 kDa subunit)	DB00157	NADH	144	(FAR2, orf9c): 0.06	(NDUFAF2, nsp7): 0.05	1087	0.028	166	0.025
Q9Y2V0	C15orf41	Protein C15orf41 (Protein HH114)				(ZNF503, nsp9): 0.69	(TLE5, nsp13): 0.02	1088	0.034	2857	0.055
Q9NWU5	MRPL22	39S ribosomal protein L22, mitochondrial (L22mt) (MRP-L22) (39S ribosomal protein L25, mitochondrial) (L25mt) (MRP-L25) (Mitochondrial large ribosomal subunit protein uL22m)				(MRPS25, nsp8): 0.09	(MRPS27, nsp8): 0.08	1089	0.064	1572	0.269
P62318	SNRPD3	Small nuclear ribonucleoprotein Sm D3 (Sm-D3) (snRNP core protein D3)				(RBM41, nsp12): 0.05	(SNIP1, N): 0.04	1090	0.026	1495	0.225
Q9UHB7	AFF4	AF4/FMR2 family member 4 (ALL1-fused gene from chromosome 5q31 protein) (Protein AF-5q31) (Major CDK9 elongation factor-associated protein)				(LARP7, nsp8): 0.18	(MEPCE, nsp8): 0.16	1091	0.05	7727	0.64
Q9H6R6	ZDHHC6	Palmitoyltransferase ZDHHC6 (EC 2.3.1.225) (Transmembrane protein H4) (Zinc finger DHHC domain-containing protein 6) (DHHC-6) (Zinc finger protein 376)				(PPT1, orf10): 0.22	(SELENOS, nsp7): 0.21	1092	0.026	5521	0.271
Q9UNX3	RPL26L1	60S ribosomal protein L26-like 1 (Large ribosomal subunit protein uL24-like 1)	DB02494|DB07374|DB08437	(S)-3-phenyllactic acid|Anisomycin|Puromycin	14|13|12	(SRP19, nsp8): 0.05	(SRP72, nsp8): 0.05	1093	0.027	1168	0.157
Q9H0V9	LMAN2L	VIP36-like protein (Lectin mannose-binding 2-like) (LMAN2-like protein)				(LMAN2, nsp7): 0.13	(GOLGA2, nsp13): 0.07	1094	0.022	502	0.033
Q9UIJ5	ZDHHC2	Palmitoyltransferase ZDHHC2 (EC 2.3.1.225) (Reduced expression associated with metastasis protein) (Ream) (Reduced expression in cancer protein) (Rec) (Zinc finger DHHC domain-containing protein 2) (DHHC-2) (Zinc finger protein 372)				(HEATR3, orf7a): 0.30	(PPT1, orf10): 0.18	1095	0.024	1106	0.015
A6NHL2	TUBAL3	Tubulin alpha chain-like 3				(TBCA, nsp11): 0.27	(CLIP4, nsp13): 0.12	1096	0.03	897	0.023
Q9H2C2	ARV1	Protein ARV1 (hARV1)				(ALG8, orf9c): 0.28	(ALG5, orf3a): 0.25	1097	0.021	548	0.003
O43752	STX6	Syntaxin-6				(ZDHHC5, Spike): 0.10	(GCC1, nsp13): 0.09	1098	0.035	748	0.06
O15492	RGS16	Regulator of G-protein signaling 16 (RGS16) (A28-RGS14P) (Retinal-specific RGS) (RGS-r) (hRGS-r) (Retinally abundant regulator of G-protein signaling)				(ATE1, nsp8): 0.77	(MAT2B, nsp9): 0.01	1099	0.027	16209	0.974
P51151	RAB9A	Ras-related protein Rab-9A	DB03793|DB04315	Benzoic acid|Guanosine-5'-Diphosphate	5|36	(GCC2, nsp13): 0.08	(RAB2A, nsp7): 0.07	1100	0.059	414	0.043
O00483	NDUFA4	Cytochrome c oxidase subunit NDUFA4 (Complex I-MLRQ) (CI-MLRQ) (NADH-ubiquinone oxidoreductase MLRQ subunit)	DB00157	NADH	144	(NDUFAF1, orf9c): 0.09	(NDUFB9, orf9c): 0.08	1101	0.051	795	0.108
O75947	ATP5PD	ATP synthase subunit d, mitochondrial (ATPase subunit d) (ATP synthase peripheral stalk subunit d)				(ATP5MG, nsp6): 0.06	(ATP6AP1, nsp6): 0.06	1102	0.039	1854	0.289
P60842	EIF4A1	Eukaryotic initiation factor 4A-I (eIF-4A-I) (eIF4A-I) (EC 3.6.4.13) (ATP-dependent RNA helicase eIF4A-1)	DB09130	Copper	145	(EIF4E2, nsp2): 0.05	(LARP1, N): 0.05	1103	0.022	894	0.064
Q9Y3D5	MRPS18C	28S ribosomal protein S18c, mitochondrial (MRP-S18-c) (Mrps18-c) (S18mt-c) (28S ribosomal protein S18-1, mitochondrial) (MRP-S18-1) (Mitochondrial small ribosomal subunit protein bS18c) (Mitochondrial small ribosomal subunit protein bS18m)				(MRPS25, nsp8): 0.12	(MRPS27, nsp8): 0.10	1104	0.074	621	0.076
Q9H9S3	SEC61A2	Protein transport protein Sec61 subunit alpha isoform 2 (Sec61 alpha-2)				(SRP19, nsp8): 0.06	(SRP72, nsp8): 0.06	1105	0.032	999	0.084
P03928	MT-ATP8	ATP synthase protein 8 (A6L) (F-ATPase subunit 8)				(FASTKD5, M): 0.16	(ATP6AP1, nsp6): 0.12	1106	0.043	2269	0.182
P49207	RPL34	60S ribosomal protein L34 (Large ribosomal subunit protein eL34)				(SRP19, nsp8): 0.05	(SRP72, nsp8): 0.05	1107	0.032	504	0.044
P62263	RPS14	40S ribosomal protein S14 (Small ribosomal subunit protein uS11)				(SRP19, nsp8): 0.04	(TARS2, M): 0.04	1108	0.035	1447	0.305
P53611	RABGGTB	Geranylgeranyl transferase type-2 subunit beta (EC 2.5.1.60) (Geranylgeranyl transferase type II subunit beta) (GGTase-II-beta) (Rab geranyl-geranyltransferase subunit beta) (Rab GG transferase beta) (Rab GGTase beta) (Rab geranylgeranyltransferase subunit beta) (Type II protein geranyl-geranyltransferase subunit beta)	DB04464|DB07780|DB07841	N-Formylmethionine|Farnesyl diphosphate|Geranylgeranyl diphosphate	24|7|7	(RAB2A, nsp7): 0.10	(RAB10, nsp7): 0.10	1109	0.042	221	0.027
Q13823	GNL2	Nucleolar GTP-binding protein 2 (Autoantigen NGP-1)				(MDN1, orf7a): 0.06	(NGDN, nsp8): 0.05	1110	0.037	198	0.027
Q504Y0	SLC39A12	Zinc transporter ZIP12 (LIV-1 subfamily of ZIP zinc transporter 8) (LZT-Hs8) (Solute carrier family 39 member 12) (Zrt- and Irt-like protein 12) (ZIP-12)				(SLC30A7, M): 0.24	(SLC30A9, M): 0.23	1111	0.041	998	0.022
P56381	ATP5F1E	ATP synthase subunit epsilon, mitochondrial (ATPase subunit epsilon) (ATP synthase F1 subunit epsilon)				(ATP6AP1, nsp6): 0.09	(ATP5MG, nsp6): 0.08	1112	0.043	346	0.043
P49588	AARS1	Alanine--tRNA ligase, cytoplasmic (EC 6.1.1.7) (Alanyl-tRNA synthetase) (AlaRS) (Renal carcinoma antigen NY-REN-42)	DB00160	Alanine	13	(TARS2, M): 0.14	(NARS2, nsp8): 0.13	1113	0.034	2286	0.181
P14678	SNRPB	Small nuclear ribonucleoprotein-associated proteins B and B' (snRNP-B) (Sm protein B/B') (Sm-B/B') (SmB/B')				(RBM41, nsp12): 0.06	(MEPCE, nsp8): 0.05	1114	0.024	159	0.021
O75821	EIF3G	Eukaryotic translation initiation factor 3 subunit G (eIF3g) (Eukaryotic translation initiation factor 3 RNA-binding subunit) (eIF-3 RNA-binding subunit) (Eukaryotic translation initiation factor 3 subunit 4) (eIF-3-delta) (eIF3 p42) (eIF3 p44)				(EIF4H, nsp9): 0.05	(G3BP2, N): 0.04	1115	0.02	2601	0.334
Q0D2K3	RIPPLY1	Protein ripply1				(TLE5, nsp13): 0.68	(TLE3, nsp13): 0.02	1116	0.042	3266	0.084
Q9H082	RAB33B	Ras-related protein Rab-33B				(RAB2A, nsp7): 0.08	(RAB10, nsp7): 0.08	1117	0.049	175	0.036
Q99424	ACOX2	Peroxisomal acyl-coenzyme A oxidase 2 (EC 1.17.99.3) (3-alpha,7-alpha,12-alpha-trihydroxy-5-beta-cholestanoyl-CoA 24-hydroxylase) (3-alpha,7-alpha,12-alpha-trihydroxy-5-beta-cholestanoyl-CoA oxidase) (Trihydroxycoprostanoyl-CoA oxidase) (THCA-CoA oxidase) (THCCox)				(TYSND1, nsp12): 0.15	(ACSL3, nsp7): 0.11	1118	0.049	5573	0.431
P34932	HSPA4	Heat shock 70 kDa protein 4 (HSP70RY) (Heat shock 70-related protein APG-2)	DB12695	Phenethyl Isothiocyanate	45	(HSBP1, nsp13): 0.07	(BAG5, orf9b): 0.06	1119	0.036	290	0.042
Q9Y5S2	CDC42BPB	Serine/threonine-protein kinase MRCK beta (EC 2.7.11.1) (CDC42-binding protein kinase beta) (CDC42BP-beta) (DMPK-like beta) (Myotonic dystrophy kinase-related CDC42-binding kinase beta) (MRCK beta) (Myotonic dystrophy protein kinase-like beta)				(USP54, nsp12): 0.35	(UBXN8, orf9c): 0.29	1120	0.034	2176	0.051
Q9Y3D3	MRPS16	28S ribosomal protein S16, mitochondrial (MRP-S16) (S16mt) (Mitochondrial small ribosomal subunit protein bS16m)				(MRPS25, nsp8): 0.08	(MRPS27, nsp8): 0.07	1121	0.065	3618	0.547
Q9H1L0	MIR1-1HG	Uncharacterized protein MIR1-1HG (MIR1-1 host gene protein)				(MIB1, nsp9): 0.68	(ABCC1, orf9c): 0.07	1122	0.049	3339	0.102
O43462	MBTPS2	Membrane-bound transcription factor site-2 protease (EC 3.4.24.85) (Endopeptidase S2P) (Sterol regulatory element-binding proteins intramembrane protease) (SREBPs intramembrane protease)				(SCAP, orf9c): 0.29	(ERO1B, orf8): 0.17	1123	0.032	5990	0.419
Q9Y487	ATP6V0A2	V-type proton ATPase 116 kDa subunit a isoform 2 (V-ATPase 116 kDa isoform a2) (Lysosomal H(+)-transporting ATPase V0 subunit a2) (TJ6) (Vacuolar proton translocating ATPase 116 kDa subunit a isoform 2)				(ATP6AP1, nsp6): 0.14	(ATP6V1A, M): 0.11	1124	0.039	777	0.053
P46779	RPL28	60S ribosomal protein L28 (Large ribosomal subunit protein eL28)				(SRP19, nsp8): 0.06	(SRP72, nsp8): 0.05	1125	0.025	2852	0.406
P35268	RPL22	60S ribosomal protein L22 (EBER-associated protein) (EAP) (Epstein-Barr virus small RNA-associated protein) (Heparin-binding protein HBp15) (Large ribosomal subunit protein eL22)				(SRP19, nsp8): 0.05	(SRP72, nsp8): 0.05	1126	0.027	2324	0.338
Q9ULW5	RAB26	Ras-related protein Rab-26				(RAB2A, nsp7): 0.13	(RAB10, nsp7): 0.12	1127	0.064	701	0.053
Q96S99	PLEKHF1	Pleckstrin homology domain-containing family F member 1 (PH domain-containing family F member 1) (Lysosome-associated apoptosis-inducing protein containing PH and FYVE domains) (Apoptosis-inducing protein) (PH and FYVE domain-containing protein 1) (Phafin-1) (Zinc finger FYVE domain-containing protein 15)				(NDFIP2, orf9c): 0.44	(NIN, nsp13): 0.16	1128	0.021	6495	0.3
Q9H8H0	NOL11	Nucleolar protein 11				(EXOSC8, nsp8): 0.07	(EXOSC3, nsp8): 0.07	1129	0.028	2420	0.221
Q15814	TBCC	Tubulin-specific chaperone C (Tubulin-folding cofactor C) (CFC)				(TBCA, nsp11): 0.33	(NIN, nsp13): 0.09	1130	0.042	903	0.022
Q92802	N4BP2L2	NEDD4-binding protein 2-like 2 (Phosphonoformate immuno-associated protein 5)				(UBAP2, nsp12): 0.36	(PDE4DIP, nsp13): 0.27	1131	0.016	4724	0.149
Q9NWH9	SLTM	SAFB-like transcription modulator (Modulator of estrogen-induced transcription)				(ZC3H7A, nsp12): 0.23	(DNAJC19, nsp7): 0.15	1132	0.014	2412	0.055
Q8TC07	TBC1D15	TBC1 domain family member 15 (GTPase-activating protein RAB7) (GAP for RAB7) (Rab7-GAP)				(UBXN8, orf9c): 0.17	(FYCO1, nsp13): 0.10	1133	0.021	3102	0.131
Q9Y5K8	ATP6V1D	V-type proton ATPase subunit D (V-ATPase subunit D) (V-ATPase 28 kDa accessory protein) (Vacuolar proton pump subunit D)				(ATP6AP1, nsp6): 0.09	(SLC44A2, E): 0.09	1134	0.048	791	0.109
J3QSF4	RAB15	Ras-related protein Rab-15 (Fragment)				(RAB10, nsp7): 0.12	(RAB2A, nsp7): 0.12	1135	0.073	673	0.051
Q9P253	VPS18	Vacuolar protein sorting-associated protein 18 homolog (hVPS18)				(VPS11, orf3a): 0.12	(VPS39, orf3a): 0.11	1136	0.03	536	0.027
Q96E22	NUS1	Dehydrodolichyl diphosphate synthase complex subunit NUS1 (EC 2.5.1.87) (Cis-prenyltransferase subunit NgBR) (Nogo-B receptor) (NgBR) (Nuclear undecaprenyl pyrophosphate synthase 1 homolog)				(NUP58, nsp9): 0.16	(RTN4, M): 0.11	1137	0.033	6511	0.359
Q8NE18	NSUN7	Putative methyltransferase NSUN7 (EC 2.1.1.-) (NOL1/NOP2/Sun domain family member 7)				(TAPT1, orf9c): 0.23	(PUSL1, orf8): 0.18	1138	0.031	5451	0.331
Q96GJ1	TRMT2B	tRNA (uracil(54)-C(5))-methyltransferase homolog (EC 2.1.1.35) (TRM2 homolog)				(DPH5, orf9b): 0.09	(TRMT1, nsp5_C145A): 0.08	1139	0.033	1724	0.102
Q5TZF3	ANKRD45	Ankyrin repeat domain-containing protein 45				(ERO1B, orf8): 0.15	(HYOU1, orf8): 0.12	1140	0.027	1667	0.051
Q15276	RABEP1	Rab GTPase-binding effector protein 1 (Rabaptin-4) (Rabaptin-5) (Rabaptin-5alpha) (Renal carcinoma antigen NY-REN-17)				(PLEKHF2, orf8): 0.24	(VPS39, orf3a): 0.06	1141	0.02	1866	0.081
P15954	COX7C	Cytochrome c oxidase subunit 7C, mitochondrial (Cytochrome c oxidase polypeptide VIIc)	DB02659|DB04464	Cholic Acid|N-Formylmethionine	22|24	(NDUFB9, orf9c): 0.08	(TBCA, nsp11): 0.08	1142	0.038	2278	0.308
Q9H4I9	SMDT1	Essential MCU regulator, mitochondrial (Single-pass membrane protein with aspartate-rich tail 1, mitochondrial)				(STOML2, orf3b): 0.25	(PMPCA, M): 0.17	1143	0.03	4270	0.2
Q7Z2W9	MRPL21	39S ribosomal protein L21, mitochondrial (L21mt) (MRP-L21) (Mitochondrial large ribosomal subunit protein bL21m)				(MRPS25, nsp8): 0.09	(MRPS27, nsp8): 0.08	1144	0.063	962	0.136
P15313	ATP6V1B1	V-type proton ATPase subunit B, kidney isoform (V-ATPase subunit B 1) (Endomembrane proton pump 58 kDa subunit) (Vacuolar proton pump subunit B 1)				(ATP6AP1, nsp6): 0.16	(ATP6V1A, M): 0.14	1145	0.055	844	0.055
P63220	RPS21	40S ribosomal protein S21 (Small ribosomal subunit protein eS21)				(LARP4B, nsp12): 0.07	(SRP19, nsp8): 0.05	1146	0.035	180	0.025
P57054	PIGP	Phosphatidylinositol N-acetylglucosaminyltransferase subunit P (EC 2.4.1.198) (Down syndrome critical region protein 5) (Down syndrome critical region protein C) (Phosphatidylinositol-glycan biosynthesis class P protein) (PIG-P)				(PIGO, orf9c): 0.25	(GPAA1, orf9c): 0.22	1147	0.024	195	0.017
O95816	BAG2	BAG family molecular chaperone regulator 2 (BAG-2) (Bcl-2-associated athanogene 2)				(HSBP1, nsp13): 0.19	(BAG5, orf9b): 0.19	1148	0.034	2078	0.109
P08240	SRPRA	Signal recognition particle receptor subunit alpha (SR-alpha) (Docking protein alpha) (DP-alpha)				(SRP19, nsp8): 0.09	(SRP72, nsp8): 0.09	1149	0.048	3089	0.329
Q03701	CEBPZ	CCAAT/enhancer-binding protein zeta (CCAAT-box-binding transcription factor) (CBF) (CCAAT-binding factor)				(NOL10, nsp8): 0.06	(AATF, nsp8): 0.06	1150	0.059	415	0.03
Q96GW7	BCAN	Brevican core protein (Brain-enriched hyaluronan-binding protein) (BEHAB) (Chondroitin sulfate proteoglycan 7)				(CHPF2, orf8): 0.21	(CHPF, orf8): 0.16	1151	0.037	2881	0.216
A6NHQ2	FBLL1	rRNA/tRNA 2'-O-methyltransferase fibrillarin-like protein 1 (EC 2.1.1.-) (Protein-glutamine methyltransferase)				(NGDN, nsp8): 0.04	(MPHOSPH10, nsp8): 0.04	1152	0.025	721	0.058
Q53F39	MPPE1	Metallophosphoesterase 1 (EC 3.1.-.-) (Post-GPI attachment to proteins factor 5)				(PIGS, orf9c): 0.27	(PIGO, orf9c): 0.22	1153	0.033	2069	0.045
A4D1S5	RAB19	Ras-related protein Rab-19				(RAB2A, nsp7): 0.11	(RAB10, nsp7): 0.10	1154	0.053	693	0.054
P31483	TIA1	Nucleolysin TIA-1 isoform p40 (RNA-binding protein TIA-1) (T-cell-restricted intracellular antigen-1) (TIA-1) (p40-TIA-1)				(LARP1, N): 0.12	(G3BP2, N): 0.11	1155	0.041	2426	0.176
Q9BZE4	GTPBP4	Nucleolar GTP-binding protein 1 (Chronic renal failure gene protein) (GTP-binding protein NGB)				(MDN1, orf7a): 0.04	(NOL10, nsp8): 0.04	1156	0.032	1437	0.219
P0C7U3	ZDHHC11B	Probable palmitoyltransferase ZDHHC11B (EC 2.3.1.225) (Zinc finger DHHC domain-containing protein 11B) (DHHC-11B)				(PPT1, orf10): 0.69	(C1orf50, nsp13): 0.06	1157	0.028	8416	0.379
Q6NV74	KIAA1211L	Uncharacterized protein KIAA1211-like				(TIMM29, nsp4): 0.62	(CYB5B, nsp7): 0.02	1158	0.047	2652	0.062
P20338	RAB4A	Ras-related protein Rab-4A				(GRIPAP1, nsp13): 0.10	(RAB10, nsp7): 0.07	1159	0.045	615	0.06
O15254	ACOX3	Peroxisomal acyl-coenzyme A oxidase 3 (EC 1.3.3.6) (Branched-chain acyl-CoA oxidase) (BRCACox) (Pristanoyl-CoA oxidase)				(TYSND1, nsp12): 0.15	(AGPS, nsp7): 0.10	1160	0.048	337	0.019
Q6YN16	HSDL2	Hydroxysteroid dehydrogenase-like protein 2 (EC 1.-.-.-) (Short chain dehydrogenase/reductase family 13C member 1)				(FAR2, orf9c): 0.33	(TYSND1, nsp12): 0.12	1161	0.022	1237	0.026
Q00577	PURA	Transcriptional activator protein Pur-alpha (Purine-rich single-stranded DNA-binding protein alpha)				(ATP13A3, nsp6): 0.17	(EMC1, orf8): 0.09	1162	0.018	4031	0.205
P62316	SNRPD2	Small nuclear ribonucleoprotein Sm D2 (Sm-D2) (snRNP core protein D2)	DB11638	Artenimol	80	(RBM41, nsp12): 0.05	(SNIP1, N): 0.04	1163	0.027	650	0.1
P62314	SNRPD1	Small nuclear ribonucleoprotein Sm D1 (Sm-D1) (Sm-D autoantigen) (snRNP core protein D1)				(RBM41, nsp12): 0.06	(SNIP1, N): 0.04	1164	0.039	2615	0.38
Q15041	ARL6IP1	ADP-ribosylation factor-like protein 6-interacting protein 1 (ARL-6-interacting protein 1) (Aip-1) (Apoptotic regulator in the membrane of the endoplasmic reticulum)				(BZW2, M): 0.26	(TOR1AIP1, nsp7): 0.19	1165	0.021	2711	0.062
Q96EL2	MRPS24	28S ribosomal protein S24, mitochondrial (MRP-S24) (S24mt) (Mitochondrial small ribosomal subunit protein uS3m) (bMRP-47) (bMRP47)				(MRPS25, nsp8): 0.16	(MRPS27, nsp8): 0.14	1166	0.107	1839	0.262
P30050	RPL12	60S ribosomal protein L12 (Large ribosomal subunit protein uL11)				(SRP19, nsp8): 0.05	(SRP72, nsp8): 0.04	1167	0.031	336	0.05
P53992	SEC24C	Protein transport protein Sec24C (SEC24-related protein C)				(SCAP, orf9c): 0.12	(LMAN2, nsp7): 0.10	1168	0.048	5283	0.565
P20674	COX5A	Cytochrome c oxidase subunit 5A, mitochondrial (Cytochrome c oxidase polypeptide Va)	DB02659|DB04464	Cholic Acid|N-Formylmethionine	22|24	(NDUFB9, orf9c): 0.07	(PMPCB, M): 0.06	1169	0.051	366	0.056
P61018	RAB4B	Ras-related protein Rab-4B				(RAB2A, nsp7): 0.10	(RAB10, nsp7): 0.09	1170	0.046	604	0.041
Q7RTV5	PRXL2C	Peroxiredoxin-like 2C (AhpC/TSA antioxidant enzyme domain-containing protein 1) (Thioredoxin-like protein AAED1)				(AASS, M): 0.25	(AAR2, M): 0.20	1171	0.041	1492	0.025
O94979	SEC31A	Protein transport protein Sec31A (ABP125) (ABP130) (SEC31-like protein 1) (SEC31-related protein A) (Web1-like protein)				(LMAN2, nsp7): 0.10	(CYB5B, nsp7): 0.07	1172	0.048	1245	0.13
P17861	XBP1	X-box-binding protein 1 (XBP-1) (Tax-responsive element-binding protein 5) (TREB-5) [Cleaved into: X-box-binding protein 1, cytoplasmic form; X-box-binding protein 1, luminal form]				(ERO1B, orf8): 0.12	(CRTC3, nsp12): 0.11	1173	0.039	1563	0.084
Q8NEV8	EXPH5	Exophilin-5 (Synaptotagmin-like protein homolog lacking C2 domains b) (SlaC2-b) (Slp homolog lacking C2 domains b)				(POGLUT3, orf8): 0.65	(POFUT1, orf8): 0.01	1174	0.038	3882	0.128
Q9Y6Y8	SEC23IP	SEC23-interacting protein (p125)				(LMAN2, nsp7): 0.14	(G3BP2, N): 0.10	1175	0.039	1334	0.083
Q9Y3A0	COQ4	Ubiquinone biosynthesis protein COQ4 homolog, mitochondrial (Coenzyme Q biosynthesis protein 4 homolog)				(COQ8B, M): 0.46	(PIGS, orf9c): 0.03	1176	0.046	4388	0.214
P14625	HSP90B1	Endoplasmin (94 kDa glucose-regulated protein) (GRP-94) (Heat shock protein 90 kDa beta member 1) (Tumor rejection antigen 1) (gp96 homolog)	DB00615|DB02103|DB02424|DB02935|DB03719|DB03758|DB08464|DB08465|DB09130	Rifabutin|2-Chlorodideoxyadenosine|Geldanamycin|Diglyme|N-Ethyl-5'-Carboxamido Adenosine|Radicicol|METHYL 3-CHLORO-2-{3-[(2,5-DIHYDROXY-4-METHOXYPHENYL)AMINO]-3-OXOPROPYL}-4,6-DIHYDROXYBENZOATE|2-(3-AMINO-2,5,6-TRIMETHOXYPHENYL)ETHYL 5-CHLORO-2,4-DIHYDROXYBENZOATE|Copper	2|1|3|1|1|4|2|2|145	(EDEM3, orf8): 0.05	(STC2, orf8): 0.05	1177	0.03	196	0.025
Q8IWU5	SULF2	Extracellular sulfatase Sulf-2 (hSulf-2) (EC 3.1.6.-)				(HS6ST2, orf8): 0.28	(HS2ST1, nsp7): 0.22	1178	0.037	6790	0.379
P47897	QARS1	Glutamine--tRNA ligase (EC 6.1.1.18) (Glutaminyl-tRNA synthetase) (GlnRS)				(NARS2, nsp8): 0.11	(TARS2, M): 0.10	1179	0.03	2316	0.249
Q9Y3B2	EXOSC1	Exosome complex component CSL4 (Exosome component 1)				(EXOSC8, nsp8): 0.08	(EXOSC3, nsp8): 0.07	1180	0.048	1103	0.109
O94763	URI1	Unconventional prefoldin RPB5 interactor 1 (Protein NNX3) (Protein phosphatase 1 regulatory subunit 19) (RNA polymerase II subunit 5-mediating protein) (RPB5-mediating protein)				(UBAP2, nsp12): 0.21	(PDE4DIP, nsp13): 0.18	1181	0.022	5155	0.325
Q14197	MRPL58	Peptidyl-tRNA hydrolase ICT1, mitochondrial (EC 3.1.1.29) (39S ribosomal protein L58, mitochondrial) (MRP-L58) (Digestion substraction 1) (DS-1) (Immature colon carcinoma transcript 1 protein) (Mitochondrial large ribosomal subunit protein mL62)				(MRPS25, nsp8): 0.09	(MRPS27, nsp8): 0.07	1182	0.051	837	0.128
P61254	RPL26	60S ribosomal protein L26 (Large ribosomal subunit protein uL24)				(SRP19, nsp8): 0.05	(SRP72, nsp8): 0.05	1183	0.036	867	0.113
Q9H115	NAPB	Beta-soluble NSF attachment protein (SNAP-beta) (N-ethylmaleimide-sensitive factor attachment protein beta)				(GCC1, nsp13): 0.09	(LMAN2, nsp7): 0.09	1184	0.046	1870	0.232
O15355	PPM1G	Protein phosphatase 1G (EC 3.1.3.16) (Protein phosphatase 1C) (Protein phosphatase 2C isoform gamma) (PP2C-gamma) (Protein phosphatase magnesium-dependent 1 gamma)				(MEPCE, nsp8): 0.17	(LARP7, nsp8): 0.16	1185	0.014	10714	0.713
P05387	RPLP2	60S acidic ribosomal protein P2 (Large ribosomal subunit protein P2) (Renal carcinoma antigen NY-REN-44)				(SRP19, nsp8): 0.05	(SRP72, nsp8): 0.05	1186	0.031	2393	0.392
Q9UK80	USP21	Ubiquitin carboxyl-terminal hydrolase 21 (EC 3.4.19.12) (Deubiquitinating enzyme 21) (Ubiquitin thioesterase 21) (Ubiquitin-specific-processing protease 21)				(MARK1, orf9b): 0.25	(RIPK1, nsp12): 0.09	1187	0.025	2361	0.127
Q9H269	VPS16	Vacuolar protein sorting-associated protein 16 homolog (hVPS16)				(VPS11, orf3a): 0.14	(VPS39, orf3a): 0.13	1188	0.031	361	0.023
Q6P3X3	TTC27	Tetratricopeptide repeat protein 27 (TPR repeat protein 27)				(AAR2, M): 0.10	(NOL10, nsp8): 0.06	1189	0.026	3208	0.247
Q9NSE4	IARS2	Isoleucine--tRNA ligase, mitochondrial (EC 6.1.1.5) (Isoleucyl-tRNA synthetase) (IleRS)	DB00167	Isoleucine	5	(NARS2, nsp8): 0.15	(TARS2, M): 0.15	1190	0.037	394	0.03
Q9Y6A9	SPCS1	Signal peptidase complex subunit 1 (EC 3.4.-.-) (Microsomal signal peptidase 12 kDa subunit) (SPase 12 kDa subunit)				(TM2D3, orf8): 0.17	(SRP19, nsp8): 0.07	1191	0.031	6503	0.596
Q9HD34	LYRM4	LYR motif-containing protein 4				(SLC30A6, orf9c): 0.07	(GRPEL1, nsp10): 0.06	1192	0.038	3210	0.197
Q9Y5S9	RBM8A	RNA-binding protein 8A (Binder of OVCA1-1) (BOV-1) (RNA-binding motif protein 8A) (RNA-binding protein Y14) (Ribonucleoprotein RBM8A)				(LARP7, nsp8): 0.06	(MEPCE, nsp8): 0.05	1193	0.025	522	0.054
O60664	PLIN3	Perilipin-3 (47 kDa mannose 6-phosphate receptor-binding protein) (47 kDa MPR-binding protein) (Cargo selection protein TIP47) (Mannose-6-phosphate receptor-binding protein 1) (Placental protein 17) (PP17)	DB01271|DB01279	Idursulfase|Galsulfase	1|1	(GCC2, nsp13): 0.18	(SPART, nsp9): 0.15	1194	0.035	1801	0.059
P13611	VCAN	Versican core protein (Chondroitin sulfate proteoglycan core protein 2) (Chondroitin sulfate proteoglycan 2) (Glial hyaluronate-binding protein) (GHAP) (Large fibroblast proteoglycan) (PG-M)	DB08818	Hyaluronic acid	15	(CHPF2, orf8): 0.12	(CHPF, orf8): 0.09	1195	0.04	790	0.093
O15305	PMM2	Phosphomannomutase 2 (PMM 2) (EC 5.4.2.8)				(ALG8, orf9c): 0.14	(ALG5, orf3a): 0.13	1196	0.042	1352	0.053
P82914	MRPS15	28S ribosomal protein S15, mitochondrial (MRP-S15) (S15mt) (Mitochondrial small ribosomal subunit protein uS15m)				(MRPS25, nsp8): 0.07	(MRPS27, nsp8): 0.06	1197	0.057	1170	0.225
Q01130	SRSF2	Serine/arginine-rich splicing factor 2 (Protein PR264) (Splicing component, 35 kDa) (Splicing factor SC35) (SC-35) (Splicing factor, arginine/serine-rich 2)				(SBNO1, nsp12): 0.06	(LARP7, nsp8): 0.04	1198	0.027	3751	0.529
O00584	RNASET2	Ribonuclease T2 (EC 4.6.1.19) (Ribonuclease 6)				(CYB5R3, nsp7): 0.12	(PTGES2, nsp7): 0.12	1199	0.045	974	0.089
Q9UDW1	UQCR10	Cytochrome b-c1 complex subunit 9 (Complex III subunit 9) (Complex III subunit X) (Cytochrome c1 non-heme 7 kDa protein) (Ubiquinol-cytochrome c reductase complex 7.2 kDa protein)	DB04141|DB04799|DB07401|DB07636|DB07763|DB07778|DB08330|DB08453|DB08690	2-Hexyloxy-6-Hydroxymethyl-Tetrahydro-Pyran-3,4,5-Triol|6-Hydroxy-5-undecyl-4,7-benzothiazoledione|Azoxystrobin|5-Heptyl-6-hydroxy-1,3-benzothiazole-4,7-dione|(5S)-3-ANILINO-5-(2,4-DIFLUOROPHENYL)-5-METHYL-1,3-OXAZOLIDINE-2,4-DIONE|(S)-famoxadone|METHYL (2Z)-3-METHOXY-2-{2-[(E)-2-PHENYLVINYL]PHENYL}ACRYLATE|2-Nonyl-4-quinolinol 1-oxide|Ubiquinone Q2	15|10|10|5|10|10|10|10|10	(NDUFB9, orf9c): 0.08	(PMPCB, M): 0.07	1200	0.06	553	0.083
Q1MX18	INSC	Protein inscuteable homolog				(FAM8A1, M): 0.38	(TBKBP1, nsp13): 0.21	1201	0.019	16652	0.965
Q13637	RAB32	Ras-related protein Rab-32				(RAB2A, nsp7): 0.09	(RAB10, nsp7): 0.09	1202	0.045	390	0.032
Q9Y324	FCF1	rRNA-processing protein FCF1 homolog				(NGDN, nsp8): 0.05	(NOL10, nsp8): 0.05	1203	0.041	689	0.052
O94777	DPM2	Dolichol phosphate-mannose biosynthesis regulatory protein (Dolichol-phosphate mannose synthase subunit 2) (DPM synthase subunit 2)				(PIGO, orf9c): 0.15	(ALG5, orf3a): 0.15	1204	0.04	649	0.02
Q8NFC6	BOD1L1	Biorientation of chromosomes in cell division protein 1-like 1				(CEP112, nsp13): 0.51	(BRD4, E): 0.11	1205	0.023	1187	0.017
Q14993	COL19A1	Collagen alpha-1(XIX) chain (Collagen alpha-1(Y) chain)				(COLGALT1, nsp1): 0.21	(PLOD2, orf8): 0.16	1206	0.094	852	0.102
Q9NX20	MRPL16	39S ribosomal protein L16, mitochondrial (L16mt) (MRP-L16) (Mitochondrial large ribosomal subunit protein uL16m)				(MRPS25, nsp8): 0.10	(MRPS27, nsp8): 0.08	1207	0.065	1263	0.19
P63167	DYNLL1	Dynein light chain 1, cytoplasmic (8 kDa dynein light chain) (DLC8) (Dynein light chain LC8-type 1) (Protein inhibitor of neuronal nitric oxide synthase) (PIN)				(NINL, nsp13): 0.03	(CNTRL, nsp13): 0.03	1208	0.048	595	0.14
P57729	RAB38	Ras-related protein Rab-38 (Melanoma antigen NY-MEL-1)				(RAB2A, nsp7): 0.10	(RAB10, nsp7): 0.10	1209	0.055	676	0.049
Q8NB90	SPATA5	ATPase family protein 2 homolog (EC 3.6.4.10) (Spermatogenesis-associated factor protein) (Spermatogenesis-associated protein 5)				(UBXN8, orf9c): 0.17	(TAPT1, orf9c): 0.15	1210	0.035	872	0.021
P62266	RPS23	40S ribosomal protein S23 (Small ribosomal subunit protein uS12)				(LARP4B, nsp12): 0.06	(SRP19, nsp8): 0.04	1211	0.038	533	0.067
A8MQ27	NEURL1B	E3 ubiquitin-protein ligase NEURL1B (EC 2.3.2.27) (Neuralized-2) (NEUR2) (Neuralized-like protein 1B) (Neuralized-like protein 3) (RING-type E3 ubiquitin transferase NEURL1B)				(CEP68, nsp13): 0.26	(PDZD11, nsp12): 0.22	1212	0.03	13285	0.777
P46782	RPS5	40S ribosomal protein S5 (Small ribosomal subunit protein uS7) [Cleaved into: 40S ribosomal protein S5, N-terminally processed]	DB11638	Artenimol	80	(SRP19, nsp8): 0.04	(SRP72, nsp8): 0.04	1213	0.051	430	0.066
Q6PGP7	TTC37	Tetratricopeptide repeat protein 37 (TPR repeat protein 37) (SKI3 homolog) (Ski3) (Tricho-hepatic-enteric syndrome protein) (Thespin)				(EXOSC8, nsp8): 0.09	(EXOSC3, nsp8): 0.09	1214	0.029	3306	0.246
Q8N960	CEP120	Centrosomal protein of 120 kDa (Cep120) (Coiled-coil domain-containing protein 100)				(NIN, nsp13): 0.10	(CEP135, nsp13): 0.09	1215	0.031	499	0.02
O75718	CRTAP	Cartilage-associated protein				(PLOD2, orf8): 0.13	(FKBP10, orf8): 0.13	1216	0.082	1552	0.148
P43897	TSFM	Elongation factor Ts, mitochondrial (EF-Ts) (EF-TsMt)				(MRPS25, nsp8): 0.09	(MRPS27, nsp8): 0.08	1217	0.067	1727	0.258
Q8N8Z3	PRR26	Proline-rich protein 26				(LARP4B, nsp12): 0.44	(PITRM1, M): 0.26	1218	0.06	6309	0.227
Q86TE4	LUZP2	Leucine zipper protein 2				(MTARC1, nsp7): 0.57	(POGLUT3, orf8): 0.10	1219	0.033	8501	0.347
Q9NZW5	MPP6	MAGUK p55 subfamily member 6 (Veli-associated MAGUK 1) (VAM-1)				(PVR, orf8): 0.17	(EXOSC8, nsp8): 0.13	1220	0.034	7295	0.475
Q9NYF8	BCLAF1	Bcl-2-associated transcription factor 1 (Btf) (BCLAF1 and THRAP3 family member 1)				(RBM41, nsp12): 0.16	(ZC3H18, E): 0.15	1221	0.03	6300	0.448
Q15287	RNPS1	RNA-binding protein with serine-rich domain 1 (SR-related protein LDC2)				(ZC3H18, E): 0.07	(NUP88, nsp9): 0.04	1222	0.032	2430	0.387
Q12829	RAB40B	Ras-related protein Rab-40B (SOCS box-containing protein RAR) (Protein Rar)				(RAB2A, nsp7): 0.10	(RAB10, nsp7): 0.10	1223	0.053	325	0.028
Q7L7V1	DHX32	Putative pre-mRNA-splicing factor ATP-dependent RNA helicase DHX32 (EC 3.6.4.13) (DEAD/H box 32) (DEAD/H helicase-like protein 1) (DHLP1) (DEAH box protein 32) (HuDDX32)				(LARP1, N): 0.10	(NOL10, nsp8): 0.05	1224	0.034	1868	0.147
Q14974	KPNB1	Importin subunit beta-1 (Importin-90) (Karyopherin subunit beta-1) (Nuclear factor p97) (Pore targeting complex 97 kDa subunit) (PTAC97)				(NUTF2, nsp15): 0.05	(ERP44, orf8): 0.05	1225	0.036	942	0.086
Q6PF06	TRMT10B	tRNA methyltransferase 10 homolog B (EC 2.1.1.221) (RNA (guanine-9-)-methyltransferase domain-containing protein 3) (tRNA (guanine(9)-N(1))-methyltransferase TRMT10B)				(MRPS25, nsp8): 0.16	(MRPS27, nsp8): 0.14	1226	0.04	3277	0.238
P51825	AFF1	AF4/FMR2 family member 1 (ALL1-fused gene from chromosome 4 protein) (Protein AF-4) (Protein FEL) (Proto-oncogene AF4)				(LARP7, nsp8): 0.26	(MEPCE, nsp8): 0.17	1227	0.031	1993	0.072
P21283	ATP6V1C1	V-type proton ATPase subunit C 1 (V-ATPase subunit C 1) (Vacuolar proton pump subunit C 1)	DB01694|DB09552	D-tartaric acid|Thonzonium	5|1	(ATP6AP1, nsp6): 0.18	(ATP6V1A, M): 0.15	1228	0.057	512	0.049
Q8NC60	NOA1	Nitric oxide-associated protein 1				(MRPS27, nsp8): 0.10	(PIGO, orf9c): 0.10	1229	0.029	1134	0.045
H7BZ11	RPL36A-HNRNPH2	RPL36A-HNRNPH2 readthrough				(SRP19, nsp8): 0.08	(TIMM10B, nsp4): 0.06	1230	0.031	2923	0.326
Q9NUU7	DDX19A	ATP-dependent RNA helicase DDX19A (EC 3.6.4.13) (DDX19-like protein) (DEAD box protein 19A)				(NUP88, nsp9): 0.11	(NUP62, nsp9): 0.09	1231	0.021	4778	0.27
Q9Y3Y2	CHTOP	Chromatin target of PRMT1 protein (Friend of PRMT1 protein) (Small arginine- and glycine-rich protein) (SRAG)				(NUP88, nsp9): 0.08	(NUP210, nsp4): 0.07	1232	0.049	1332	0.1
Q3MIX3	ADCK5	Uncharacterized aarF domain-containing protein kinase 5 (EC 2.7.11.-)				(GPAA1, orf9c): 0.21	(COQ8B, M): 0.19	1233	0.043	4880	0.185
P23588	EIF4B	Eukaryotic translation initiation factor 4B (eIF-4B)				(LARP1, N): 0.07	(CSDE1, orf9b): 0.05	1234	0.024	601	0.025
P26196	DDX6	Probable ATP-dependent RNA helicase DDX6 (EC 3.6.4.13) (ATP-dependent RNA helicase p54) (DEAD box protein 6) (Oncogene RCK)	DB01694	D-tartaric acid	5	(LARP1, N): 0.07	(TIMM8B, orf10): 0.06	1235	0.037	893	0.05
Q8WTT2	NOC3L	Nucleolar complex protein 3 homolog (NOC3 protein homolog) (Factor for adipocyte differentiation 24) (NOC3-like protein) (Nucleolar complex-associated protein 3-like protein)				(NOL10, nsp8): 0.05	(NGDN, nsp8): 0.05	1236	0.051	422	0.033
Q96HN2	AHCYL2	Adenosylhomocysteinase 3 (AdoHcyase 3) (EC 3.3.1.1) (IP(3)Rs binding protein released with IP(3) 2) (IRBIT2) (Long-IRBIT) (S-adenosyl-L-homocysteine hydrolase 3) (S-adenosylhomocysteine hydrolase-like protein 2)				(C1orf50, nsp13): 0.23	(MAT2B, nsp9): 0.11	1237	0.031	3554	0.195
P0C0E4	RAB40AL	Ras-related protein Rab-40A-like (Ras-like GTPase)				(GRIPAP1, nsp13): 0.29	(FYCO1, nsp13): 0.22	1238	0.027	3251	0.113
Q14978	NOLC1	Nucleolar and coiled-body phosphoprotein 1 (140 kDa nucleolar phosphoprotein) (Nopp140) (Hepatitis C virus NS5A-transactivated protein 13) (HCV NS5A-transactivated protein 13) (Nucleolar 130 kDa protein) (Nucleolar phosphoprotein p130)	DB00997	Doxorubicin	2	(FKBP15, nsp2): 0.05	(NOL10, nsp8): 0.04	1239	0.031	989	0.074
Q9NQ50	MRPL40	39S ribosomal protein L40, mitochondrial (L40mt) (MRP-L40) (Mitochondrial large ribosomal subunit protein mL40) (Nuclear localization signal-containing protein deleted in velocardiofacial syndrome) (Up-regulated in metastasis)				(MRPS25, nsp8): 0.11	(STOML2, orf3b): 0.09	1240	0.075	375	0.057
Q8TAT6	NPLOC4	Nuclear protein localization protein 4 homolog (Protein NPL4)				(UBXN8, orf9c): 0.11	(NGLY1, orf8): 0.08	1241	0.034	4062	0.304
Q8N1F8	STK11IP	Serine/threonine-protein kinase 11-interacting protein (LKB1-interacting protein 1)				(CYB5R3, nsp7): 0.13	(PTGES2, nsp7): 0.12	1242	0.049	1841	0.188
P62249	RPS16	40S ribosomal protein S16 (Small ribosomal subunit protein uS9)				(SRP19, nsp8): 0.04	(SRP72, nsp8): 0.04	1243	0.044	1208	0.219
Q96FV9	THOC1	THO complex subunit 1 (Tho1) (Nuclear matrix protein p84) (p84N5) (hTREX84)				(NUP88, nsp9): 0.07	(USP13, nsp13): 0.07	1244	0.038	2502	0.214
Q9UJJ7	RPUSD1	RNA pseudouridylate synthase domain-containing protein 1 (Ribosomal large subunit pseudouridine synthase C-like protein)				(PUSL1, orf8): 0.36	(UGGT2, orf8): 0.18	1245	0.034	9495	0.514
P48201	ATP5MC3	ATP synthase F(0) complex subunit C3, mitochondrial (ATP synthase lipid-binding protein) (ATP synthase membrane subunit c locus 3) (ATP synthase proteolipid P3) (ATP synthase proton-transporting mitochondrial F(0) complex subunit C3) (ATPase protein 9) (ATPase subunit c)				(ATP6AP1, nsp6): 0.09	(ATP6V1A, M): 0.08	1246	0.071	635	0.083
P82650	MRPS22	28S ribosomal protein S22, mitochondrial (MRP-S22) (S22mt) (Mitochondrial small ribosomal subunit protein mS22)				(MRPS25, nsp8): 0.13	(MRPS27, nsp8): 0.11	1247	0.087	1222	0.176
Q9Y262	EIF3L	Eukaryotic translation initiation factor 3 subunit L (eIF3l) (Eukaryotic translation initiation factor 3 subunit 6-interacting protein) (Eukaryotic translation initiation factor 3 subunit E-interacting protein)				(PRRC2B, nsp12): 0.15	(EIF4H, nsp9): 0.06	1248	0.035	2014	0.194
Q9BYD3	MRPL4	39S ribosomal protein L4, mitochondrial (L4mt) (MRP-L4) (Mitochondrial large ribosomal subunit protein uL4m)				(MRPS25, nsp8): 0.07	(MRPS27, nsp8): 0.06	1249	0.053	510	0.06
P49755	TMED10	Transmembrane emp24 domain-containing protein 10 (21 kDa transmembrane-trafficking protein) (S31III125) (S31I125) (Tmp-21-I) (Transmembrane protein Tmp21) (p23) (p24 family protein delta-1) (p24delta1) (p24delta)				(LMAN2, nsp7): 0.07	(TMED5, orf9c): 0.07	1250	0.047	741	0.098
P26373	RPL13	60S ribosomal protein L13 (Breast basic conserved protein 1) (Large ribosomal subunit protein eL13)				(SRP19, nsp8): 0.05	(SRP72, nsp8): 0.05	1251	0.041	745	0.101
I6L899	GOLGA8R	Golgin subfamily A member 8R				(GOLGB1, nsp13): 0.42	(GORASP1, nsp13): 0.34	1252	0.021	6639	0.313
Q9P0M9	MRPL27	39S ribosomal protein L27, mitochondrial (L27mt) (MRP-L27) (Mitochondrial large ribosomal subunit protein bL27m)				(MRPS25, nsp8): 0.09	(MRPS27, nsp8): 0.08	1253	0.079	1815	0.291
Q9BPW8	NIPSNAP1	Protein NipSnap homolog 1 (NipSnap1)				(DCAKD, nsp7): 0.22	(FOXRED2, orf8): 0.19	1254	0.016	8733	0.491
P42685	FRK	Tyrosine-protein kinase FRK (EC 2.7.10.2) (FYN-related kinase) (Nuclear tyrosine protein kinase RAK) (Protein-tyrosine kinase 5)	DB01254|DB08896|DB12010|DB15035	Dasatinib|Regorafenib|Fostamatinib|Zanubrutinib	23|18|297|15	(CYB5R3, nsp7): 0.08	(NEU1, orf8): 0.08	1255	0.048	744	0.079
Q7L0Y3	TRMT10C	tRNA methyltransferase 10 homolog C (HBV pre-S2 trans-regulated protein 2) (Mitochondrial ribonuclease P protein 1) (Mitochondrial RNase P protein 1) (RNA (guanine-9-)-methyltransferase domain-containing protein 1) (Renal carcinoma antigen NY-REN-49) (mRNA methyladenosine-N(1)-methyltransferase) (EC 2.1.1.-) (tRNA (adenine(9)-N(1))-methyltransferase) (EC 2.1.1.218) (tRNA (guanine(9)-N(1))-methylt…				(FASTKD5, M): 0.20	(PUSL1, orf8): 0.14	1256	0.048	1359	0.044
P22570	FDXR	NADPH:adrenodoxin oxidoreductase, mitochondrial (AR) (Adrenodoxin reductase) (EC 1.18.1.6) (Ferredoxin--NADP(+) reductase) (Ferredoxin reductase)	DB03147|DB03461	Flavin adenine dinucleotide|Nicotinamide adenine dinucleotide phosphate	26|29	(COQ8B, M): 0.11	(CYB5B, nsp7): 0.10	1257	0.028	1088	0.04
Q15397	PUM3	Pumilio homolog 3 (HBV X-transactivated gene 5 protein) (HBV XAg-transactivated protein 5) (Minor histocompatibility antigen HA-8) (HLA-HA8)				(AATF, nsp8): 0.04	(NOL10, nsp8): 0.04	1258	0.034	363	0.032
Q9Y3B6	EMC9	ER membrane protein complex subunit 9 (Protein FAM158A)				(EMC1, orf8): 0.47	(FAM8A1, M): 0.08	1259	0.082	1517	0.044
Q5C9Z4	NOM1	Nucleolar MIF4G domain-containing protein 1 (SGD1 homolog)				(NGDN, nsp8): 0.08	(NOL10, nsp8): 0.08	1260	0.033	3248	0.277
Q7Z6J2	GRASP	General receptor for phosphoinositides 1-associated scaffold protein (GRP1-associated scaffold protein)				(GRIPAP1, nsp13): 0.19	(SDF2, orf8): 0.14	1261	0.024	8752	0.526
Q9BZG1	RAB34	Ras-related protein Rab-34 (Ras-related protein Rab-39) (Ras-related protein Rah)				(RAB2A, nsp7): 0.10	(RAB10, nsp7): 0.10	1262	0.052	660	0.056
Q9Y5Z4	HEBP2	Heme-binding protein 2 (Placental protein 23) (PP23) (Protein SOUL)				(CYB5R3, nsp7): 0.14	(PTGES2, nsp7): 0.13	1263	0.054	2406	0.268
Q9C0J8	WDR33	pre-mRNA 3' end processing protein WDR33 (WD repeat-containing protein 33) (WD repeat-containing protein of 146 kDa)				(PUSL1, orf8): 0.09	(NUP88, nsp9): 0.05	1264	0.031	9266	0.833
P62244	RPS15A	40S ribosomal protein S15a (Small ribosomal subunit protein uS8)				(SRP19, nsp8): 0.05	(LARP1, N): 0.04	1265	0.04	1091	0.184
P62917	RPL8	60S ribosomal protein L8 (Large ribosomal subunit protein uL2)	DB02494|DB07374|DB08437	(S)-3-phenyllactic acid|Anisomycin|Puromycin	14|13|12	(LARP4B, nsp12): 0.05	(SRP19, nsp8): 0.04	1266	0.045	1235	0.223
Q9BV44	THUMPD3	THUMP domain-containing protein 3				(DPY19L1, orf9c): 0.42	(TRMT1, nsp5_C145A): 0.08	1267	0.026	751	0.013
P62854	RPS26	40S ribosomal protein S26 (Small ribosomal subunit protein eS26)				(LARP4B, nsp12): 0.07	(SRP19, nsp8): 0.05	1268	0.031	1085	0.163
Q96AH8	RAB7B	Ras-related protein Rab-7b				(FYCO1, nsp13): 0.06	(HOOK1, nsp13): 0.06	1269	0.036	229	0.037
Q3ZCV2	LEXM	Lymphocyte expansion molecule				(AKAP8L, M): 0.48	(SUN2, orf3a): 0.15	1270	0.031	5662	0.284
P05386	RPLP1	60S acidic ribosomal protein P1 (Large ribosomal subunit protein P1)				(SRP19, nsp8): 0.06	(SRP72, nsp8): 0.05	1271	0.05	2821	0.407
Q17RG1	KCTD19	BTB/POZ domain-containing protein KCTD19				(HEATR3, orf7a): 0.09	(FKBP15, nsp2): 0.06	1272	0.034	980	0.066
Q09161	NCBP1	Nuclear cap-binding protein subunit 1 (80 kDa nuclear cap-binding protein) (CBP80) (NCBP 80 kDa subunit)				(ZC3H18, E): 0.04	(INTS4, M): 0.03	1273	0.049	50	0.034
Q6PEY2	TUBA3E	Tubulin alpha-3E chain (Alpha-tubulin 3E) [Cleaved into: Detyrosinated tubulin alpha-3E chain]	DB05147	CYT997	15	(TBCA, nsp11): 0.23	(CLIP4, nsp13): 0.11	1274	0.052	2150	0.127
Q92499	DDX1	ATP-dependent RNA helicase DDX1 (EC 3.6.4.13) (DEAD box protein 1) (DEAD box protein retinoblastoma) (DBP-RB)				(FAM98A, N): 0.21	(AKAP8L, M): 0.14	1275	0.033	2903	0.211
P55010	EIF5	Eukaryotic translation initiation factor 5 (eIF-5)				(BZW2, M): 0.16	(EIF4H, nsp9): 0.06	1276	0.036	3218	0.332
Q99747	NAPG	Gamma-soluble NSF attachment protein (SNAP-gamma) (N-ethylmaleimide-sensitive factor attachment protein gamma)				(GCC1, nsp13): 0.09	(LMAN2, nsp7): 0.08	1277	0.045	882	0.094
Q9Y3C1	NOP16	Nucleolar protein 16 (HBV pre-S2 trans-regulated protein 3)				(CCDC86, nsp8): 0.15	(FKBP15, nsp2): 0.07	1278	0.044	6219	0.521
P46783	RPS10	40S ribosomal protein S10 (Small ribosomal subunit protein eS10)				(SRP19, nsp8): 0.06	(SRP72, nsp8): 0.05	1279	0.036	1597	0.252
Q9NQX5	NPDC1	Neural proliferation differentiation and control protein 1 (NPDC-1)				(RETREG3, orf9c): 0.30	(EDEM3, orf8): 0.23	1280	0.036	5428	0.204
Q96RQ1	ERGIC2	Endoplasmic reticulum-Golgi intermediate compartment protein 2				(EDEM3, orf8): 0.16	(YIF1A, M): 0.14	1281	0.038	2902	0.114
P09651	HNRNPA1	Heterogeneous nuclear ribonucleoprotein A1 (hnRNP A1) (Helix-destabilizing protein) (Single-strand RNA-binding protein) (hnRNP core protein A1) [Cleaved into: Heterogeneous nuclear ribonucleoprotein A1, N-terminally processed]				(LARP7, nsp8): 0.05	(MEPCE, nsp8): 0.04	1282	0.026	1342	0.209
Q00613	HSF1	Heat shock factor protein 1 (HSF 1) (Heat shock transcription factor 1) (HSTF 1)	DB06258	Bimoclomol	1	(HSBP1, nsp13): 0.43	(CSNK2A2, N): 0.03	1283	0.032	6399	0.577
O75394	MRPL33	39S ribosomal protein L33, mitochondrial (L33mt) (MRP-L33) (Mitochondrial large ribosomal subunit protein bL33m)				(MRPS25, nsp8): 0.11	(MRPS27, nsp8): 0.09	1284	0.08	2567	0.385
Q5TAH2	SLC9C2	Sodium/hydrogen exchanger 11 (Na(+)/H(+) exchanger 11) (NHE-11) (Solute carrier family 9 member 11) (Solute carrier family 9 member C2)				(ERO1B, orf8): 0.15	(HYOU1, orf8): 0.12	1285	0.037	2438	0.082
Q5VIR6	VPS53	Vacuolar protein sorting-associated protein 53 homolog				(GCC1, nsp13): 0.13	(GCC2, nsp13): 0.12	1286	0.059	1421	0.103
Q14746	COG2	Conserved oligomeric Golgi complex subunit 2 (COG complex subunit 2) (Component of oligomeric Golgi complex 2) (Low density lipoprotein receptor defect C-complementing protein)				(GOLGA3, nsp13): 0.11	(GCC1, nsp13): 0.08	1287	0.036	397	0.05
Q14703	MBTPS1	Membrane-bound transcription factor site-1 protease (EC 3.4.21.112) (Endopeptidase S1P) (Subtilisin/kexin-isozyme 1) (SKI-1)				(SCAP, orf9c): 0.15	(PCSK6, orf8): 0.12	1288	0.055	2451	0.342
Q9Y5R8	TRAPPC1	Trafficking protein particle complex subunit 1 (BET5 homolog) (Multiple myeloma protein 2) (MUM-2)	DB08342	S-palmitoyl-L-cysteine	6	(LMAN2, nsp7): 0.08	(CYB5R3, nsp7): 0.07	1289	0.047	1114	0.15
O15075	DCLK1	Serine/threonine-protein kinase DCLK1 (EC 2.7.11.1) (Doublecortin domain-containing protein 3A) (Doublecortin-like and CAM kinase-like 1) (Doublecortin-like kinase 1)	DB12010	Fostamatinib	297	(MAP7D1, orf10): 0.40	(GIGYF2, nsp2): 0.13	1290	0.029	6499	0.368
Q92890	UFD1	Ubiquitin recognition factor in ER-associated degradation protein 1 (Ubiquitin fusion degradation protein 1) (UB fusion protein 1)				(UBXN8, orf9c): 0.10	(NGLY1, orf8): 0.08	1291	0.039	200	0.033
Q6UWK7	GPR15L	Protein GPR15L (Antimicrobial peptide with 57 amino acid residues) (AP-57) (Antimicrobial peptide-57) (Colon-derived SUSD2 binding factor) (CSBF) (Secreted protein C10orf99)				(GHITM, orf9c): 0.72	(NDUFAF1, orf9c): 0.01	1292	0.035	6387	0.267
Q96HR8	NAF1	H/ACA ribonucleoprotein complex non-core subunit NAF1 (hNAF1)				(MPHOSPH10, nsp8): 0.09	(RBM28, N): 0.08	1293	0.034	2402	0.167
Q9H0T7	RAB17	Ras-related protein Rab-17				(RAB2A, nsp7): 0.11	(RAB10, nsp7): 0.11	1294	0.055	727	0.064
Q8WYP5	AHCTF1	Protein ELYS (Embryonic large molecule derived from yolk sac) (Protein MEL-28) (Putative AT-hook-containing transcription factor 1)				(NUP58, nsp9): 0.14	(NUP98, orf6): 0.07	1295	0.054	4222	0.452
Q75N90	FBN3	Fibrillin-3 [Cleaved into: Fibrillin-3 C-terminal peptide]	DB11093|DB11348|DB14481	Calcium citrate|Calcium Phosphate|Calcium phosphate dihydrate	33|33|33	(FBN2, nsp9): 0.40	(FBN1, nsp9): 0.15	1296	0.036	7462	0.405
Q9UIL1	SCOC	Short coiled-coil protein				(ZYG11B, orf10): 0.35	(PUSL1, orf8): 0.25	1297	0.041	10261	0.535
Q8TC36	SUN5	SUN domain-containing protein 5 (Sad1 and UNC84 domain-containing protein 5) (Sperm-associated antigen 4-like protein) (Testis and spermatogenesis-related gene 4 protein)				(DPY19L1, orf9c): 0.40	(HOOK1, nsp13): 0.18	1298	0.022	11743	0.606
P24534	EEF1B2	Elongation factor 1-beta (EF-1-beta)				(FAM162A, nsp7): 0.10	(AKAP8, nsp12): 0.10	1299	0.027	2158	0.214
O60476	MAN1A2	Mannosyl-oligosaccharide 1,2-alpha-mannosidase IB (EC 3.2.1.113) (Mannosidase alpha class 1A member 2) (Processing alpha-1,2-mannosidase IB) (Alpha-1,2-mannosidase IB)				(UBAP2, nsp12): 0.20	(PDE4DIP, nsp13): 0.17	1300	0.041	1642	0.042
P46776	RPL27A	60S ribosomal protein L27a (Large ribosomal subunit protein uL15)				(SRP19, nsp8): 0.04	(SRP72, nsp8): 0.04	1301	0.039	638	0.084
P32969	RPL9	60S ribosomal protein L9 (Large ribosomal subunit protein uL6)				(SRP19, nsp8): 0.04	(SRP72, nsp8): 0.04	1302	0.043	408	0.048
Q96GA3	LTV1	Protein LTV1 homolog				(NOL10, nsp8): 0.06	(NGDN, nsp8): 0.06	1303	0.044	582	0.044
Q9Y2R9	MRPS7	28S ribosomal protein S7, mitochondrial (MRP-S7) (S7mt) (Mitochondrial small ribosomal subunit protein uS7m) (bMRP-27a) (bMRP27a)				(MRPS25, nsp8): 0.06	(MRPS27, nsp8): 0.05	1304	0.048	194	0.036
Q13610	PWP1	Periodic tryptophan protein 1 homolog (Keratinocyte protein IEF SSP 9502)				(NOL10, nsp8): 0.05	(NGDN, nsp8): 0.05	1305	0.033	354	0.024
P43155	CRAT	Carnitine O-acetyltransferase (Carnitine acetylase) (EC 2.3.1.7) (Carnitine acetyltransferase) (CAT) (CrAT)	DB00583|DB01992|DB02648	Levocarnitine|Coenzyme A|(3-Carboxy-2-(R)-Hydroxy-Propyl)-Trimethyl-Ammonium	11|8|2	(FAR2, orf9c): 0.19	(TYSND1, nsp12): 0.16	1306	0.047	2508	0.214
Q8N6N3	C1orf52	UPF0690 protein C1orf52 (BCL10-associated gene protein)				(NDFIP2, orf9c): 0.69	(PITRM1, M): 0.01	1307	0.05	12883	0.766
Q9NZK5	ADA2	Adenosine deaminase 2 (EC 3.5.4.4) (Cat eye syndrome critical region protein 1)				(CYB5R3, nsp7): 0.10	(PTGES2, nsp7): 0.10	1308	0.051	3121	0.358
Q9Y6G3	MRPL42	39S ribosomal protein L42, mitochondrial (L42mt) (MRP-L42) (39S ribosomal protein L31, mitochondrial) (L31mt) (MRP-L31) (Mitochondrial large ribosomal subunit protein mL42)				(MRPS25, nsp8): 0.13	(MRPS27, nsp8): 0.11	1309	0.08	1830	0.24
Q9Y305	ACOT9	Acyl-coenzyme A thioesterase 9, mitochondrial (Acyl-CoA thioesterase 9) (EC 3.1.2.-) (Acyl-CoA thioester hydrolase 9)				(ERMP1, orf9c): 0.52	(GRPEL1, nsp10): 0.08	1310	0.041	9192	0.533
Q6P161	MRPL54	39S ribosomal protein L54, mitochondrial (L54mt) (MRP-L54) (Mitochondrial large ribosomal subunit protein mL54)				(MRPS25, nsp8): 0.14	(MRPS27, nsp8): 0.11	1311	0.106	605	0.078
P82664	MRPS10	28S ribosomal protein S10, mitochondrial (MRP-S10) (S10mt) (Mitochondrial small ribosomal subunit protein uS10m)				(MRPS25, nsp8): 0.08	(MRPS27, nsp8): 0.07	1312	0.063	1519	0.258
Q9NZV6	MSRB1	Methionine-R-sulfoxide reductase B1 (MsrB1) (EC 1.8.4.12) (EC 1.8.4.14) (Selenoprotein X) (SelX)				(SELENOS, nsp7): 0.25	(SEPSECS, nsp8): 0.22	1313	0.088	6759	0.36
Q14CS0	UBXN2B	UBX domain-containing protein 2B (NSFL1 cofactor p37) (p97 cofactor p37)				(UBXN8, orf9c): 0.27	(NGLY1, orf8): 0.24	1314	0.044	4739	0.217
Q96E11	MRRF	Ribosome-recycling factor, mitochondrial (RRF) (Ribosome-releasing factor, mitochondrial)				(MRPS25, nsp8): 0.09	(MRPS27, nsp8): 0.08	1315	0.08	970	0.137
Q96IK1	BOD1	Biorientation of chromosomes in cell division protein 1 (Biorientation defective protein 1) (Protein FAM44B)				(CEP112, nsp13): 0.53	(CENPF, nsp13): 0.12	1316	0.026	6301	0.323
O15234	CASC3	Protein CASC3 (Cancer susceptibility candidate gene 3 protein) (Metastatic lymph node gene 51 protein) (MLN 51) (Protein barentsz) (Btz)				(NUP88, nsp9): 0.04	(SLU7, nsp12): 0.04	1317	0.029	891	0.101
P54920	NAPA	Alpha-soluble NSF attachment protein (SNAP-alpha) (N-ethylmaleimide-sensitive factor attachment protein alpha)				(GCC1, nsp13): 0.07	(LMAN2, nsp7): 0.07	1318	0.036	247	0.035
Q969V5	MUL1	Mitochondrial ubiquitin ligase activator of NFKB 1 (EC 2.3.2.27) (E3 SUMO-protein ligase MUL1) (E3 ubiquitin-protein ligase MUL1) (Growth inhibition and death E3 ligase) (Mitochondrial-anchored protein ligase) (MAPL) (Putative NF-kappa-B-activating protein 266) (RING finger protein 218) (RING-type E3 ubiquitin transferase NFKB 1)				(MAT2B, nsp9): 0.17	(TOMM70, orf9b): 0.14	1319	0.028	8087	0.535
O14792	HS3ST1	Heparan sulfate glucosamine 3-O-sulfotransferase 1 (EC 2.8.2.23) (Heparan sulfate D-glucosaminyl 3-O-sulfotransferase 1) (3-OST-1) (Heparan sulfate 3-O-sulfotransferase 1) (h3-OST-1)	DB01812	Adenosine 3',5'-diphosphate	10	(HS6ST2, orf8): 0.27	(HS2ST1, nsp7): 0.23	1320	0.045	3231	0.159
Q9Y6A1	POMT1	Protein O-mannosyl-transferase 1 (EC 2.4.1.109) (Dolichyl-phosphate-mannose--protein mannosyltransferase 1)				(SDF2, orf8): 0.20	(CHPF, orf8): 0.13	1321	0.046	2913	0.133
Q9Y2Q9	MRPS28	28S ribosomal protein S28, mitochondrial (MRP-S28) (S28mt) (28S ribosomal protein S35, mitochondrial) (MRP-S35) (S35mt) (Mitochondrial small ribosomal subunit protein bS1m)				(MRPS25, nsp8): 0.16	(MRPS27, nsp8): 0.14	1322	0.13	4188	0.513
Q5SY16	NOL9	Polynucleotide 5'-hydroxyl-kinase NOL9 (EC 2.7.1.-) (Nucleolar protein 9)				(EXOSC8, nsp8): 0.07	(EXOSC3, nsp8): 0.07	1323	0.043	2418	0.228
Q9Y5W8	SNX13	Sorting nexin-13 (RGS domain- and PHOX domain-containing protein) (RGS-PX1)				(BZW2, M): 0.43	(TAPT1, orf9c): 0.15	1324	0.035	8306	0.398
O15372	EIF3H	Eukaryotic translation initiation factor 3 subunit H (eIF3h) (Eukaryotic translation initiation factor 3 subunit 3) (eIF-3-gamma) (eIF3 p40 subunit)				(PRRC2B, nsp12): 0.14	(ALG8, orf9c): 0.06	1325	0.036	1121	0.068
Q99536	VAT1	Synaptic vesicle membrane protein VAT-1 homolog (EC 1.-.-.-)				(CYB5R3, nsp7): 0.15	(PTGES2, nsp7): 0.14	1326	0.075	1473	0.158
Q9NP90	RAB9B	Ras-related protein Rab-9B (Rab-9-like protein) (Rab-9L)				(GCC2, nsp13): 0.09	(RAB10, nsp7): 0.08	1327	0.052	797	0.081
P39019	RPS19	40S ribosomal protein S19 (Small ribosomal subunit protein eS19)	DB11638	Artenimol	80	(SRP19, nsp8): 0.05	(SRP72, nsp8): 0.04	1328	0.031	1298	0.225
O14832	PHYH	Phytanoyl-CoA dioxygenase, peroxisomal (EC 1.14.11.18) (Phytanic acid oxidase) (Phytanoyl-CoA alpha-hydroxylase) (PhyH)	DB00025|DB00126|DB13998|DB13999	Antihemophilic factor, human recombinant|Ascorbic acid|Lonoctocog alfa|Moroctocog alfa	11|21|11|11	(AGPS, nsp7): 0.21	(TYSND1, nsp12): 0.17	1329	0.038	847	0.024
Q5T653	MRPL2	39S ribosomal protein L2, mitochondrial (L2mt) (MRP-L2) (Mitochondrial large ribosomal subunit protein uL2m)				(MRPS25, nsp8): 0.08	(MRPS27, nsp8): 0.06	1330	0.066	1019	0.171
Q15436	SEC23A	Protein transport protein Sec23A (hSec23A) (SEC23-related protein A)				(SCAP, orf9c): 0.13	(LMAN2, nsp7): 0.10	1331	0.045	1252	0.141
Q12849	GRSF1	G-rich sequence factor 1 (GRSF-1)				(FASTKD5, M): 0.34	(MRPS27, nsp8): 0.09	1332	0.045	7639	0.491
Q7Z6P3	RAB44	Ras-related protein Rab-44				(SLC44A2, E): 0.08	(MTCH1, orf6): 0.08	1333	0.06	788	0.121
O14957	UQCR11	Cytochrome b-c1 complex subunit 10 (Complex III subunit 10) (Complex III subunit XI) (Ubiquinol-cytochrome c reductase complex 6.4 kDa protein)	DB04799|DB07401|DB07763|DB07778|DB08330|DB08453|DB08690	6-Hydroxy-5-undecyl-4,7-benzothiazoledione|Azoxystrobin|(5S)-3-ANILINO-5-(2,4-DIFLUOROPHENYL)-5-METHYL-1,3-OXAZOLIDINE-2,4-DIONE|(S)-famoxadone|METHYL (2Z)-3-METHOXY-2-{2-[(E)-2-PHENYLVINYL]PHENYL}ACRYLATE|2-Nonyl-4-quinolinol 1-oxide|Ubiquinone Q2	10|10|10|10|10|10|10	(NDUFB9, orf9c): 0.09	(ATP5MG, nsp6): 0.07	1334	0.087	509	0.08
Q96GC5	MRPL48	39S ribosomal protein L48, mitochondrial (L48mt) (MRP-L48) (Mitochondrial large ribosomal subunit protein mL48)				(MRPS25, nsp8): 0.14	(MRPS27, nsp8): 0.12	1335	0.112	3926	0.479
Q8N128	FAM177A1	Protein FAM177A1				(DPY19L1, orf9c): 0.68	(RETREG3, orf9c): 0.03	1336	0.035	15099	0.794
P17213	BPI	Bactericidal permeability-increasing protein (BPI) (CAP 57)	DB04178	Di-Stearoyl-3-Sn-Phosphatidylcholine	2	(CYB5R3, nsp7): 0.09	(NEU1, orf8): 0.09	1337	0.059	1271	0.155
Q6UVK1	CSPG4	Chondroitin sulfate proteoglycan 4 (Chondroitin sulfate proteoglycan NG2) (Melanoma chondroitin sulfate proteoglycan) (Melanoma-associated chondroitin sulfate proteoglycan)				(CHPF2, orf8): 0.24	(CHPF, orf8): 0.19	1338	0.041	4375	0.327
P59797	SELENOV	Selenoprotein V (SelV)				(SELENOS, nsp7): 0.26	(SEPSECS, nsp8): 0.23	1339	0.073	2731	0.129
Q9UNL2	SSR3	Translocon-associated protein subunit gamma (TRAP-gamma) (Signal sequence receptor subunit gamma) (SSR-gamma)				(SRP19, nsp8): 0.09	(SRP72, nsp8): 0.09	1340	0.059	1029	0.068
Q9GZS1	POLR1E	DNA-directed RNA polymerase I subunit RPA49 (RNA polymerase I subunit A49) (DNA-directed RNA polymerase I subunit E) (RNA polymerase I-associated factor 1) (RNA polymerase I-associated factor 53)				(HEATR3, orf7a): 0.08	(NOL10, nsp8): 0.05	1341	0.037	2613	0.389
O75844	ZMPSTE24	CAAX prenyl protease 1 homolog (EC 3.4.24.84) (Farnesylated proteins-converting enzyme 1) (FACE-1) (Prenyl protein-specific endoprotease 1) (Zinc metalloproteinase Ste24 homolog)				(JAKMIP1, nsp13): 0.17	(IDE, nsp4): 0.08	1342	0.038	5141	0.32
Q06265	EXOSC9	Exosome complex component RRP45 (Autoantigen PM/Scl 1) (Exosome component 9) (P75 polymyositis-scleroderma overlap syndrome-associated autoantigen) (Polymyositis/scleroderma autoantigen 1) (Polymyositis/scleroderma autoantigen 75 kDa) (PM/Scl-75)				(EXOSC8, nsp8): 0.07	(EXOSC3, nsp8): 0.07	1343	0.05	252	0.033
H7C0C1	nan	Uncharacterized protein (Fragment)				(NDUFB9, orf9c): 0.10	(ATP5MG, nsp6): 0.09	1344	0.061	1119	0.108
Q8TB37	NUBPL	Iron-sulfur protein NUBPL (IND1 homolog) (Nucleotide-binding protein-like) (huInd1)				(NDUFAF2, nsp7): 0.12	(POFUT1, orf8): 0.10	1345	0.036	949	0.042
P36543	ATP6V1E1	V-type proton ATPase subunit E 1 (V-ATPase subunit E 1) (V-ATPase 31 kDa subunit) (p31) (Vacuolar proton pump subunit E 1)				(ATP6AP1, nsp6): 0.15	(ATP6V1A, M): 0.13	1346	0.058	4144	0.382
Q96ND8	ZNF583	Zinc finger protein 583 (Zinc finger protein L3-5)				(NPTX1, orf8): 0.70	(SLC30A9, M): 0.04	1347	0.034	12110	0.577
Q8IZL8	PELP1	Proline-, glutamic acid- and leucine-rich protein 1 (Modulator of non-genomic activity of estrogen receptor) (Transcription factor HMX3)				(EXOSC8, nsp8): 0.06	(EXOSC3, nsp8): 0.06	1348	0.043	840	0.05
Q9Y697	NFS1	Cysteine desulfurase, mitochondrial (EC 2.8.1.7)	DB00114|DB00151|DB00160	Pyridoxal phosphate|Cysteine|Alanine	65|13|13	(NDUFAF1, orf9c): 0.07	(GRPEL1, nsp10): 0.06	1349	0.039	1060	0.043
A8MV81	HIGD1C	HIG1 domain family member 1C				(COQ8B, M): 0.57	(PDZD11, nsp12): 0.02	1350	0.052	4863	0.218
Q9NY65	TUBA8	Tubulin alpha-8 chain (Alpha-tubulin 8) (Tubulin alpha chain-like 2)	DB01873|DB03010	Epothilone D|Patupilone	11|11	(TBCA, nsp11): 0.23	(CLIP4, nsp13): 0.11	1351	0.043	1542	0.067
Q9NTJ3	SMC4	Structural maintenance of chromosomes protein 4 (SMC protein 4) (SMC-4) (Chromosome-associated polypeptide C) (hCAP-C) (XCAP-C homolog)				(MAP7D1, orf10): 0.12	(CIT, nsp13): 0.06	1352	0.023	4460	0.607
Q6L8G9	KRTAP5-6	Keratin-associated protein 5-6 (Keratin-associated protein 5.6) (Ultrahigh sulfur keratin-associated protein 5.6)				(MARK3, orf9b): 0.64	(BCKDK, nsp12): 0.12	1353	0.022	2680	0.064
Q5T2R2	PDSS1	Decaprenyl-diphosphate synthase subunit 1 (EC 2.5.1.91) (All-trans-decaprenyl-diphosphate synthase subunit 1) (Decaprenyl pyrophosphate synthase subunit 1) (Trans-prenyltransferase 1) (TPT 1)				(COQ8B, M): 0.33	(ACAD9, orf9c): 0.11	1354	0.037	4381	0.278
O94855	SEC24D	Protein transport protein Sec24D (SEC24-related protein D)				(SCAP, orf9c): 0.12	(LMAN2, nsp7): 0.10	1355	0.051	720	0.068
Q14318	FKBP8	Peptidyl-prolyl cis-trans isomerase FKBP8 (PPIase FKBP8) (EC 5.2.1.8) (38 kDa FK506-binding protein) (38 kDa FKBP) (FKBP-38) (hFKBP38) (FK506-binding protein 8) (FKBP-8) (FKBPR38) (Rotamase)				(MAT2B, nsp9): 0.13	(TOMM70, orf9b): 0.10	1356	0.027	845	0.022
P13073	COX4I1	Cytochrome c oxidase subunit 4 isoform 1, mitochondrial (Cytochrome c oxidase polypeptide IV) (Cytochrome c oxidase subunit IV isoform 1) (COX IV-1)	DB02659|DB04464	Cholic Acid|N-Formylmethionine	22|24	(NDUFB9, orf9c): 0.06	(PMPCB, M): 0.06	1357	0.05	113	0.031
Q9BQG0	MYBBP1A	Myb-binding protein 1A				(NOL10, nsp8): 0.06	(DDX21, N): 0.06	1358	0.042	3629	0.468
P62847	RPS24	40S ribosomal protein S24 (Small ribosomal subunit protein eS24)				(SRP19, nsp8): 0.05	(SRP72, nsp8): 0.05	1359	0.037	726	0.098
Q9UL25	RAB21	Ras-related protein Rab-21				(RAB2A, nsp7): 0.11	(RAB10, nsp7): 0.11	1360	0.071	439	0.042
P23142	FBLN1	Fibulin-1 (FIBL-1)				(FBLN5, nsp9): 0.25	(CHPF, orf8): 0.10	1361	0.044	2966	0.165
A0A087X0K4	CSMD2	CUB and sushi domain-containing protein 2				(POGLUT3, orf8): 0.67	(POFUT1, orf8): 0.01	1362	0.038	16300	0.916
Q8WXH6	RAB40A	Ras-related protein Rab-40A (SOCS box-containing protein RAR2A) (Protein Rar-2)				(RAB2A, nsp7): 0.11	(RAB10, nsp7): 0.11	1363	0.067	784	0.068
Q01780	EXOSC10	Exosome component 10 (EC 3.1.13.-) (Autoantigen PM/Scl 2) (P100 polymyositis-scleroderma overlap syndrome-associated autoantigen) (Polymyositis/scleroderma autoantigen 100 kDa) (PM/Scl-100) (Polymyositis/scleroderma autoantigen 2)				(EXOSC8, nsp8): 0.04	(EXOSC3, nsp8): 0.04	1364	0.028	362	0.019
Q13636	RAB31	Ras-related protein Rab-31 (Ras-related protein Rab-22B)				(RAB2A, nsp7): 0.10	(RAB10, nsp7): 0.10	1365	0.064	606	0.046
Q9BVS5	TRMT61B	tRNA (adenine(58)-N(1))-methyltransferase, mitochondrial (EC 2.1.1.220) (mRNA methyladenosine-N(1)-methyltransferase) (EC 2.1.1.-)				(TRMT1, nsp5_C145A): 0.07	(NOL10, nsp8): 0.07	1366	0.04	6025	0.524
Q9H972	C14orf93	Uncharacterized protein C14orf93				(CEP250, nsp13): 0.36	(CNTRL, nsp13): 0.32	1367	0.041	2368	0.048
Q9NRX2	MRPL17	39S ribosomal protein L17, mitochondrial (L17mt) (MRP-L17) (LYST-interacting protein 2) (Mitochondrial large ribosomal subunit protein bL17m)				(MRPS25, nsp8): 0.10	(MRPS27, nsp8): 0.08	1368	0.076	958	0.155
Q8NEA4	FBXO36	F-box only protein 36				(USP54, nsp12): 0.34	(AGPS, nsp7): 0.22	1369	0.046	3473	0.115
O00623	PEX12	Peroxisome assembly protein 12 (Peroxin-12) (Peroxisome assembly factor 3) (PAF-3)				(TYSND1, nsp12): 0.16	(AGPS, nsp7): 0.15	1370	0.051	3170	0.264
P53701	HCCS	Cytochrome c-type heme lyase (CCHL) (EC 4.4.1.17) (Holocytochrome c-type synthase)				(SMOC1, orf8): 0.13	(NPTX1, orf8): 0.09	1371	0.024	756	0.022
Q13242	SRSF9	Serine/arginine-rich splicing factor 9 (Pre-mRNA-splicing factor SRp30C) (Splicing factor, arginine/serine-rich 9)				(RBM41, nsp12): 0.08	(NUP88, nsp9): 0.05	1372	0.045	5602	0.649
O95373	IPO7	Importin-7 (Imp7) (Ran-binding protein 7) (RanBP7)				(NUTF2, nsp15): 0.10	(NUP98, orf6): 0.07	1373	0.047	2537	0.124
Q9HD33	MRPL47	39S ribosomal protein L47, mitochondrial (L47mt) (MRP-L47) (Mitochondrial large ribosomal subunit protein uL29m) (Nasopharyngeal carcinoma metastasis-related protein 1)				(MRPS25, nsp8): 0.12	(FASTKD5, M): 0.12	1374	0.087	255	0.04
Q13347	EIF3I	Eukaryotic translation initiation factor 3 subunit I (eIF3i) (Eukaryotic translation initiation factor 3 subunit 2) (TGF-beta receptor-interacting protein 1) (TRIP-1) (eIF-3-beta) (eIF3 p36)				(PRRC2B, nsp12): 0.09	(CSDE1, orf9b): 0.06	1375	0.022	925	0.07
K7EP71	HS2ST1	Heparan sulfate 2-O-sulfotransferase 1 (Fragment)				(HS6ST2, orf8): 0.42	(HS2ST1, nsp7): 0.16	1376	0.074	1475	0.059
Q9H2K0	MTIF3	Translation initiation factor IF-3, mitochondrial (IF-3(Mt)) (IF-3Mt) (IF3(mt)) (IF3mt)				(FASTKD5, M): 0.11	(MRPS25, nsp8): 0.10	1377	0.079	904	0.105
Q8N3P4	VPS8	Vacuolar protein sorting-associated protein 8 homolog				(VPS11, orf3a): 0.19	(VPS39, orf3a): 0.17	1378	0.042	563	0.02
Q9NX57	RAB20	Ras-related protein Rab-20				(RAB2A, nsp7): 0.11	(RAB10, nsp7): 0.10	1379	0.07	2689	0.254
Q8N4W9	ZNF808	Zinc finger protein 808				(MIPOL1, nsp13): 0.78	(SLC25A21, M): 0.02	1380	0.051	6911	0.268
Q15024	EXOSC7	Exosome complex component RRP42 (Exosome component 7) (Ribosomal RNA-processing protein 42) (p8)				(EXOSC8, nsp8): 0.07	(EXOSC3, nsp8): 0.07	1381	0.057	716	0.055
Q99547	MPHOSPH6	M-phase phosphoprotein 6				(EXOSC8, nsp8): 0.09	(EXOSC3, nsp8): 0.08	1382	0.046	1303	0.086
Q9P127	LUZP4	Leucine zipper protein 4 (Cancer/testis antigen 28) (CT-28) (CT28) (Tumor antigen HOM-TES-85)				(NUP88, nsp9): 0.09	(NUP210, nsp4): 0.09	1383	0.028	1567	0.085
Q96QI5	HS3ST6	Heparan sulfate glucosamine 3-O-sulfotransferase 6 (EC 2.8.2.23) (Heparan sulfate D-glucosaminyl 3-O-sulfotransferase 6) (3-OST-6) (Heparan sulfate 3-O-sulfotransferase 6) (h3-OST-6)				(HS6ST2, orf8): 0.35	(HS2ST1, nsp7): 0.30	1384	0.024	6358	0.312
Q9BUK6	MSTO1	Protein misato homolog 1				(TIMM10B, nsp4): 0.35	(GRPEL1, nsp10): 0.12	1385	0.034	1435	0.017
P27348	YWHAQ	14-3-3 protein theta (14-3-3 protein T-cell) (14-3-3 protein tau) (Protein HS1)	DB12695	Phenethyl Isothiocyanate	45	(MARK1, orf9b): 0.11	(INHBE, orf8): 0.10	1386	0.038	9948	0.857
Q9H814	PHAX	Phosphorylated adapter RNA export protein (RNA U small nuclear RNA export adapter protein)				(INTS4, M): 0.08	(ZC3H18, E): 0.08	1387	0.045	764	0.059
Q96EY7	PTCD3	Pentatricopeptide repeat domain-containing protein 3, mitochondrial (28S ribosomal protein S39, mitochondrial) (MRP-S39) (Mitochondrial small ribosomal subunit protein mS39) (Transformation-related gene 15 protein) (TRG-15)				(FASTKD5, M): 0.12	(MRPS25, nsp8): 0.12	1388	0.1	1581	0.216
Q9UPQ8	DOLK	Dolichol kinase (EC 2.7.1.108) (Transmembrane protein 15)				(ALG5, orf3a): 0.21	(ALG8, orf9c): 0.14	1389	0.042	978	0.037
P82979	SARNP	SAP domain-containing ribonucleoprotein (Cytokine-induced protein of 29 kDa) (Nuclear protein Hcc-1) (Proliferation-associated cytokine-inducible protein CIP29)				(NUP88, nsp9): 0.08	(NUP210, nsp4): 0.07	1390	0.047	2356	0.233
Q4L235	AASDH	Beta-alanine-activating enzyme (EC 6.2.1.-) (Acyl-CoA synthetase family member 4) (Protein NRPS998)				(FAR2, orf9c): 0.15	(AASS, M): 0.14	1391	0.027	2033	0.066
Q9NVX2	NLE1	Notchless protein homolog 1				(MDN1, orf7a): 0.06	(NOL10, nsp8): 0.05	1392	0.047	935	0.083
Q8WXA9	SREK1	Splicing regulatory glutamine/lysine-rich protein 1 (Serine/arginine-rich-splicing regulatory protein 86) (SRrp86) (Splicing factor, arginine/serine-rich 12) (Splicing regulatory protein 508) (SRrp508)				(LARP7, nsp8): 0.15	(ZC3H18, E): 0.14	1393	0.049	2973	0.137
O43493	TGOLN2	Trans-Golgi network integral membrane protein 2 (Trans-Golgi network glycoprotein 46) (TGN38 homolog) (hTGN46) (Trans-Golgi network glycoprotein 48) (hTGN48) (Trans-Golgi network glycoprotein 51) (hTGN51) (Trans-Golgi network protein 2)				(GCC1, nsp13): 0.05	(GCC2, nsp13): 0.05	1394	0.043	734	0.115
Q8NI27	THOC2	THO complex subunit 2 (Tho2) (hTREX120)				(RBM41, nsp12): 0.09	(NUP88, nsp9): 0.06	1395	0.039	830	0.057
P00156	MT-CYB	Cytochrome b (Complex III subunit 3) (Complex III subunit III) (Cytochrome b-c1 complex subunit 3) (Ubiquinol-cytochrome-c reductase complex cytochrome b subunit)	DB04141|DB04799|DB07401|DB07636|DB07763|DB07778|DB08330|DB08453|DB08690	2-Hexyloxy-6-Hydroxymethyl-Tetrahydro-Pyran-3,4,5-Triol|6-Hydroxy-5-undecyl-4,7-benzothiazoledione|Azoxystrobin|5-Heptyl-6-hydroxy-1,3-benzothiazole-4,7-dione|(5S)-3-ANILINO-5-(2,4-DIFLUOROPHENYL)-5-METHYL-1,3-OXAZOLIDINE-2,4-DIONE|(S)-famoxadone|METHYL (2Z)-3-METHOXY-2-{2-[(E)-2-PHENYLVINYL]PHENYL}ACRYLATE|2-Nonyl-4-quinolinol 1-oxide|Ubiquinone Q2	15|10|10|5|10|10|10|10|10	(CYB5B, nsp7): 0.07	(NDUFB9, orf9c): 0.06	1396	0.048	543	0.069
P00167	CYB5A	Cytochrome b5 (Microsomal cytochrome b5 type A) (MCB5)	DB04009|DB11136|DB14526|DB14527|DB14528|DB14529|DB14530	Dimethyl Propionate Ester Heme|Chromium|Chromic citrate|Chromic nitrate|Chromium gluconate|Chromium nicotinate|Chromous sulfate	1|1|1|1|1|1|1	(MTARC1, nsp7): 0.18	(POR, nsp2): 0.14	1397	0.03	2914	0.162
Q07065	CKAP4	Cytoskeleton-associated protein 4 (63-kDa cytoskeleton-linking membrane protein) (Climp-63) (p63)				(SLC44A2, E): 0.06	(ZDHHC5, Spike): 0.06	1398	0.056	1645	0.306
Q9NQS3	NECTIN3	Nectin-3 (CDw113) (Nectin cell adhesion molecule 3) (Poliovirus receptor-related protein 3) (CD antigen CD113)				(PVR, orf8): 0.29	(ERO1B, orf8): 0.24	1399	0.049	15984	0.937
Q96F83	CLBA1	Uncharacterized protein CLBA1 (Clathrin-binding box of aftiphilin-containing protein 1)				(BAG5, orf9b): 0.72	(TOR1AIP1, nsp7): 0.02	1400	0.051	8996	0.393
O95347	SMC2	Structural maintenance of chromosomes protein 2 (SMC protein 2) (SMC-2) (Chromosome-associated protein E) (hCAP-E) (XCAP-E homolog)				(MAP7D1, orf10): 0.11	(CIT, nsp13): 0.06	1401	0.042	3572	0.505
Q96FX7	TRMT61A	tRNA (adenine(58)-N(1))-methyltransferase catalytic subunit TRMT61A (EC 2.1.1.220) (mRNA methyladenosine-N(1)-methyltransferase catalytic subunit TRMT61A) (EC 2.1.1.-) (tRNA(m1A58)-methyltransferase subunit TRMT61A) (tRNA(m1A58)MTase subunit TRMT61A)				(TRMT1, nsp5_C145A): 0.07	(NOL10, nsp8): 0.07	1402	0.051	1960	0.151
Q9H0U4	RAB1B	Ras-related protein Rab-1B				(LMAN2, nsp7): 0.06	(RAB2A, nsp7): 0.05	1403	0.037	204	0.037
P82921	MRPS21	28S ribosomal protein S21, mitochondrial (MRP-S21) (S21mt) (Mitochondrial small ribosomal subunit protein bS21m)				(MRPS25, nsp8): 0.15	(MRPS27, nsp8): 0.13	1404	0.12	3698	0.477
Q8WU90	ZC3H15	Zinc finger CCCH domain-containing protein 15 (DRG family-regulatory protein 1) (Likely ortholog of mouse immediate early response erythropoietin 4)				(ZNF318, nsp12): 0.22	(ZC3H7A, nsp12): 0.20	1405	0.047	1681	0.072
Q08945	SSRP1	FACT complex subunit SSRP1 (Chromatin-specific transcription elongation factor 80 kDa subunit) (Facilitates chromatin transcription complex 80 kDa subunit) (FACT 80 kDa subunit) (FACTp80) (Facilitates chromatin transcription complex subunit SSRP1) (Recombination signal sequence recognition protein 1) (Structure-specific recognition protein 1) (hSSRP1) (T160)				(ZC3H18, E): 0.09	(CSNK2A2, N): 0.04	1406	0.03	3220	0.374
Q9GZS3	WDR61	WD repeat-containing protein 61 (Meiotic recombination REC14 protein homolog) (SKI8 homolog) (Ski8) [Cleaved into: WD repeat-containing protein 61, N-terminally processed]				(BAG5, orf9b): 0.09	(EXOSC8, nsp8): 0.06	1407	0.049	1022	0.091
Q6P1L6	ZNF343	Zinc finger protein 343				(TIMM29, nsp4): 0.47	(TLE3, nsp13): 0.18	1408	0.055	4645	0.134
P53350	PLK1	Serine/threonine-protein kinase PLK1 (EC 2.7.11.21) (Polo-like kinase 1) (PLK-1) (Serine/threonine-protein kinase 13) (STPK13)	DB06897|DB06963|DB07186|DB07789|DB08059|DB12010	3-[3-chloro-5-(5-{[(1S)-1-phenylethyl]amino}isoxazolo[5,4-c]pyridin-3-yl)phenyl]propan-1-ol|3-[3-(3-methyl-6-{[(1S)-1-phenylethyl]amino}-1H-pyrazolo[4,3-c]pyridin-1-yl)phenyl]propanamide|4-(4-METHYLPIPERAZIN-1-YL)-N-[5-(2-THIENYLACETYL)-1,5-DIHYDROPYRROLO[3,4-C]PYRAZOL-3-YL]BENZAMIDE|1-[5-Methyl-2-(trifluoromethyl)furan-3-yl]-3-[5-[2-[[6-(1H-1,2,4-triazol-5-ylamino)pyrimidin-4-yl]amino]ethyl]-1,3…	1|1|2|1|4|297	(CEP68, nsp13): 0.04	(NINL, nsp13): 0.03	1409	0.033	260	0.058
P62829	RPL23	60S ribosomal protein L23 (60S ribosomal protein L17) (Large ribosomal subunit protein uL14)	DB02494|DB07374|DB08437	(S)-3-phenyllactic acid|Anisomycin|Puromycin	14|13|12	(SRP19, nsp8): 0.05	(SRP72, nsp8): 0.04	1410	0.049	986	0.155
Q14397	GCKR	Glucokinase regulatory protein (GKRP) (Glucokinase regulator)				(NUP88, nsp9): 0.11	(NUP210, nsp4): 0.10	1411	0.031	6384	0.448
O14618	CCS	Copper chaperone for superoxide dismutase (Superoxide dismutase copper chaperone)	DB01593|DB14487|DB14533|DB14548	Zinc|Zinc acetate|Zinc chloride|Zinc sulfate, unspecified form	124|124|97|97	(SLC30A9, M): 0.19	(RAE1, orf6): 0.10	1412	0.032	2429	0.098
Q9BZE1	MRPL37	39S ribosomal protein L37, mitochondrial (L37mt) (MRP-L37) (39S ribosomal protein L2, mitochondrial) (L2mt) (MRP-L2) (Mitochondrial large ribosomal subunit protein mL37)				(MRPS25, nsp8): 0.15	(MRPS27, nsp8): 0.12	1413	0.117	996	0.141
P62750	RPL23A	60S ribosomal protein L23a (Large ribosomal subunit protein uL23)	DB02494|DB07374|DB08437|DB11638	(S)-3-phenyllactic acid|Anisomycin|Puromycin|Artenimol	14|13|12|80	(SRP19, nsp8): 0.05	(SRP72, nsp8): 0.04	1414	0.052	987	0.156
Q96T21	SECISBP2	Selenocysteine insertion sequence-binding protein 2 (SECIS-binding protein 2)				(SEPSECS, nsp8): 0.19	(SELENOS, nsp7): 0.11	1415	0.045	820	0.055
Q13606	OR5I1	Olfactory receptor 5I1 (Olfactory receptor OR11-159) (Olfactory receptor-like protein OLF1)				(DPY19L1, orf9c): 0.65	(REEP5, M): 0.04	1416	0.042	7473	0.178
P16278	GLB1	Beta-galactosidase (EC 3.2.1.23) (Acid beta-galactosidase) (Lactase) (Elastin receptor 1)				(AKAP8L, M): 0.12	(CYB5R3, nsp7): 0.08	1417	0.066	586	0.047
Q9UJT0	TUBE1	Tubulin epsilon chain (Epsilon-tubulin)	DB00570	Vinblastine	6	(TBCA, nsp11): 0.24	(CLIP4, nsp13): 0.20	1418	0.042	4044	0.162
P24557	TBXAS1	Thromboxane-A synthase (TXA synthase) (TXS) (EC 5.3.99.5) (Cytochrome P450 5A1)	DB00795|DB01207|DB03052|DB05505	Sulfasalazine|Ridogrel|Dazoxiben|NM-702	10|2|1|1	(CCDC86, nsp8): 0.33	(PTGES2, nsp7): 0.25	1419	0.04	13046	0.852
Q6P996	PDXDC1	Pyridoxal-dependent decarboxylase domain-containing protein 1 (EC 4.1.1.-)	DB00114	Pyridoxal phosphate	65	(HSBP1, nsp13): 0.49	(ABCC1, orf9c): 0.11	1420	0.054	7147	0.318
Q96S42	NODAL	Nodal homolog				(INHBE, orf8): 0.38	(PCSK6, orf8): 0.31	1421	0.047	13093	0.825
P30041	PRDX6	Peroxiredoxin-6 (EC 1.11.1.15) (1-Cys peroxiredoxin) (1-Cys PRX) (24 kDa protein) (Acidic calcium-independent phospholipase A2) (aiPLA2) (EC 3.1.1.4) (Antioxidant protein 2) (Liver 2D page spot 40) (Non-selenium glutathione peroxidase) (NSGPx) (Red blood cells page spot 12)	DB02325|DB03814|DB09130	Isopropyl alcohol|2-(N-morpholino)ethanesulfonic acid|Copper	16|13|145	(CYB5R3, nsp7): 0.08	(PTGES2, nsp7): 0.07	1422	0.045	1174	0.112
Q9NQM4	PIH1D3	Protein PIH1D3 (PIH1 domain-containing protein 3) (Sarcoma antigen NY-SAR-97)				(RBM41, nsp12): 0.58	(CLIP4, nsp13): 0.02	1423	0.04	8573	0.457
Q12906	ILF3	Interleukin enhancer-binding factor 3 (Double-stranded RNA-binding protein 76) (DRBP76) (M-phase phosphoprotein 4) (MPP4) (Nuclear factor associated with dsRNA) (NFAR) (Nuclear factor of activated T-cells 90 kDa) (NF-AT-90) (Translational control protein 80) (TCP80)				(QSOX2, nsp7): 0.10	(NUP58, nsp9): 0.06	1424	0.035	4392	0.441
Q86YH6	PDSS2	Decaprenyl-diphosphate synthase subunit 2 (EC 2.5.1.91) (All-trans-decaprenyl-diphosphate synthase subunit 2) (Candidate tumor suppressor protein) (Decaprenyl pyrophosphate synthase subunit 2)				(COQ8B, M): 0.34	(PRIM2, nsp1): 0.07	1425	0.043	1561	0.055
P04066	FUCA1	Tissue alpha-L-fucosidase (EC 3.2.1.51) (Alpha-L-fucosidase I) (Alpha-L-fucoside fucohydrolase 1) (Alpha-L-fucosidase 1)				(CYB5R3, nsp7): 0.11	(PTGES2, nsp7): 0.10	1426	0.049	1083	0.103
Q9BZ95	NSD3	Histone-lysine N-methyltransferase NSD3 (EC 2.1.1.-) (Nuclear SET domain-containing protein 3) (Protein whistle) (WHSC1-like 1 isoform 9 with methyltransferase activity to lysine) (Wolf-Hirschhorn syndrome candidate 1-like protein 1) (WHSC1-like protein 1)				(RAP1GDS1, nsp2): 0.12	(BRD4, E): 0.10	1427	0.034	3471	0.173
P35670	ATP7B	Copper-transporting ATPase 2 (EC 7.2.2.8) (Copper pump 2) (Wilson disease-associated protein) [Cleaved into: WND/140 kDa]				(ATP13A3, nsp6): 0.21	(SLC30A6, orf9c): 0.14	1428	0.048	1159	0.032
P52788	SMS	Spermine synthase (SPMSY) (EC 2.5.1.22) (Spermidine aminopropyltransferase)	DB00127	Spermine	6	(HSBP1, nsp13): 0.39	(STOML2, orf3b): 0.13	1429	0.042	8870	0.588
M0R2C6	nan	Uncharacterized protein (Fragment)				(NARS2, nsp8): 0.22	(SEPSECS, nsp8): 0.20	1430	0.042	4162	0.246
Q9NV72	ZNF701	Zinc finger protein 701				(MIPOL1, nsp13): 0.74	(SLC25A21, M): 0.02	1431	0.045	13854	0.699
Q71UM5	RPS27L	40S ribosomal protein S27-like (Small ribosomal subunit protein eS27-like)				(SRP19, nsp8): 0.06	(SRP72, nsp8): 0.05	1432	0.049	663	0.049
Q6P1N9	TATDN1	Putative deoxyribonuclease TATDN1 (EC 3.1.21.-) (Hepatocarcinoma high expression protein)				(PLEKHF2, orf8): 0.45	(NDUFB9, orf9c): 0.09	1433	0.038	14320	0.855
Q6Y288	B3GLCT	Beta-1,3-glucosyltransferase (Beta3Glc-T) (EC 2.4.1.-) (Beta 3-glucosyltransferase) (Beta-3-glycosyltransferase-like)				(DPY19L1, orf9c): 0.25	(ADAMTS1, orf8): 0.21	1434	0.064	4674	0.279
O95159	ZFPL1	Zinc finger protein-like 1 (Zinc finger protein MCG4)				(GOLGA3, nsp13): 0.26	(GOLGA7, Spike): 0.17	1435	0.035	12015	0.714
P55786	NPEPPS	Puromycin-sensitive aminopeptidase (PSA) (EC 3.4.11.14) (Cytosol alanyl aminopeptidase) (AAP-S)	DB11638|DB11781	Artenimol|Tosedostat	80|2	(FAR2, orf9c): 0.28	(MARK1, orf9b): 0.18	1436	0.032	4110	0.189
Q6PCB6	ABHD17C	Alpha/beta hydrolase domain-containing protein 17C (Abhydrolase domain-containing protein 17C) (EC 3.1.2.22)				(HEATR3, orf7a): 0.68	(NGLY1, orf8): 0.02	1437	0.049	13481	0.767
Q06055	ATP5MC2	ATP synthase F(0) complex subunit C2, mitochondrial (ATP synthase lipid-binding protein) (ATP synthase membrane subunit c locus 2) (ATP synthase proteolipid P2) (ATP synthase proton-transporting mitochondrial F(0) complex subunit C2) (ATPase protein 9) (ATPase subunit c)				(ATP6AP1, nsp6): 0.13	(ATP6V1A, M): 0.11	1438	0.058	1948	0.207
Q6I9Y2	THOC7	THO complex subunit 7 homolog (Functional spliceosome-associated protein 24) (fSAP24) (Ngg1-interacting factor 3-like protein 1-binding protein 1) (NIF3L1-binding protein 1) (hTREX30)				(NUP88, nsp9): 0.08	(USP13, nsp13): 0.07	1439	0.046	1094	0.077
Q9H6R0	DHX33	ATP-dependent RNA helicase DHX33 (EC 3.6.4.13) (DEAH box protein 33)				(NGDN, nsp8): 0.05	(NOL10, nsp8): 0.05	1440	0.045	2279	0.263
Q9NRB3	CHST12	Carbohydrate sulfotransferase 12 (EC 2.8.2.5) (Chondroitin 4-O-sulfotransferase 2) (Chondroitin 4-sulfotransferase 2) (C4ST-2) (C4ST2) (Sulfotransferase Hlo)				(CHPF2, orf8): 0.20	(HS6ST2, orf8): 0.17	1441	0.036	115	0.021
P08246	ELANE	Neutrophil elastase (EC 3.4.21.37) (Bone marrow serine protease) (Elastase-2) (Human leukocyte elastase) (HLE) (Medullasin) (PMN elastase)	DB00058|DB00099|DB02341|DB03925|DB05161	Alpha-1-proteinase inhibitor|Filgrastim|Mdl 101,146|Freselestat|Elafin	1|2|2|2|2	(SAAL1, M): 0.09	(CYB5R3, nsp7): 0.07	1442	0.037	1270	0.182
A0AV02	SLC12A8	Solute carrier family 12 member 8 (Cation-chloride cotransporter 9)				(MARK1, orf9b): 0.44	(MARK2, orf9b): 0.22	1443	0.031	7882	0.35
O00165	HAX1	HCLS1-associated protein X-1 (HS1-associating protein X-1) (HAX-1) (HS1-binding protein 1) (HSP1BP-1)				(AKAP8L, M): 0.32	(INTS4, M): 0.11	1444	0.029	13351	0.851
Q6IQ26	DENND5A	DENN domain-containing protein 5A (Rab6-interacting protein 1) (Rab6IP1)				(NUP58, nsp9): 0.18	(POFUT1, orf8): 0.16	1445	0.042	8881	0.489
P62241	RPS8	40S ribosomal protein S8 (Small ribosomal subunit protein eS8)	DB11638	Artenimol	80	(SRP19, nsp8): 0.05	(SRP72, nsp8): 0.04	1446	0.055	947	0.152
Q9ULW3	ABT1	Activator of basal transcription 1 (hABT1) (Basal transcriptional activator)				(NGDN, nsp8): 0.07	(NOL10, nsp8): 0.07	1447	0.047	1219	0.082
Q8WUH2	TGFBRAP1	Transforming growth factor-beta receptor-associated protein 1 (TGF-beta receptor-associated protein 1) (TRAP-1) (TRAP1)				(VPS11, orf3a): 0.17	(SBNO1, nsp12): 0.16	1448	0.05	2135	0.114
P08708	RPS17	40S ribosomal protein S17 (Small ribosomal subunit protein eS17)	DB11638	Artenimol	80	(SRP19, nsp8): 0.06	(SRP72, nsp8): 0.05	1449	0.054	1712	0.265
P56134	ATP5MF	ATP synthase subunit f, mitochondrial (ATP synthase membrane subunit f)				(ATP5MG, nsp6): 0.09	(ATP6AP1, nsp6): 0.09	1450	0.076	709	0.091
P62701	RPS4X	40S ribosomal protein S4, X isoform (SCR10) (Single copy abundant mRNA protein) (Small ribosomal subunit protein eS4)				(SRP19, nsp8): 0.05	(LARP1, N): 0.04	1451	0.037	1095	0.167
Q9NYK5	MRPL39	39S ribosomal protein L39, mitochondrial (L39mt) (MRP-L39) (39S ribosomal protein L5, mitochondrial) (L5mt) (MRP-L5) (Mitochondrial large ribosomal subunit protein mL39)				(MRPS25, nsp8): 0.11	(MRPS27, nsp8): 0.10	1452	0.099	4797	0.576
Q8N292	GAPT	Protein GAPT (Growth factor receptor-bound protein 2-binding adapter protein, transmembrane)				(HSBP1, nsp13): 0.72	(STOML2, orf3b): 0.02	1453	0.063	6826	0.299
Q8IUZ5	PHYKPL	5-phosphohydroxy-L-lysine phospho-lyase (EC 4.2.3.134) (Alanine--glyoxylate aminotransferase 2-like 2)	DB00114|DB00160	Pyridoxal phosphate|Alanine	65|13	(AASS, M): 0.62	(SCCPDH, nsp7): 0.01	1454	0.052	10740	0.618
Q8TCS8	PNPT1	Polyribonucleotide nucleotidyltransferase 1, mitochondrial (EC 2.7.7.8) (3'-5' RNA exonuclease OLD35) (PNPase old-35) (Polynucleotide phosphorylase 1) (PNPase 1) (Polynucleotide phosphorylase-like protein)				(PMPCA, M): 0.06	(EXOSC8, nsp8): 0.05	1455	0.041	2289	0.219
P51398	DAP3	28S ribosomal protein S29, mitochondrial (MRP-S29) (S29mt) (Death-associated protein 3) (DAP-3) (Ionizing radiation resistance conferring protein) (Mitochondrial small ribosomal subunit protein mS29)				(MRPS25, nsp8): 0.12	(MRPS27, nsp8): 0.11	1456	0.106	313	0.062
P10176	COX8A	Cytochrome c oxidase subunit 8A, mitochondrial (Cytochrome c oxidase polypeptide VIII-liver/heart) (Cytochrome c oxidase subunit 8-2)	DB02659|DB04464	Cholic Acid|N-Formylmethionine	22|24	(MARK2, orf9b): 0.14	(NDUFB9, orf9c): 0.09	1457	0.062	718	0.062
P08579	SNRPB2	U2 small nuclear ribonucleoprotein B'' (U2 snRNP B'')				(MEPCE, nsp8): 0.08	(ZC3H18, E): 0.06	1458	0.038	3477	0.438
Q13901	C1D	Nuclear nucleic acid-binding protein C1D (hC1D)				(EXOSC8, nsp8): 0.08	(EXOSC3, nsp8): 0.08	1459	0.043	2459	0.245
Q5JS37	NHLRC3	NHL repeat-containing protein 3				(CYB5R3, nsp7): 0.14	(PTGES2, nsp7): 0.13	1460	0.061	1351	0.135
O94766	B3GAT3	Galactosylgalactosylxylosylprotein 3-beta-glucuronosyltransferase 3 (EC 2.4.1.135) (Beta-1,3-glucuronyltransferase 3) (Glucuronosyltransferase I) (GlcAT-I) (UDP-GlcUA:Gal beta-1,3-Gal-R glucuronyltransferase) (GlcUAT-I)	DB03041|DB03435	UDP-alpha-D-glucuronic acid|Uridine-5'-Diphosphate	2|7	(CHPF2, orf8): 0.28	(CHPF, orf8): 0.22	1461	0.064	1511	0.065
A0A096LP55	UQCRHL	Cytochrome b-c1 complex subunit 6-like, mitochondrial				(PMPCB, M): 0.10	(PMPCA, M): 0.08	1462	0.053	297	0.034
O43617	TRAPPC3	Trafficking protein particle complex subunit 3 (BET3 homolog)	DB03796|DB08231|DB08342	Palmitic Acid|Myristic acid|S-palmitoyl-L-cysteine	10|21|6	(LMAN2, nsp7): 0.15	(GOLGA2, nsp13): 0.09	1463	0.055	2691	0.269
Q9H2W6	MRPL46	39S ribosomal protein L46, mitochondrial (L46mt) (MRP-L46) (Mitochondrial large ribosomal subunit protein mL46) (P2ECSL)				(MRPS25, nsp8): 0.12	(MRPS27, nsp8): 0.10	1464	0.116	1934	0.239
Q5UIP0	RIF1	Telomere-associated protein RIF1 (Rap1-interacting factor 1 homolog)				(SBNO1, nsp12): 0.20	(TOR1AIP1, nsp7): 0.19	1465	0.05	4066	0.333
P57772	EEFSEC	Selenocysteine-specific elongation factor (Elongation factor sec) (Eukaryotic elongation factor, selenocysteine-tRNA-specific)				(SEPSECS, nsp8): 0.15	(SELENOS, nsp7): 0.07	1466	0.063	634	0.056
P50995	ANXA11	Annexin A11 (56 kDa autoantigen) (Annexin XI) (Annexin-11) (Calcyclin-associated annexin 50) (CAP-50)				(ERMP1, orf9c): 0.39	(LARP4B, nsp12): 0.12	1467	0.028	6003	0.359
P18754	RCC1	Regulator of chromosome condensation (Cell cycle regulatory protein) (Chromosome condensation protein 1)				(MAP7D1, orf10): 0.15	(NUTF2, nsp15): 0.08	1468	0.047	883	0.042
Q9NPI6	DCP1A	mRNA-decapping enzyme 1A (EC 3.-.-.-) (Smad4-interacting transcriptional co-activator) (Transcription factor SMIF)				(G3BP2, N): 0.06	(G3BP1, N): 0.05	1469	0.032	699	0.045
Q9UHD1	CHORDC1	Cysteine and histidine-rich domain-containing protein 1 (CHORD domain-containing protein 1) (CHORD-containing protein 1) (CHP-1) (Protein morgana)				(FAM98A, N): 0.20	(UBAP2, nsp12): 0.20	1470	0.035	12561	0.792
P25398	RPS12	40S ribosomal protein S12 (Small ribosomal subunit protein eS12)				(SRP19, nsp8): 0.05	(SRP72, nsp8): 0.05	1471	0.042	432	0.056
Q96CN5	LRRC45	Leucine-rich repeat-containing protein 45				(CEP250, nsp13): 0.21	(CDK5RAP2, nsp13): 0.14	1472	0.038	11744	0.665
Q92598	HSPH1	Heat shock protein 105 kDa (Antigen NY-CO-25) (Heat shock 110 kDa protein)	DB12695	Phenethyl Isothiocyanate	45	(EDEM3, orf8): 0.10	(GRPEL1, nsp10): 0.08	1473	0.044	441	0.018
P60468	SEC61B	Protein transport protein Sec61 subunit beta				(SRP19, nsp8): 0.07	(SRP72, nsp8): 0.07	1474	0.045	1361	0.106
P49756	RBM25	RNA-binding protein 25 (Arg/Glu/Asp-rich protein of 120 kDa) (RED120) (Protein S164) (RNA-binding motif protein 25) (RNA-binding region-containing protein 7)				(FAM162A, nsp7): 0.08	(AAR2, M): 0.07	1475	0.033	2133	0.214
Q15005	SPCS2	Signal peptidase complex subunit 2 (EC 3.4.-.-) (Microsomal signal peptidase 25 kDa subunit) (SPase 25 kDa subunit)				(TM2D3, orf8): 0.16	(SRP19, nsp8): 0.07	1476	0.029	1505	0.125
Q9Y450	HBS1L	HBS1-like protein (ERFS)				(EXOSC8, nsp8): 0.06	(EXOSC3, nsp8): 0.06	1477	0.043	3611	0.383
Q9Y6B6	SAR1B	GTP-binding protein SAR1b (GTP-binding protein B) (GTBPB)	DB04315	Guanosine-5'-Diphosphate	36	(SCAP, orf9c): 0.17	(LMAN2, nsp7): 0.13	1478	0.056	2619	0.25
Q8TF42	UBASH3B	Ubiquitin-associated and SH3 domain-containing protein B (EC 3.1.3.48) (Cbl-interacting protein p70) (Suppressor of T-cell receptor signaling 1) (STS-1) (T-cell ubiquitin ligand 2) (TULA-2) (Tyrosine-protein phosphatase STS1/TULA2)				(POGLUT2, orf8): 0.42	(CLIP4, nsp13): 0.15	1479	0.024	13548	0.801
Q04323	UBXN1	UBX domain-containing protein 1 (SAPK substrate protein 1) (UBA/UBX 33.3 kDa protein)				(NGLY1, orf8): 0.20	(UBXN8, orf9c): 0.17	1480	0.028	9849	0.668
Q8IYB3	SRRM1	Serine/arginine repetitive matrix protein 1 (SR-related nuclear matrix protein of 160 kDa) (SRm160) (Ser/Arg-related nuclear matrix protein)				(NUP58, nsp9): 0.05	(NUP88, nsp9): 0.04	1481	0.037	1335	0.161
P82933	MRPS9	28S ribosomal protein S9, mitochondrial (MRP-S9) (S9mt) (Mitochondrial small ribosomal subunit protein uS9m)				(MRPS25, nsp8): 0.10	(MRPS27, nsp8): 0.09	1482	0.089	3447	0.491
P61326	MAGOH	Protein mago nashi homolog				(NUP88, nsp9): 0.04	(SLU7, nsp12): 0.04	1483	0.03	641	0.078
Q8IYE1	CCDC13	Coiled-coil domain-containing protein 13				(CEP350, nsp13): 0.16	(SIRT5, nsp14): 0.15	1484	0.032	750	0.014
Q8NBL1	POGLUT1	Protein O-glucosyltransferase 1 (EC 2.4.1.-) (CAP10-like 46 kDa protein) (hCLP46) (KTEL motif-containing protein 1) (Myelodysplastic syndromes relative protein) (O-glucosyltransferase Rumi homolog) (hRumi) (Protein O-xylosyltransferase POGLUT1) (EC 2.4.2.-)				(POFUT1, orf8): 0.25	(FOXRED2, orf8): 0.22	1485	0.041	3571	0.136
Q96A05	ATP6V1E2	V-type proton ATPase subunit E 2 (V-ATPase subunit E 2) (Vacuolar proton pump subunit E 2)				(ATP6AP1, nsp6): 0.22	(ATP6V1A, M): 0.19	1486	0.091	1099	0.086
P61221	ABCE1	ATP-binding cassette sub-family E member 1 (2'-5'-oligoadenylate-binding protein) (HuHP68) (RNase L inhibitor) (Ribonuclease 4 inhibitor) (RNS4I)				(LARP1, N): 0.05	(G3BP2, N): 0.04	1487	0.025	420	0.027
O15541	RNF113A	E3 ubiquitin-protein ligase RNF113A (EC 2.3.2.27) (Cwc24 homolog) (RING finger protein 113A) (Zinc finger protein 183)				(ZYG11B, orf10): 0.21	(SNIP1, N): 0.14	1488	0.031	2893	0.138
P84103	SRSF3	Serine/arginine-rich splicing factor 3 (Pre-mRNA-splicing factor SRP20) (Splicing factor, arginine/serine-rich 3)				(NUP88, nsp9): 0.04	(SLU7, nsp12): 0.04	1489	0.043	282	0.024
Q9BVC3	DSCC1	Sister chromatid cohesion protein DCC1 (Defective in sister chromatid cohesion protein 1 homolog)				(TMEM39B, orf9c): 0.15	(TIMM29, nsp4): 0.11	1490	0.044	2016	0.181
O76062	TM7SF2	Delta(14)-sterol reductase TM7SF2 (Delta-14-SR) (EC 1.3.1.70) (3-beta-hydroxysterol Delta (14)-reductase) (Another new gene 1 protein) (C-14 sterol reductase) (C14SR) (Putative sterol reductase SR-1) (Sterol C14-reductase) (Transmembrane 7 superfamily member 2)				(SIGMAR1, nsp6): 0.18	(PDZD11, nsp12): 0.16	1491	0.039	2310	0.11
O60683	PEX10	Peroxisome biogenesis factor 10 (Peroxin-10) (Peroxisomal biogenesis factor 10) (Peroxisome assembly protein 10) (RING finger protein 69)				(TYSND1, nsp12): 0.17	(AGPS, nsp7): 0.17	1492	0.065	5847	0.466
Q567U6	CCDC93	Coiled-coil domain-containing protein 93				(WASHC4, nsp2): 0.30	(FAM98A, N): 0.24	1493	0.039	2679	0.077
Q8WUD1	RAB2B	Ras-related protein Rab-2B				(RAB2A, nsp7): 0.16	(RAB10, nsp7): 0.10	1494	0.086	161	0.025
Q15800	MSMO1	Methylsterol monooxygenase 1 (EC 1.14.18.9) (C-4 methylsterol oxidase)	DB00157	NADH	144	(SIGMAR1, nsp6): 0.19	(SCAP, orf9c): 0.17	1495	0.045	1603	0.074
Q9H1K0	RBSN	Rabenosyn-5 (110 kDa protein) (FYVE finger-containing Rab5 effector protein rabenosyn-5) (RAB effector RBSN) (Zinc finger FYVE domain-containing protein 20)				(VPS11, orf3a): 0.10	(VPS39, orf3a): 0.09	1496	0.049	1485	0.073
P82912	MRPS11	28S ribosomal protein S11, mitochondrial (MRP-S11) (S11mt) (Cervical cancer proto-oncogene 2 protein) (HCC-2) (Mitochondrial small ribosomal subunit protein uS11m)				(MRPS25, nsp8): 0.08	(MRPS27, nsp8): 0.07	1497	0.079	341	0.029
Q9Y3I0	RTCB	RNA-splicing ligase RtcB homolog (EC 6.5.1.8) (3'-phosphate/5'-hydroxy nucleic acid ligase)	DB02772	Sucrose	5	(FAM98A, N): 0.37	(SEPSECS, nsp8): 0.15	1498	0.05	7352	0.485
Q8TEA1	NSUN6	tRNA (cytosine(72)-C(5))-methyltransferase NSUN6 (EC 2.1.1.-) (NOL1/NOP2/Sun and PUA domain-containing protein 1) (NOL1/NOP2/Sun domain family member 6)				(TRMT1, nsp5_C145A): 0.06	(NOL10, nsp8): 0.06	1499	0.066	210	0.024
P26368	U2AF2	Splicing factor U2AF 65 kDa subunit (U2 auxiliary factor 65 kDa subunit) (hU2AF(65)) (hU2AF65) (U2 snRNP auxiliary factor large subunit)				(GIGYF2, nsp2): 0.04	(SLU7, nsp12): 0.04	1500	0.04	841	0.093
Q9NZL4	HSPBP1	Hsp70-binding protein 1 (HspBP1) (Heat shock protein-binding protein 1) (Hsp70-binding protein 2) (HspBP2) (Hsp70-interacting protein 1) (Hsp70-interacting protein 2)				(BAG5, orf9b): 0.07	(EDEM3, orf8): 0.06	1501	0.037	695	0.044
Q8TEX9	IPO4	Importin-4 (Imp4) (Importin-4b) (Imp4b) (Ran-binding protein 4) (RanBP4)				(NUTF2, nsp15): 0.06	(NUP98, orf6): 0.06	1502	0.036	1986	0.155
Q96AJ9	VTI1A	Vesicle transport through interaction with t-SNAREs homolog 1A (Vesicle transport v-SNARE protein Vti1-like 2) (Vti1-rp2)				(GCC1, nsp13): 0.11	(GCC2, nsp13): 0.11	1503	0.055	593	0.044
Q96A72	MAGOHB	Protein mago nashi homolog 2				(NUP88, nsp9): 0.05	(SLU7, nsp12): 0.04	1504	0.036	1360	0.213
Q99973	TEP1	Telomerase protein component 1 (Telomerase-associated protein 1) (Telomerase protein 1) (p240) (p80 telomerase homolog)				(ZNF503, nsp9): 0.27	(UBAP2, nsp12): 0.21	1505	0.036	6017	0.463
Q8N2M8	CLASRP	CLK4-associating serine/arginine rich protein (Splicing factor, arginine/serine-rich 16) (Suppressor of white-apricot homolog 2)				(GCC2, nsp13): 0.17	(ERC1, nsp13): 0.16	1506	0.041	5493	0.272
Q6DKI1	RPL7L1	60S ribosomal protein L7-like 1 (Large ribosomal subunit protein uL30-like 1)				(HEATR3, orf7a): 0.07	(TMED5, orf9c): 0.05	1507	0.05	3468	0.446
O15116	LSM1	U6 snRNA-associated Sm-like protein LSm1 (Cancer-associated Sm-like) (Small nuclear ribonuclear CaSm)				(EIF4E2, nsp2): 0.09	(PABPC4, N): 0.06	1508	0.052	1210	0.056
O95222	OR6A2	Olfactory receptor 6A2 (Olfactory receptor 11-55) (OR11-55) (Olfactory receptor 6A1) (Olfactory receptor OR11-83) (hP2 olfactory receptor)				(TMEM39B, orf9c): 0.68	(REEP5, M): 0.06	1509	0.024	12304	0.509
Q9NWL6	ASNSD1	Asparagine synthetase domain-containing protein 1 (HCV NS3-transactivated protein 1)				(AKAP8L, M): 0.24	(HEATR3, orf7a): 0.18	1510	0.038	4251	0.187
Q9UFP1	GASK1A	Golgi-associated kinase 1A (Protein FAM198A)				(ATP13A3, nsp6): 0.60	(PIGS, orf9c): 0.05	1511	0.056	1200	0.014
Q08170	SRSF4	Serine/arginine-rich splicing factor 4 (Pre-mRNA-splicing factor SRP75) (SRP001LB) (Splicing factor, arginine/serine-rich 4)	DB11638	Artenimol	80	(NUP88, nsp9): 0.05	(CWC27, E): 0.05	1512	0.052	2258	0.286
P11142	HSPA8	Heat shock cognate 71 kDa protein (Heat shock 70 kDa protein 8) (Lipopolysaccharide-associated protein 1) (LAP-1) (LPS-associated protein 1)	DB01254|DB07045|DB09130|DB11638	Dasatinib|(2R,3R,4S,5R)-2-[6-amino-8-[(3,4-dichlorophenyl)methylamino]purin-9-yl]-5-(hydroxymethyl)oxolane-3,4-diol|Copper|Artenimol	23|2|145|80	(BAG5, orf9b): 0.05	(EDEM3, orf8): 0.02	1513	0.103	757	0.226
Q52LD8	RFTN2	Raftlin-2 (Raft-linking protein 2)				(ZNF503, nsp9): 0.39	(SLC25A21, M): 0.19	1514	0.047	10166	0.463
P28328	PEX2	Peroxisome biogenesis factor 2 (35 kDa peroxisomal membrane protein) (Peroxin-2) (Peroxisomal membrane protein 3) (Peroxisome assembly factor 1) (PAF-1) (RING finger protein 72)				(TYSND1, nsp12): 0.16	(AGPS, nsp7): 0.16	1515	0.062	888	0.07
A1L157	TSPAN11	Tetraspanin-11 (Tspan-11)				(GHITM, orf9c): 0.55	(ARL6IP6, orf3a): 0.07	1516	0.039	3327	0.07
Q92620	DHX38	Pre-mRNA-splicing factor ATP-dependent RNA helicase PRP16 (EC 3.6.4.13) (ATP-dependent RNA helicase DHX38) (DEAH box protein 38)				(SLU7, nsp12): 0.05	(CWC27, E): 0.05	1517	0.037	1888	0.249
Q969Q5	RAB24	Ras-related protein Rab-24				(RAB2A, nsp7): 0.10	(RAB10, nsp7): 0.10	1518	0.078	153	0.029
Q9UGM6	WARS2	Tryptophan--tRNA ligase, mitochondrial (EC 6.1.1.2) ((Mt)TrpRS) (Tryptophanyl-tRNA synthetase) (TrpRS)	DB00150	Tryptophan	2	(NARS2, nsp8): 0.25	(TARS2, M): 0.24	1519	0.069	1689	0.083
Q8N8Y2	ATP6V0D2	V-type proton ATPase subunit d 2 (V-ATPase subunit d 2) (Vacuolar proton pump subunit d 2)				(ATP6AP1, nsp6): 0.18	(ATP6V1A, M): 0.14	1520	0.085	1238	0.105
Q9NS84	CHST7	Carbohydrate sulfotransferase 7 (EC 2.8.2.-) (EC 2.8.2.17) (Chondroitin 6-sulfotransferase 2) (C6ST-2) (Galactose/N-acetylglucosamine/N-acetylglucosamine 6-O-sulfotransferase 5) (GST-5) (N-acetylglucosamine 6-O-sulfotransferase 4) (GlcNAc6ST-4) (Gn6st-4)				(CHPF2, orf8): 0.23	(CHPF, orf8): 0.20	1521	0.053	493	0.029
O15083	ERC2	ERC protein 2				(PDE4DIP, nsp13): 0.17	(TUBGCP2, M): 0.11	1522	0.038	7343	0.452
Q15181	PPA1	Inorganic pyrophosphatase (EC 3.6.1.1) (Pyrophosphate phospho-hydrolase) (PPase)				(ATP6AP1, nsp6): 0.10	(DCTPP1, orf9b): 0.09	1523	0.038	1497	0.101
A6NC98	CCDC88B	Coiled-coil domain-containing protein 88B (Brain leucine zipper domain-containing protein) (Gipie) (Hook-related protein 3) (HkRP3)				(HOOK1, nsp13): 0.68	(ZNF503, nsp9): 0.02	1524	0.047	12325	0.661
O15155	BET1	BET1 homolog (hBET1) (Golgi vesicular membrane-trafficking protein p18)				(LMAN2, nsp7): 0.10	(GOLGA2, nsp13): 0.07	1525	0.078	1281	0.182
P62851	RPS25	40S ribosomal protein S25 (Small ribosomal subunit protein eS25)				(SRP19, nsp8): 0.05	(SRP72, nsp8): 0.05	1526	0.045	696	0.083
P56962	STX17	Syntaxin-17				(LMAN2, nsp7): 0.10	(VPS11, orf3a): 0.07	1527	0.06	524	0.05
P49591	SARS1	Serine--tRNA ligase, cytoplasmic (EC 6.1.1.11) (Seryl-tRNA synthetase) (SerRS) (Seryl-tRNA(Ser/Sec) synthetase)	DB00133	Serine	7	(SEPSECS, nsp8): 0.17	(TARS2, M): 0.15	1528	0.049	3749	0.275
Q9BZE9	ASPSCR1	Tether containing UBX domain for GLUT4 (Alveolar soft part sarcoma chromosomal region candidate gene 1 protein) (Alveolar soft part sarcoma locus) (Renal papillary cell carcinoma protein 17) (UBX domain-containing protein 9)				(UBXN8, orf9c): 0.14	(CEP112, nsp13): 0.12	1529	0.05	6494	0.498
Q6KCM7	SLC25A25	Calcium-binding mitochondrial carrier protein SCaMC-2 (Mitochondrial ATP-Mg/Pi carrier protein 3) (Mitochondrial Ca(2+)-dependent solute carrier protein 3) (Small calcium-binding mitochondrial carrier protein 2) (Solute carrier family 25 member 25)				(TAPT1, orf9c): 0.39	(TIMM10B, nsp4): 0.23	1530	0.041	9070	0.502
Q14964	RAB39A	Ras-related protein Rab-39A (Rab-39)				(RAB2A, nsp7): 0.11	(RAB10, nsp7): 0.10	1531	0.082	191	0.033
Q9BYD1	MRPL13	39S ribosomal protein L13, mitochondrial (L13mt) (MRP-L13) (Mitochondrial large ribosomal subunit protein uL13m)				(MRPS25, nsp8): 0.08	(MRPS27, nsp8): 0.07	1532	0.085	542	0.074
Q9C0E4	GRIP2	Glutamate receptor-interacting protein 2 (GRIP-2)				(GRIPAP1, nsp13): 0.38	(TUBGCP2, M): 0.09	1533	0.065	3808	0.199
Q99942	RNF5	E3 ubiquitin-protein ligase RNF5 (EC 2.3.2.27) (Protein G16) (RING finger protein 5) (RING-type E3 ubiquitin transferase RNF5) (Ram1 homolog) (HsRma1)				(NLRX1, orf9c): 0.12	(ERLEC1, orf8): 0.12	1534	0.035	1389	0.047
Q9Y5T5	USP16	Ubiquitin carboxyl-terminal hydrolase 16 (EC 3.4.19.12) (Deubiquitinating enzyme 16) (Ubiquitin thioesterase 16) (Ubiquitin-processing protease UBP-M) (Ubiquitin-specific-processing protease 16)				(MARK1, orf9b): 0.27	(MARK3, orf9b): 0.10	1535	0.037	12830	0.86
Q7LFX5	CHST15	Carbohydrate sulfotransferase 15 (EC 2.8.2.33) (B-cell RAG-associated gene protein) (hBRAG) (N-acetylgalactosamine 4-sulfate 6-O-sulfotransferase) (GalNAc4S-6ST)				(CHPF2, orf8): 0.20	(CHPF, orf8): 0.16	1536	0.053	2080	0.08
Q8IWU4	SLC30A8	Zinc transporter 8 (ZnT-8) (Solute carrier family 30 member 8)				(SLC30A6, orf9c): 0.18	(SLC30A9, M): 0.16	1537	0.043	1089	0.053
Q5W0Z9	ZDHHC20	Palmitoyltransferase ZDHHC20 (EC 2.3.1.225) (Zinc finger DHHC domain-containing protein 20) (DHHC-20)				(PRRC2B, nsp12): 0.44	(PPT1, orf10): 0.21	1538	0.035	9388	0.434
Q96SJ8	TSPAN18	Tetraspanin-18 (Tspan-18)				(GHITM, orf9c): 0.68	(BZW2, M): 0.02	1539	0.039	8001	0.361
Q8N4X5	AFAP1L2	Actin filament-associated protein 1-like 2 (AFAP1-like protein 2)				(PCSK6, orf8): 0.75	(HS6ST2, orf8): 0.01	1540	0.058	16149	0.939
Q9Y296	TRAPPC4	Trafficking protein particle complex subunit 4 (Hematopoietic stem/progenitor cell protein 172) (Synbindin) (TRS23 homolog)	DB08342	S-palmitoyl-L-cysteine	6	(LMAN2, nsp7): 0.14	(GOLGA2, nsp13): 0.08	1541	0.067	3369	0.332
Q8WVM0	TFB1M	Dimethyladenosine transferase 1, mitochondrial (EC 2.1.1.-) (Mitochondrial 12S rRNA dimethylase 1) (Mitochondrial transcription factor B1) (h-mtTFB) (h-mtTFB1) (hTFB1M) (mtTFB1) (S-adenosylmethionine-6-N', N'-adenosyl(rRNA) dimethyltransferase 1)				(FASTKD5, M): 0.15	(MRPS27, nsp8): 0.05	1542	0.044	5390	0.495
P82987	ADAMTSL3	ADAMTS-like protein 3 (ADAMTSL-3) (Punctin-2)				(ADAMTS1, orf8): 0.26	(QSOX2, nsp7): 0.20	1543	0.086	7959	0.434
Q9Y2J8	PADI2	Protein-arginine deiminase type-2 (EC 3.5.3.15) (PAD-H19) (Peptidylarginine deiminase II) (Protein-arginine deiminase type II)	DB00155	Citrulline	13	(CYB5R3, nsp7): 0.14	(PTGES2, nsp7): 0.13	1544	0.061	523	0.041
C9JNT3	GSTK1	Glutathione S-transferase kappa 1 (Fragment)				(TYSND1, nsp12): 0.20	(IDE, nsp4): 0.14	1545	0.076	1410	0.095
Q9Y485	DMXL1	DmX-like protein 1 (X-like 1 protein)				(WASHC4, nsp2): 0.18	(ATP6V1A, M): 0.10	1546	0.038	5005	0.259
Q9NWC5	TMEM45A	Transmembrane protein 45A (DNA polymerase-transactivated protein 4) (Dermal papilla-derived protein 7)				(GHITM, orf9c): 0.29	(MIPOL1, nsp13): 0.28	1547	0.019	9729	0.399
Q8IWY9	CDAN1	Codanin-1				(GDF15, orf8): 0.21	(NUP58, nsp9): 0.20	1548	0.035	5642	0.25
P36915	GNL1	Guanine nucleotide-binding protein-like 1 (GTP-binding protein HSR1)				(NOL10, nsp8): 0.05	(RBM28, N): 0.05	1549	0.049	2322	0.22
Q9Y625	GPC6	Glypican-6 [Cleaved into: Secreted glypican-6]				(HS6ST2, orf8): 0.29	(HS2ST1, nsp7): 0.23	1550	0.067	5281	0.414
Q9UKA4	AKAP11	A-kinase anchor protein 11 (AKAP-11) (A-kinase anchor protein 220 kDa) (AKAP 220) (hAKAP220) (Protein kinase A-anchoring protein 11) (PRKA11)				(AKAP8, nsp12): 0.29	(EDEM3, orf8): 0.10	1551	0.05	3519	0.135
Q8N3Z6	ZCCHC7	Zinc finger CCHC domain-containing protein 7 (TRAMP-like complex RNA-binding factor ZCCHC7)				(EXOSC3, nsp8): 0.11	(EXOSC8, nsp8): 0.10	1552	0.045	13039	0.845
P61247	RPS3A	40S ribosomal protein S3a (Small ribosomal subunit protein eS1) (v-fos transformation effector protein) (Fte-1)				(SRP19, nsp8): 0.05	(SRP72, nsp8): 0.04	1553	0.045	551	0.059
O75879	GATB	Glutamyl-tRNA(Gln) amidotransferase subunit B, mitochondrial (Glu-AdT subunit B) (EC 6.3.5.-) (Cytochrome c oxidase assembly factor PET112 homolog)	DB00142	Glutamic acid	70	(NARS2, nsp8): 0.24	(SEPSECS, nsp8): 0.14	1554	0.05	1996	0.077
Q96RP9	GFM1	Elongation factor G, mitochondrial (EF-Gmt) (Elongation factor G 1, mitochondrial) (mEF-G 1) (Elongation factor G1) (hEFG1)				(MRPS25, nsp8): 0.07	(MRPS27, nsp8): 0.06	1555	0.057	1432	0.21
Q9UBX3	SLC25A10	Mitochondrial dicarboxylate carrier (Solute carrier family 25 member 10)	DB00139	Succinic acid	26	(SLC25A21, M): 0.08	(TIMM8B, orf10): 0.07	1556	0.04	4529	0.47
Q96KR1	ZFR	Zinc finger RNA-binding protein (hZFR) (M-phase phosphoprotein homolog)				(UBAP2, nsp12): 0.40	(COL6A1, orf8): 0.06	1557	0.037	13099	0.783
P09110	ACAA1	3-ketoacyl-CoA thiolase, peroxisomal (EC 2.3.1.16) (Acetyl-CoA acyltransferase) (Beta-ketothiolase) (Peroxisomal 3-oxoacyl-CoA thiolase)	DB09069	Trimetazidine	1	(AGPS, nsp7): 0.09	(TYSND1, nsp12): 0.08	1558	0.063	3901	0.429
Q8NEY4	ATP6V1C2	V-type proton ATPase subunit C 2 (V-ATPase subunit C 2) (Vacuolar proton pump subunit C 2)				(ATP6AP1, nsp6): 0.19	(ATP6V1A, M): 0.16	1559	0.063	1750	0.137
Q13084	MRPL28	39S ribosomal protein L28, mitochondrial (L28mt) (MRP-L28) (Melanoma antigen p15) (Melanoma-associated antigen recognized by T-lymphocytes) (Mitochondrial large ribosomal subunit protein bL28m)				(MRPS25, nsp8): 0.16	(MRPS27, nsp8): 0.13	1560	0.146	666	0.099
C9J202	ALG1L2	Putative glycosyltransferase ALG1L2 (EC 2.4.1.-)				(ALG5, orf3a): 0.22	(ALG8, orf9c): 0.22	1561	0.044	3497	0.095
P56537	EIF6	Eukaryotic translation initiation factor 6 (eIF-6) (B(2)GCN homolog) (B4 integrin interactor) (CAB) (p27(BBP))	DB09130	Copper	145	(MDN1, orf7a): 0.07	(EIF4E2, nsp2): 0.04	1562	0.043	436	0.035
Q14088	RAB33A	Ras-related protein Rab-33A (Small GTP-binding protein S10)				(RAB2A, nsp7): 0.11	(RAB10, nsp7): 0.10	1563	0.067	975	0.07
Q9BTW9	TBCD	Tubulin-specific chaperone D (Beta-tubulin cofactor D) (tfcD) (SSD-1) (Tubulin-folding cofactor D)				(TBCA, nsp11): 0.23	(NPTX1, orf8): 0.11	1564	0.042	642	0.032
P62277	RPS13	40S ribosomal protein S13 (Small ribosomal subunit protein uS15)	DB11638	Artenimol	80	(SRP19, nsp8): 0.04	(SRP72, nsp8): 0.04	1565	0.056	217	0.045
P10599	TXN	Thioredoxin (Trx) (ATL-derived factor) (ADF) (Surface-associated sulphydryl protein) (SASP) (allergen Hom s Trx)	DB12695	Phenethyl Isothiocyanate	45	(QSOX2, nsp7): 0.10	(GPX1, nsp5_C145A): 0.06	1566	0.028	4569	0.508
Q63HM2	PCNX4	Pecanex-like protein 4 (Hepatitis C virus F protein-binding protein 2) (HCV F protein-binding protein 2) (Pecanex homolog protein 4)				(CSDE1, orf9b): 0.66	(ABCC1, orf9c): 0.04	1567	0.044	14953	0.882
Q68DV7	RNF43	E3 ubiquitin-protein ligase RNF43 (EC 2.3.2.27) (RING finger protein 43) (RING-type E3 ubiquitin transferase RNF43)				(AKAP8L, M): 0.58	(SIL1, orf8): 0.06	1568	0.081	16371	0.976
Q6P4F2	FDX2	Ferredoxin-2, mitochondrial (Adrenodoxin-like protein) (Ferredoxin-1-like protein)				(COQ8B, M): 0.24	(GRPEL1, nsp10): 0.07	1569	0.056	1953	0.09
P33897	ABCD1	ATP-binding cassette sub-family D member 1 (EC 7.6.2.4) (Adrenoleukodystrophy protein) (ALDP)				(AGPS, nsp7): 0.21	(SLC27A2, nsp2): 0.10	1570	0.053	1490	0.062
P40855	PEX19	Peroxisomal biogenesis factor 19 (33 kDa housekeeping protein) (Peroxin-19) (Peroxisomal farnesylated protein)				(FAR2, orf9c): 0.27	(AGPS, nsp7): 0.11	1571	0.04	4156	0.249
Q9H0U6	MRPL18	39S ribosomal protein L18, mitochondrial (L18mt) (MRP-L18) (Mitochondrial large ribosomal subunit protein uL18m)				(MRPS25, nsp8): 0.16	(MRPS27, nsp8): 0.14	1572	0.16	1504	0.224
P68363	TUBA1B	Tubulin alpha-1B chain (Alpha-tubulin ubiquitous) (Tubulin K-alpha-1) (Tubulin alpha-ubiquitous chain) [Cleaved into: Detyrosinated tubulin alpha-1B chain]	DB01873|DB03010|DB05147|DB07574	Epothilone D|Patupilone|CYT997|2-MERCAPTO-N-[1,2,3,10-TETRAMETHOXY-9-OXO-5,6,7,9-TETRAHYDRO-BENZO[A]HEPTALEN-7-YL]ACETAMIDE	11|11|15|5	(TBCA, nsp11): 0.19	(CLIP4, nsp13): 0.09	1573	0.058	3067	0.289
Q8IZQ5	SELENOH	Selenoprotein H (SelH)				(SELENOS, nsp7): 0.31	(GPX1, nsp5_C145A): 0.24	1574	0.1	1795	0.092
O43159	RRP8	Ribosomal RNA-processing protein 8 (EC 2.1.1.-) (Cerebral protein 1) (Nucleomethylin)				(NOL10, nsp8): 0.05	(NGDN, nsp8): 0.05	1575	0.044	1025	0.085
O75127	PTCD1	Pentatricopeptide repeat-containing protein 1, mitochondrial				(FASTKD5, M): 0.29	(MRPS27, nsp8): 0.11	1576	0.06	2828	0.137
Q8TEY7	USP33	Ubiquitin carboxyl-terminal hydrolase 33 (EC 3.4.19.12) (Deubiquitinating enzyme 33) (Ubiquitin thioesterase 33) (Ubiquitin-specific-processing protease 33) (VHL-interacting deubiquitinating enzyme 1) (hVDU1)				(OS9, orf8): 0.11	(DNAJC11, nsp4): 0.11	1577	0.031	1978	0.068
Q5JWR5	DOP1A	Protein dopey-1				(SDF2, orf8): 0.23	(WASHC4, nsp2): 0.19	1578	0.032	1880	0.051
A0A0A6YYL6	RPL17-C18orf32	Protein RPL17-C18orf32				(SRP19, nsp8): 0.08	(SRP72, nsp8): 0.06	1579	0.056	977	0.075
O00391	QSOX1	Sulfhydryl oxidase 1 (hQSOX) (EC 1.8.3.2) (Quiescin Q6)				(SCCPDH, nsp7): 0.07	(STC2, orf8): 0.06	1580	0.066	1102	0.198
Q9UMS0	NFU1	NFU1 iron-sulfur cluster scaffold homolog, mitochondrial (HIRA-interacting protein 5)				(SDF2, orf8): 0.13	(ECSIT, orf9c): 0.07	1581	0.053	1037	0.053
Q99807	COQ7	5-demethoxyubiquinone hydroxylase, mitochondrial (DMQ hydroxylase) (EC 1.14.13.-) (Timing protein clk-1 homolog) (Ubiquinone biosynthesis monooxygenase COQ7)				(COQ8B, M): 0.38	(PMPCB, M): 0.05	1582	0.052	3979	0.217
Q9UKF6	CPSF3	Cleavage and polyadenylation specificity factor subunit 3 (EC 3.1.27.-) (Cleavage and polyadenylation specificity factor 73 kDa subunit) (CPSF 73 kDa subunit) (mRNA 3'-end-processing endonuclease CPSF-73)				(NUP88, nsp9): 0.05	(CWC27, E): 0.05	1583	0.046	1041	0.111
P54652	HSPA2	Heat shock-related 70 kDa protein 2 (Heat shock 70 kDa protein 2)	DB04216	Quercetin	27	(BAG5, orf9b): 0.12	(SUN2, orf3a): 0.06	1584	0.039	1940	0.21
Q99715	COL12A1	Collagen alpha-1(XII) chain				(COLGALT1, nsp1): 0.17	(PLOD2, orf8): 0.14	1585	0.114	968	0.122
Q9H9Y6	POLR1B	DNA-directed RNA polymerase I subunit RPA2 (RNA polymerase I subunit 2) (EC 2.7.7.6) (DNA-directed RNA polymerase I 135 kDa polypeptide) (RPA135)				(NOL10, nsp8): 0.04	(AATF, nsp8): 0.03	1586	0.043	2631	0.45
O75503	CLN5	Ceroid-lipofuscinosis neuronal protein 5 (Protein CLN5) [Cleaved into: Ceroid-lipofuscinosis neuronal protein 5, secreted form]				(MYCBP2, nsp12): 0.30	(PPT1, orf10): 0.29	1587	0.058	4424	0.199
P31040	SDHA	Succinate dehydrogenase [ubiquinone] flavoprotein subunit, mitochondrial (EC 1.3.5.1) (Flavoprotein subunit of complex II) (Fp)	DB00139|DB04141|DB04657|DB04795|DB08689|DB09270	Succinic acid|2-Hexyloxy-6-Hydroxymethyl-Tetrahydro-Pyran-3,4,5-Triol|Carboxin|Thenoyltrifluoroacetone|Ubiquinone Q1|Ubidecarenone	26|15|1|2|4|2	(ACAD9, orf9c): 0.05	(PMPCB, M): 0.04	1588	0.056	1261	0.153
O75330	HMMR	Hyaluronan mediated motility receptor (Intracellular hyaluronic acid-binding protein) (Receptor for hyaluronan-mediated motility) (CD antigen CD168)	DB08818	Hyaluronic acid	15	(NINL, nsp13): 0.06	(CNTRL, nsp13): 0.06	1589	0.075	3056	0.455
Q7KZN9	COX15	Cytochrome c oxidase assembly protein COX15 homolog				(BCS1L, orf9c): 0.08	(PMPCB, M): 0.07	1590	0.071	473	0.019
Q9BRF8	CPPED1	Serine/threonine-protein phosphatase CPPED1 (EC 3.1.3.16) (Calcineurin-like phosphoesterase domain-containing protein 1) (Complete S-transactivated protein 1)				(CYB5R3, nsp7): 0.12	(PTGES2, nsp7): 0.11	1591	0.057	2436	0.25
Q96DA2	RAB39B	Ras-related protein Rab-39B				(RAB2A, nsp7): 0.11	(RAB10, nsp7): 0.11	1592	0.083	1240	0.107
Q9NWU2	GID8	Glucose-induced degradation protein 8 homolog (Two hybrid-associated protein 1 with RanBPM) (Twa1)				(TMEM39B, orf9c): 0.34	(TIMM29, nsp4): 0.21	1593	0.062	5735	0.326
P62304	SNRPE	Small nuclear ribonucleoprotein E (snRNP-E) (Sm protein E) (Sm-E) (SmE)				(RBM41, nsp12): 0.05	(SNIP1, N): 0.04	1594	0.044	1366	0.215
O95427	PIGN	GPI ethanolamine phosphate transferase 1 (EC 2.-.-.-) (MCD4 homolog) (Phosphatidylinositol-glycan biosynthesis class N protein) (PIG-N)				(PIGO, orf9c): 0.21	(GPAA1, orf9c): 0.20	1595	0.04	677	0.027
P23396	RPS3	40S ribosomal protein S3 (EC 4.2.99.18) (Small ribosomal subunit protein uS3)				(SRP19, nsp8): 0.04	(SRP72, nsp8): 0.03	1596	0.067	603	0.1
O60841	EIF5B	Eukaryotic translation initiation factor 5B (eIF-5B) (EC 3.6.5.3) (Translation initiation factor IF-2)				(TARS2, M): 0.05	(NARS2, nsp8): 0.04	1597	0.036	1126	0.11
P60866	RPS20	40S ribosomal protein S20 (Small ribosomal subunit protein uS10)				(SRP19, nsp8): 0.04	(SRP72, nsp8): 0.04	1598	0.043	294	0.047
Q9HA65	TBC1D17	TBC1 domain family member 17				(UBXN8, orf9c): 0.24	(VPS39, orf3a): 0.08	1599	0.027	3537	0.142
Q53F19	NCBP3	Nuclear cap-binding protein subunit 3 (Protein ELG)				(EIF4E2, nsp2): 0.20	(ZC3H18, E): 0.16	1600	0.04	1559	0.031
Q92696	RABGGTA	Geranylgeranyl transferase type-2 subunit alpha (EC 2.5.1.60) (Geranylgeranyl transferase type II subunit alpha) (Rab geranyl-geranyltransferase subunit alpha) (Rab GG transferase alpha) (Rab GGTase alpha) (Rab geranylgeranyltransferase subunit alpha)	DB04464|DB07780|DB07841	N-Formylmethionine|Farnesyl diphosphate|Geranylgeranyl diphosphate	24|7|7	(RAB2A, nsp7): 0.11	(RAB10, nsp7): 0.11	1601	0.1	1207	0.112
Q13247	SRSF6	Serine/arginine-rich splicing factor 6 (Pre-mRNA-splicing factor SRP55) (Splicing factor, arginine/serine-rich 6)				(NUP88, nsp9): 0.05	(CWC27, E): 0.04	1602	0.047	2021	0.28
O60508	CDC40	Pre-mRNA-processing factor 17 (Cell division cycle 40 homolog) (EH-binding protein 3) (Ehb3) (PRP17 homolog) (hPRP17)				(SNIP1, N): 0.06	(SLU7, nsp12): 0.05	1603	0.052	4167	0.531
Q86Y22	COL23A1	Collagen alpha-1(XXIII) chain				(COLGALT1, nsp1): 0.20	(PLOD2, orf8): 0.16	1604	0.112	4874	0.429
Q05DH4	FAM160A1	Protein FAM160A1				(HOOK1, nsp13): 0.47	(NINL, nsp13): 0.20	1605	0.044	8853	0.41
P46199	MTIF2	Translation initiation factor IF-2, mitochondrial (IF-2(Mt)) (IF-2Mt) (IF2(mt))				(MRPS25, nsp8): 0.09	(MRPS27, nsp8): 0.08	1606	0.11	1755	0.259
Q92982	NINJ1	Ninjurin-1 (Nerve injury-induced protein 1)				(NIN, nsp13): 0.37	(PSMD8, M): 0.27	1607	0.039	5698	0.225
P26599	PTBP1	Polypyrimidine tract-binding protein 1 (PTB) (57 kDa RNA-binding protein PPTB-1) (Heterogeneous nuclear ribonucleoprotein I) (hnRNP I)				(PTBP2, orf9b): 0.06	(G3BP2, N): 0.05	1608	0.034	1326	0.158
P35544	FAU	Ubiquitin-like protein FUBI				(SRP19, nsp8): 0.04	(SRP72, nsp8): 0.04	1609	0.055	4193	0.659
Q9Y289	SLC5A6	Sodium-dependent multivitamin transporter (Na(+)-dependent multivitamin transporter) (Solute carrier family 5 member 6)	DB00166	Lipoic acid	3	(PDZD11, nsp12): 0.47	(SLC44A2, E): 0.11	1610	0.023	7925	0.328
Q02388	COL7A1	Collagen alpha-1(VII) chain (Long-chain collagen) (LC collagen)				(COLGALT1, nsp1): 0.11	(LMAN2, nsp7): 0.09	1611	0.087	861	0.11
Q9BUF5	TUBB6	Tubulin beta-6 chain (Tubulin beta class V)	DB05147|DB11638	CYT997|Artenimol	15|80	(TBCA, nsp11): 0.29	(CLIP4, nsp13): 0.13	1612	0.063	1688	0.087
Q99933	BAG1	BAG family molecular chaperone regulator 1 (BAG-1) (Bcl-2-associated athanogene 1)	DB07045	(2R,3R,4S,5R)-2-[6-amino-8-[(3,4-dichlorophenyl)methylamino]purin-9-yl]-5-(hydroxymethyl)oxolane-3,4-diol	2	(BAG5, orf9b): 0.29	(CSDE1, orf9b): 0.11	1613	0.046	4467	0.334
Q15738	NSDHL	Sterol-4-alpha-carboxylate 3-dehydrogenase, decarboxylating (EC 1.1.1.170) (Protein H105e3)	DB00157	NADH	144	(SIGMAR1, nsp6): 0.17	(PDZD11, nsp12): 0.14	1614	0.042	11393	0.715
Q9BQE3	TUBA1C	Tubulin alpha-1C chain (Alpha-tubulin 6) (Tubulin alpha-6 chain) [Cleaved into: Detyrosinated tubulin alpha-1C chain]	DB01873|DB03010|DB05147|DB07574	Epothilone D|Patupilone|CYT997|2-MERCAPTO-N-[1,2,3,10-TETRAMETHOXY-9-OXO-5,6,7,9-TETRAHYDRO-BENZO[A]HEPTALEN-7-YL]ACETAMIDE	11|11|15|5	(TBCA, nsp11): 0.21	(CLIP4, nsp13): 0.10	1615	0.059	2546	0.217
Q9BVC5	C2orf49	Ashwin				(FAM98A, N): 0.61	(UBAP2, nsp12): 0.01	1616	0.063	7977	0.405
Q9BPZ3	PAIP2	Polyadenylate-binding protein-interacting protein 2 (PABP-interacting protein 2) (PAIP-2) (Poly(A)-binding protein-interacting protein 2)				(PABPC4, N): 0.26	(SIL1, orf8): 0.11	1617	0.021	1300	0.012
P35542	SAA4	Serum amyloid A-4 protein (Constitutively expressed serum amyloid A protein) (C-SAA)				(SAAL1, M): 0.48	(SELENOS, nsp7): 0.15	1618	0.051	12730	0.824
P51571	SSR4	Translocon-associated protein subunit delta (TRAP-delta) (Signal sequence receptor subunit delta) (SSR-delta)				(SRP19, nsp8): 0.09	(SRP72, nsp8): 0.09	1619	0.053	773	0.051
Q8IV32	CCDC71	Coiled-coil domain-containing protein 71				(ERGIC1, nsp10): 0.67	(TMED5, orf9c): 0.01	1620	0.032	17533	0.991
O00754	MAN2B1	Lysosomal alpha-mannosidase (Laman) (EC 3.2.1.24) (Lysosomal acid alpha-mannosidase) (Mannosidase alpha class 2B member 1) (Mannosidase alpha-B) [Cleaved into: Lysosomal alpha-mannosidase A peptide; Lysosomal alpha-mannosidase B peptide; Lysosomal alpha-mannosidase C peptide; Lysosomal alpha-mannosidase D peptide; Lysosomal alpha-mannosidase E peptide]				(CYB5R3, nsp7): 0.13	(PTGES2, nsp7): 0.12	1621	0.071	1198	0.129
O75348	ATP6V1G1	V-type proton ATPase subunit G 1 (V-ATPase subunit G 1) (V-ATPase 13 kDa subunit 1) (Vacuolar proton pump subunit G 1) (Vacuolar proton pump subunit M16)				(ATP6AP1, nsp6): 0.23	(ATP6V1A, M): 0.19	1622	0.079	737	0.052
Q8N1G4	LRRC47	Leucine-rich repeat-containing protein 47				(DNAJC11, nsp4): 0.12	(NARS2, nsp8): 0.09	1623	0.044	4551	0.281
Q9Y6A5	TACC3	Transforming acidic coiled-coil-containing protein 3 (ERIC-1)				(JAKMIP1, nsp13): 0.11	(POFUT1, orf8): 0.09	1624	0.04	3112	0.283
Q8N1B4	VPS52	Vacuolar protein sorting-associated protein 52 homolog (SAC2 suppressor of actin mutations 2-like protein)				(GCC1, nsp13): 0.11	(GCC2, nsp13): 0.11	1625	0.053	881	0.065
Q8IXM3	MRPL41	39S ribosomal protein L41, mitochondrial (L41mt) (MRP-L41) (39S ribosomal protein L27 homolog) (Bcl-2-interacting mitochondrial ribosomal protein L41) (Cell proliferation-inducing gene 3 protein) (MRP-L27 homolog) (Mitochondrial large ribosomal subunit protein mL41)				(MRPS25, nsp8): 0.15	(MRPS27, nsp8): 0.13	1626	0.142	6508	0.648
Q9BQ48	MRPL34	39S ribosomal protein L34, mitochondrial (L34mt) (MRP-L34) (Mitochondrial large ribosomal subunit protein bL34m)				(MRPS25, nsp8): 0.15	(MRPS27, nsp8): 0.13	1627	0.128	1751	0.253
Q9HDD0	PLAAT1	Phospholipase A and acyltransferase 1 (EC 2.3.1.-) (EC 3.1.1.32) (EC 3.1.1.4) (HRAS-like suppressor 1) (HRSL1) (Phospholipid-metabolizing enzyme A-C1)				(ZNF503, nsp9): 0.51	(LOX, orf8): 0.09	1628	0.024	15151	0.848
Q9H4L4	SENP3	Sentrin-specific protease 3 (EC 3.4.22.-) (SUMO-1-specific protease 3) (Sentrin/SUMO-specific protease SENP3)				(EXOSC8, nsp8): 0.06	(EXOSC3, nsp8): 0.06	1629	0.052	289	0.036
Q155Q3	DIXDC1	Dixin (Coiled-coil protein DIX1) (Coiled-coil-DIX1) (DIX domain-containing protein 1)				(MARK1, orf9b): 0.62	(COQ8B, M): 0.02	1630	0.028	16668	0.978
Q8N158	GPC2	Glypican-2 [Cleaved into: Secreted glypican-2]				(HS6ST2, orf8): 0.31	(HS2ST1, nsp7): 0.24	1631	0.082	552	0.049
P61803	DAD1	Dolichyl-diphosphooligosaccharide--protein glycosyltransferase subunit DAD1 (Oligosaccharyl transferase subunit DAD1) (Defender against cell death 1) (DAD-1)				(ALG5, orf3a): 0.13	(MOGS, nsp7): 0.13	1632	0.039	730	0.029
Q13190	STX5	Syntaxin-5				(GOLGB1, nsp13): 0.10	(GORASP1, nsp13): 0.09	1633	0.075	64	0.034
Q92630	DYRK2	Dual specificity tyrosine-phosphorylation-regulated kinase 2 (EC 2.7.12.1)				(SBNO1, nsp12): 0.21	(DCAF7, nsp9): 0.15	1634	0.049	4310	0.227
Q15366	PCBP2	Poly(rC)-binding protein 2 (Alpha-CP2) (Heterogeneous nuclear ribonucleoprotein E2) (hnRNP E2)				(NLRX1, orf9c): 0.07	(G3BP2, N): 0.05	1635	0.022	833	0.068
P62945	RPL41	60S ribosomal protein L41 (HG12) (Large ribosomal subunit protein eL41)				(LARP4B, nsp12): 0.32	(RPL36, N): 0.09	1636	0.049	1013	0.046
P00846	MT-ATP6	ATP synthase subunit a (F-ATPase protein 6)	DB00783|DB13952|DB13953|DB13954|DB13955|DB13956	Estradiol|Estradiol acetate|Estradiol benzoate|Estradiol cypionate|Estradiol dienanthate|Estradiol valerate	7|10|10|10|10|10	(ATP6AP1, nsp6): 0.09	(ATP5MG, nsp6): 0.07	1637	0.072	1450	0.155
Q6IAA8	LAMTOR1	Ragulator complex protein LAMTOR1 (Late endosomal/lysosomal adaptor and MAPK and MTOR activator 1) (Lipid raft adaptor protein p18) (Protein associated with DRMs and endosomes) (p27Kip1-releasing factor from RhoA) (p27RF-Rho)				(HSBP1, nsp13): 0.14	(SLC44A2, E): 0.08	1638	0.087	1760	0.267
O75381	PEX14	Peroxisomal membrane protein PEX14 (PTS1 receptor-docking protein) (Peroxin-14) (Peroxisomal membrane anchor protein PEX14)				(TYSND1, nsp12): 0.18	(AGPS, nsp7): 0.17	1639	0.07	2733	0.231
Q13011	ECH1	Delta(3,5)-Delta(2,4)-dienoyl-CoA isomerase, mitochondrial (EC 5.3.3.-)				(TYSND1, nsp12): 0.17	(IDE, nsp4): 0.12	1640	0.072	1647	0.132
O14979	HNRNPDL	Heterogeneous nuclear ribonucleoprotein D-like (hnRNP D-like) (hnRNP DL) (AU-rich element RNA-binding factor) (JKT41-binding protein) (Protein laAUF1)				(LARP7, nsp8): 0.09	(PTBP2, orf9b): 0.05	1641	0.043	966	0.064
Q8NFI3	ENGASE	Cytosolic endo-beta-N-acetylglucosaminidase (ENGase) (EC 3.2.1.96)				(NGLY1, orf8): 0.31	(MOGS, nsp7): 0.14	1642	0.043	2340	0.068
Q9NYL4	FKBP11	Peptidyl-prolyl cis-trans isomerase FKBP11 (PPIase FKBP11) (EC 5.2.1.8) (19 kDa FK506-binding protein) (19 kDa FKBP) (FKBP-19) (FK506-binding protein 11) (FKBP-11) (Rotamase)				(PITRM1, M): 0.17	(HYOU1, orf8): 0.12	1643	0.038	4643	0.207
Q96QK1	VPS35	Vacuolar protein sorting-associated protein 35 (hVPS35) (Maternal-embryonic 3) (Vesicle protein sorting 35)				(WASHC4, nsp2): 0.11	(GIGYF2, nsp2): 0.06	1644	0.046	2505	0.207
O60563	CCNT1	Cyclin-T1 (CycT1) (Cyclin-T)				(LARP7, nsp8): 0.14	(MEPCE, nsp8): 0.12	1645	0.077	3047	0.419
Q6PD74	AAGAB	Alpha- and gamma-adaptin-binding protein p34				(AASS, M): 0.28	(AAR2, M): 0.23	1646	0.059	8011	0.414
Q9UI12	ATP6V1H	V-type proton ATPase subunit H (V-ATPase subunit H) (Nef-binding protein 1) (NBP1) (Protein VMA13 homolog) (V-ATPase 50/57 kDa subunits) (Vacuolar proton pump subunit H) (Vacuolar proton pump subunit SFD)				(ATP6AP1, nsp6): 0.19	(ATP6V1A, M): 0.16	1647	0.073	1977	0.151
Q5T1N1	AKNAD1	Protein AKNAD1				(CLCC1, orf3a): 0.38	(SLC25A21, M): 0.27	1648	0.058	7817	0.323
Q99543	DNAJC2	DnaJ homolog subfamily C member 2 (M-phase phosphoprotein 11) (Zuotin-related factor 1) [Cleaved into: DnaJ homolog subfamily C member 2, N-terminally processed]				(AASS, M): 0.10	(DNAJC19, nsp7): 0.09	1649	0.041	560	0.035
Q6UX15	LAYN	Layilin	DB08818	Hyaluronic acid	15	(SMOC1, orf8): 0.50	(RDX, nsp13): 0.19	1650	0.036	14291	0.854
O00767	SCD	Acyl-CoA desaturase (EC 1.14.19.1) (Delta(9)-desaturase) (Delta-9 desaturase) (Fatty acid desaturase) (Stearoyl-CoA desaturase) (hSCD1)				(FAR2, orf9c): 0.14	(SCAP, orf9c): 0.10	1651	0.05	1855	0.132
Q5VTJ3	KLHDC7A	Kelch domain-containing protein 7A				(C1orf50, nsp13): 0.65	(MYCBP2, nsp12): 0.01	1652	0.029	14825	0.83
P53634	CTSC	Dipeptidyl peptidase 1 (EC 3.4.14.1) (Cathepsin C) (Cathepsin J) (Dipeptidyl peptidase I) (DPP-I) (DPPI) (Dipeptidyl transferase) [Cleaved into: Dipeptidyl peptidase 1 exclusion domain chain (Dipeptidyl peptidase I exclusion domain chain); Dipeptidyl peptidase 1 heavy chain (Dipeptidyl peptidase I heavy chain); Dipeptidyl peptidase 1 light chain (Dipeptidyl peptidase I light chain)]				(LMAN2, nsp7): 0.09	(CYB5R3, nsp7): 0.08	1653	0.06	1468	0.181
P52815	MRPL12	39S ribosomal protein L12, mitochondrial (L12mt) (MRP-L12) (5c5-2) (Mitochondrial large ribosomal subunit protein bL12m)				(MRPS25, nsp8): 0.10	(MRPS27, nsp8): 0.09	1654	0.101	481	0.062
Q9UI14	RABAC1	Prenylated Rab acceptor protein 1 (PRA1 family protein 1)				(YIF1A, M): 0.21	(RTN4, M): 0.11	1655	0.036	7078	0.431
Q5HYK3	COQ5	2-methoxy-6-polyprenyl-1,4-benzoquinol methylase, mitochondrial (EC 2.1.1.201) (Ubiquinone biosynthesis methyltransferase COQ5)				(COQ8B, M): 0.44	(PIGS, orf9c): 0.03	1656	0.07	1625	0.044
P08865	RPSA	40S ribosomal protein SA (37 kDa laminin receptor precursor) (37LRP) (37/67 kDa laminin receptor) (LRP/LR) (67 kDa laminin receptor) (67LR) (Colon carcinoma laminin-binding protein) (Laminin receptor 1) (LamR) (Laminin-binding protein precursor p40) (LBP/p40) (Multidrug resistance-associated protein MGr1-Ag) (NEM/1CHD4) (Small ribosomal subunit protein uS2)	DB04985|DB09130	Tigapotide|Copper	1|145	(SRP19, nsp8): 0.04	(SRP72, nsp8): 0.04	1657	0.052	838	0.145
Q9UJA5	TRMT6	tRNA (adenine(58)-N(1))-methyltransferase non-catalytic subunit TRM6 (mRNA methyladenosine-N(1)-methyltransferase non-catalytic subunit TRM6) (tRNA(m1A58)-methyltransferase subunit TRM6) (tRNA(m1A58)MTase subunit TRM6)				(TRMT1, nsp5_C145A): 0.07	(NOL10, nsp8): 0.06	1658	0.055	546	0.033
A6NJD9	MRPL23	39S ribosomal protein L23, mitochondrial				(MRPS25, nsp8): 0.14	(TIMM10B, nsp4): 0.12	1659	0.051	570	0.026
Q96PZ0	PUS7	Pseudouridylate synthase 7 homolog (EC 5.4.99.-)				(PUSL1, orf8): 0.15	(NOL10, nsp8): 0.06	1660	0.051	1194	0.067
Q9NPJ8	NXT2	NTF2-related export protein 2 (Protein p15-2)				(FAM162A, nsp7): 0.22	(NUTF2, nsp15): 0.12	1661	0.036	1832	0.043
Q12904	AIMP1	Aminoacyl tRNA synthase complex-interacting multifunctional protein 1 (Multisynthase complex auxiliary component p43) [Cleaved into: Endothelial monocyte-activating polypeptide 2 (EMAP-2) (Endothelial monocyte-activating polypeptide II) (EMAP-II) (Small inducible cytokine subfamily E member 1)]				(TARS2, M): 0.11	(NARS2, nsp8): 0.11	1662	0.044	4030	0.355
P49761	CLK3	Dual specificity protein kinase CLK3 (EC 2.7.12.1) (CDC-like kinase 3)	DB07664|DB08691|DB12010	K-00546|ethyl 3-[(E)-2-amino-1-cyanoethenyl]-6,7-dichloro-1-methyl-1H-indole-2-carboxylate|Fostamatinib	5|2|297	(ZC3H18, E): 0.21	(SNIP1, N): 0.13	1663	0.035	9974	0.617
Q9ULW0	TPX2	Targeting protein for Xklp2 (Differentially expressed in cancerous and non-cancerous lung cells 2) (DIL-2) (Hepatocellular carcinoma-associated antigen 519) (Hepatocellular carcinoma-associated antigen 90) (Protein fls353) (Restricted expression proliferation-associated protein 100) (p100)				(NINL, nsp13): 0.05	(CNTRL, nsp13): 0.05	1664	0.058	705	0.065
Q7L273	KCTD9	BTB/POZ domain-containing protein KCTD9				(SLC30A9, M): 0.50	(ATP1B1, M): 0.16	1665	0.037	9660	0.494
P52888	THOP1	Thimet oligopeptidase (EC 3.4.24.15) (Endopeptidase 24.15) (MP78)				(ACE2, M): 0.16	(PITRM1, M): 0.14	1666	0.037	14155	0.899
O94911	ABCA8	ATP-binding cassette sub-family A member 8				(MTARC1, nsp7): 0.58	(TBKBP1, nsp13): 0.05	1667	0.042	5563	0.215
Q9H307	PNN	Pinin (140 kDa nuclear and cell adhesion-related phosphoprotein) (Desmosome-associated protein) (Domain-rich serine protein) (DRS protein) (DRSP) (Melanoma metastasis clone A protein) (Nuclear protein SDK3) (SR-like protein)				(ZC3H18, E): 0.22	(SNIP1, N): 0.11	1668	0.045	4798	0.309
P50395	GDI2	Rab GDP dissociation inhibitor beta (Rab GDI beta) (Guanosine diphosphate dissociation inhibitor 2) (GDI-2)				(CYB5R3, nsp7): 0.06	(PTGES2, nsp7): 0.05	1669	0.045	309	0.052
A8MVW0	FAM171A2	Protein FAM171A2				(NPTX1, orf8): 0.48	(AP2A2, nsp10): 0.15	1670	0.045	6688	0.326
Q02809	PLOD1	Procollagen-lysine,2-oxoglutarate 5-dioxygenase 1 (EC 1.14.11.4) (Lysyl hydroxylase 1) (LH1)	DB00126|DB00139	Ascorbic acid|Succinic acid	21|26	(COLGALT1, nsp1): 0.15	(PLOD2, orf8): 0.14	1671	0.088	2657	0.246
O95801	TTC4	Tetratricopeptide repeat protein 4 (TPR repeat protein 4)				(NGDN, nsp8): 0.06	(NOL10, nsp8): 0.06	1672	0.037	4865	0.407
Q8TCT6	SPPL3	Signal peptide peptidase-like 3 (SPP-like 3) (EC 3.4.23.-) (Intramembrane protease 2) (IMP-2) (Presenilin homologous protein 1) (PSH1) (Presenilin-like protein 4)				(FAM98A, N): 0.29	(SRP72, nsp8): 0.14	1673	0.042	2964	0.1
Q7Z7H8	MRPL10	39S ribosomal protein L10, mitochondrial (L10mt) (MRP-L10) (39S ribosomal protein L8, mitochondrial) (L8mt) (MRP-L8) (Mitochondrial large ribosomal subunit protein uL10m)				(MRPS25, nsp8): 0.17	(MRPS27, nsp8): 0.15	1674	0.159	2123	0.282
Q9BPX7	C7orf25	UPF0415 protein C7orf25				(PIGO, orf9c): 0.34	(MOGS, nsp7): 0.23	1675	0.069	12990	0.779
Q7L3T8	PARS2	Probable proline--tRNA ligase, mitochondrial (EC 6.1.1.15) (Prolyl-tRNA synthetase) (ProRS)	DB00172	Proline	22	(NARS2, nsp8): 0.23	(TARS2, M): 0.22	1676	0.059	2718	0.188
Q5TIA1	MEI1	Meiosis inhibitor protein 1 (Meiosis defective protein 1)				(ZYG11B, orf10): 0.34	(SLC30A9, M): 0.20	1677	0.032	16702	0.971
Q9BTY2	FUCA2	Plasma alpha-L-fucosidase (EC 3.2.1.51) (Alpha-L-fucoside fucohydrolase 2) (Alpha-L-fucosidase 2)				(CYB5R3, nsp7): 0.07	(STC2, orf8): 0.07	1678	0.074	494	0.066
P0C024	NUDT7	Peroxisomal coenzyme A diphosphatase NUDT7 (EC 3.6.1.-) (Nucleoside diphosphate-linked moiety X motif 7) (Nudix motif 7)				(TYSND1, nsp12): 0.18	(IDE, nsp4): 0.13	1679	0.072	5184	0.388
P55081	MFAP1	Microfibrillar-associated protein 1 (Spliceosome B complex protein MFAP1)				(FBLN5, nsp9): 0.15	(FBN2, nsp9): 0.09	1680	0.054	3467	0.286
Q8NDT2	RBM15B	Putative RNA-binding protein 15B (One-twenty two protein 3) (HsOTT3) (HuOTT3) (RNA-binding motif protein 15B)				(LARP1, N): 0.22	(RAE1, orf6): 0.09	1681	0.064	6689	0.398
O95424	DEXI	Dexamethasone-induced protein (Protein MYLE)				(ZC3H7A, nsp12): 0.62	(PLEKHF2, orf8): 0.03	1682	0.034	10420	0.582
Q9Y2G8	DNAJC16	DnaJ homolog subfamily C member 16				(EMC1, orf8): 0.12	(DNAJC19, nsp7): 0.11	1683	0.039	4642	0.182
Q16629	SRSF7	Serine/arginine-rich splicing factor 7 (Splicing factor 9G8) (Splicing factor, arginine/serine-rich 7)				(NUP88, nsp9): 0.05	(CWC27, E): 0.04	1684	0.053	2057	0.271
Q96Q89	KIF20B	Kinesin-like protein KIF20B (Cancer/testis antigen 90) (CT90) (Kinesin family member 20B) (Kinesin-related motor interacting with PIN1) (M-phase phosphoprotein 1) (MPP1)				(JAKMIP1, nsp13): 0.12	(CIT, nsp13): 0.11	1685	0.062	3890	0.49
P41252	IARS1	Isoleucine--tRNA ligase, cytoplasmic (EC 6.1.1.5) (Isoleucyl-tRNA synthetase) (IRS) (IleRS)	DB00167	Isoleucine	5	(NARS2, nsp8): 0.11	(TARS2, M): 0.11	1686	0.056	874	0.068
Q9GZR2	REXO4	RNA exonuclease 4 (EC 3.1.-.-) (Exonuclease XPMC2) (Prevents mitotic catastrophe 2 protein homolog) (hPMC2)				(AATF, nsp8): 0.08	(NGDN, nsp8): 0.08	1687	0.046	5193	0.451
Q5THJ4	VPS13D	Vacuolar protein sorting-associated protein 13D				(EMC1, orf8): 0.18	(COLGALT1, nsp1): 0.13	1688	0.046	8527	0.505
Q9P0J6	MRPL36	39S ribosomal protein L36, mitochondrial (L36mt) (MRP-L36) (BRCA1-interacting protein 1) (Mitochondrial large ribosomal subunit protein bL36m)				(MRPS25, nsp8): 0.10	(MRPS27, nsp8): 0.09	1689	0.128	1003	0.144
P62841	RPS15	40S ribosomal protein S15 (RIG protein) (Small ribosomal subunit protein uS19)				(SRP19, nsp8): 0.05	(SRP72, nsp8): 0.04	1690	0.062	566	0.091
Q92844	TANK	TRAF family member-associated NF-kappa-B activator (TRAF-interacting protein) (I-TRAF)				(TBKBP1, nsp13): 0.34	(TBK1, nsp13): 0.13	1691	0.054	5586	0.431
P47813	EIF1AX	Eukaryotic translation initiation factor 1A, X-chromosomal (eIF-1A X isoform) (Eukaryotic translation initiation factor 4C) (eIF-4C)				(UBAP2, nsp12): 0.08	(ATE1, nsp8): 0.07	1692	0.043	1917	0.214
Q8TEV9	SMCR8	Guanine nucleotide exchange protein SMCR8 (Smith-Magenis syndrome chromosomal region candidate gene 8 protein)				(SLC25A21, M): 0.17	(IMPDH2, nsp14): 0.16	1693	0.053	6623	0.392
Q92874	DNASE1L2	Deoxyribonuclease-1-like 2 (EC 3.1.21.-) (DNase I homolog protein DHP1) (Deoxyribonuclease I-like 2) (DNase I-like 2)				(SLC25A21, M): 0.51	(PLOD2, orf8): 0.14	1694	0.061	5381	0.226
Q8IYB7	DIS3L2	DIS3-like exonuclease 2 (hDIS3L2) (EC 3.1.13.-)				(EXOSC3, nsp8): 0.13	(EXOSC8, nsp8): 0.12	1695	0.049	3597	0.18
Q86SE9	PCGF5	Polycomb group RING finger protein 5 (RING finger protein 159)				(UBAP2L, nsp12): 0.27	(CSNK2A2, N): 0.15	1696	0.073	4753	0.346
Q8N8G2	VGLL2	Transcription cofactor vestigial-like protein 2 (Vgl-2) (Protein VITO1)				(TBKBP1, nsp13): 0.41	(SBNO1, nsp12): 0.22	1697	0.04	16067	0.934
P37287	PIGA	Phosphatidylinositol N-acetylglucosaminyltransferase subunit A (EC 2.4.1.198) (GlcNAc-PI synthesis protein) (Phosphatidylinositol-glycan biosynthesis class A protein) (PIG-A)				(PIGO, orf9c): 0.25	(GPAA1, orf9c): 0.20	1698	0.056	956	0.033
O15235	MRPS12	28S ribosomal protein S12, mitochondrial (MRP-S12) (S12mt) (MT-RPS12) (Mitochondrial small ribosomal subunit protein uS12m)				(MRPS25, nsp8): 0.08	(MRPS27, nsp8): 0.07	1699	0.09	608	0.094
P24311	COX7B	Cytochrome c oxidase subunit 7B, mitochondrial (Cytochrome c oxidase polypeptide VIIb)	DB02659|DB04464	Cholic Acid|N-Formylmethionine	22|24	(PMPCB, M): 0.11	(NDUFB9, orf9c): 0.10	1700	0.081	822	0.072
P62280	RPS11	40S ribosomal protein S11 (Small ribosomal subunit protein uS17)				(SRP19, nsp8): 0.05	(SRP72, nsp8): 0.04	1701	0.094	889	0.156
Q06787	FMR1	Synaptic functional regulator FMR1 (Fragile X mental retardation protein 1) (FMRP) (Protein FMR-1)				(JAKMIP1, nsp13): 0.10	(TBKBP1, nsp13): 0.10	1702	0.04	392	0.032
Q9BRQ6	CHCHD6	MICOS complex subunit MIC25 (Coiled-coil-helix cristae morphology protein 1) (Coiled-coil-helix-coiled-coil-helix domain-containing protein 6)				(DNAJC11, nsp4): 0.36	(ATP5MG, nsp6): 0.06	1703	0.054	1530	0.036
Q14140	SERTAD2	SERTA domain-containing protein 2 (Transcriptional regulator interacting with the PHD-bromodomain 2) (TRIP-Br2)				(CEP68, nsp13): 0.66	(DNAJC19, nsp7): 0.01	1704	0.042	6343	0.279
Q9BZJ4	SLC25A39	Solute carrier family 25 member 39				(PDZD11, nsp12): 0.28	(RETREG3, orf9c): 0.26	1705	0.026	8517	0.463
P46060	RANGAP1	Ran GTPase-activating protein 1 (RanGAP1)				(NUTF2, nsp15): 0.06	(NUP98, orf6): 0.06	1706	0.054	1031	0.099
H3BUN2	nan	Uncharacterized protein (Fragment)				(VPS11, orf3a): 0.11	(VPS39, orf3a): 0.11	1707	0.047	1465	0.049
Q9HA77	CARS2	Probable cysteine--tRNA ligase, mitochondrial (EC 6.1.1.16) (Cysteinyl-tRNA synthetase) (CysRS)	DB00151	Cysteine	13	(NARS2, nsp8): 0.18	(TARS2, M): 0.18	1708	0.063	7195	0.506
O60783	MRPS14	28S ribosomal protein S14, mitochondrial (MRP-S14) (S14mt) (Mitochondrial small ribosomal subunit protein uS14m)				(MRPS25, nsp8): 0.08	(MRPS27, nsp8): 0.07	1709	0.122	1036	0.164
Q92546	RGP1	RAB6A-GEF complex partner protein 2 (Retrograde Golgi transport protein RGP1 homolog)				(GCC1, nsp13): 0.23	(GCC2, nsp13): 0.20	1710	0.06	2404	0.137
Q96CM8	ACSF2	Medium-chain acyl-CoA ligase ACSF2, mitochondrial (EC 6.2.1.2)				(FAR2, orf9c): 0.36	(TYSND1, nsp12): 0.11	1711	0.034	7657	0.445
Q9H8K7	PAAT	ATPase PAAT (EC 3.6.1.3) (Protein associated with ABC transporters) (PAAT)				(GIGYF2, nsp2): 0.57	(POR, nsp2): 0.02	1712	0.062	5093	0.201
Q16740	CLPP	ATP-dependent Clp protease proteolytic subunit, mitochondrial (EC 3.4.21.92) (Endopeptidase Clp)	DB04464	N-Formylmethionine	24	(GRPEL1, nsp10): 0.06	(DNAJC19, nsp7): 0.06	1713	0.051	1051	0.056
P23921	RRM1	Ribonucleoside-diphosphate reductase large subunit (EC 1.17.4.1) (Ribonucleoside-diphosphate reductase subunit M1) (Ribonucleotide reductase large subunit)	DB00242|DB00441|DB00631|DB01005|DB01073|DB05003|DB05420|DB06433	Cladribine|Gemcitabine|Clofarabine|Hydroxyurea|Fludarabine|Imexon|Gallium maltolate|Tezacitabine	9|3|2|1|3|2|1|1	(DCTPP1, orf9b): 0.09	(LARP7, nsp8): 0.06	1714	0.029	6316	0.724
Q13795	ARFRP1	ADP-ribosylation factor-related protein 1 (ARF-related protein 1) (ARP)				(GCC1, nsp13): 0.19	(GCC2, nsp13): 0.17	1715	0.043	315	0.014
Q8WXE0	CASKIN2	Caskin-2 (CASK-interacting protein 2)				(TMEM39B, orf9c): 0.49	(CEP350, nsp13): 0.15	1716	0.039	14867	0.845
O00267	SUPT5H	Transcription elongation factor SPT5 (hSPT5) (DRB sensitivity-inducing factor 160 kDa subunit) (DSIF p160) (DRB sensitivity-inducing factor large subunit) (DSIF large subunit) (Tat-cotransactivator 1 protein) (Tat-CT1 protein)				(MEPCE, nsp8): 0.08	(LARP7, nsp8): 0.08	1717	0.075	3693	0.487
A4D1P6	WDR91	WD repeat-containing protein 91				(PRRC2B, nsp12): 0.49	(RAB7A, nsp7): 0.06	1718	0.037	4769	0.191
Q8N5Z0	AADAT	Kynurenine/alpha-aminoadipate aminotransferase, mitochondrial (KAT/AadAT) (2-aminoadipate aminotransferase) (2-aminoadipate transaminase) (EC 2.6.1.39) (Alpha-aminoadipate aminotransferase) (AadAT) (Kynurenine aminotransferase II) (Kynurenine--oxoglutarate aminotransferase II) (Kynurenine--oxoglutarate transaminase 2) (EC 2.6.1.7) (Kynurenine--oxoglutarate transaminase II)	DB00114|DB00142	Pyridoxal phosphate|Glutamic acid	65|70	(QSOX2, nsp7): 0.28	(AASS, M): 0.19	1719	0.062	12066	0.695
Q8N511	TMEM199	Transmembrane protein 199				(ATP6AP1, nsp6): 0.18	(ATP6V1A, M): 0.14	1720	0.061	3959	0.282
Q9Y3B7	MRPL11	39S ribosomal protein L11, mitochondrial (L11mt) (MRP-L11) (Mitochondrial large ribosomal subunit protein uL11m)				(MRPS25, nsp8): 0.08	(MRPS27, nsp8): 0.07	1721	0.099	1944	0.331
Q16540	MRPL23	39S ribosomal protein L23, mitochondrial (L23mt) (MRP-L23) (L23 mitochondrial-related protein) (Mitochondrial large ribosomal subunit protein uL23m) (Ribosomal protein L23-like)				(MRPS25, nsp8): 0.14	(TIMM10B, nsp4): 0.08	1722	0.113	1242	0.153
P15502	ELN	Elastin (Tropoelastin)	DB00533	Rofecoxib	2	(FBLN5, nsp9): 0.16	(FBN2, nsp9): 0.11	1723	0.038	1354	0.082
P22307	SCP2	Non-specific lipid-transfer protein (NSL-TP) (EC 2.3.1.176) (Propanoyl-CoA C-acyltransferase) (SCP-chi) (SCPX) (Sterol carrier protein 2) (SCP-2) (Sterol carrier protein X) (SCP-X)				(TYSND1, nsp12): 0.12	(AGPS, nsp7): 0.12	1724	0.076	1316	0.088
Q9NRR3	CDC42SE2	CDC42 small effector protein 2 (Small effector of CDC42 protein 2)				(BAG5, orf9b): 0.28	(PITRM1, M): 0.16	1725	0.031	7770	0.403
Q96KJ9	COX4I2	Cytochrome c oxidase subunit 4 isoform 2, mitochondrial (Cytochrome c oxidase subunit IV isoform 2) (COX IV-2)				(PMPCB, M): 0.09	(BCS1L, orf9c): 0.08	1726	0.065	1049	0.084
Q15907	RAB11B	Ras-related protein Rab-11B (GTP-binding protein YPT3)				(RAB10, nsp7): 0.09	(RAB2A, nsp7): 0.08	1727	0.069	1260	0.115
Q08J23	NSUN2	RNA cytosine C(5)-methyltransferase NSUN2 (EC 2.1.1.-) (Myc-induced SUN domain-containing protein) (Misu) (NOL1/NOP2/Sun domain family member 2) (Substrate of AIM1/Aurora kinase B) (mRNA cytosine C(5)-methyltransferase) (EC 2.1.1.-) (tRNA cytosine C(5)-methyltransferase) (EC 2.1.1.-) (EC 2.1.1.203) (tRNA methyltransferase 4 homolog) (hTrm4)				(HEATR3, orf7a): 0.08	(TRMT1, nsp5_C145A): 0.07	1728	0.049	997	0.077
Q8IYP9	ZDHHC23	Palmitoyltransferase ZDHHC23 (EC 2.3.1.225) (Zinc finger DHHC domain-containing protein 23) (DHHC-23) (zDHHC23)				(C1orf50, nsp13): 0.58	(PPT1, orf10): 0.06	1729	0.072	1098	0.013
Q9H0E2	TOLLIP	Toll-interacting protein				(CYB5R3, nsp7): 0.08	(NEU1, orf8): 0.08	1730	0.083	1347	0.185
Q8ND56	LSM14A	Protein LSM14 homolog A (Protein FAM61A) (Protein SCD6 homolog) (Putative alpha-synuclein-binding protein) (AlphaSNBP) (RNA-associated protein 55A) (hRAP55) (hRAP55A)				(EIF4E2, nsp2): 0.09	(G3BP1, N): 0.08	1731	0.054	1553	0.055
P28288	ABCD3	ATP-binding cassette sub-family D member 3 (70 kDa peroxisomal membrane protein) (PMP70)				(AGPS, nsp7): 0.21	(TYSND1, nsp12): 0.12	1732	0.053	1771	0.091
A6NMX2	EIF4E1B	Eukaryotic translation initiation factor 4E type 1B				(EIF4E2, nsp2): 0.16	(GIGYF2, nsp2): 0.16	1733	0.054	468	0.021
Q8TBY9	WDR66	Cilia- and flagella-associated protein 251 (CFAP251) (WD repeat-containing protein 66)				(HSBP1, nsp13): 0.58	(STOML2, orf3b): 0.02	1734	0.031	7509	0.35
P78371	CCT2	T-complex protein 1 subunit beta (TCP-1-beta) (CCT-beta)				(CYB5R3, nsp7): 0.04	(PTGES2, nsp7): 0.04	1735	0.046	140	0.033
Q96SL8	FIZ1	Flt3-interacting zinc finger protein 1 (Zinc finger protein 798)				(NAT14, nsp7): 0.68	(AAR2, M): 0.01	1736	0.055	6636	0.294
P41567	EIF1	Eukaryotic translation initiation factor 1 (eIF1) (A121) (Protein translation factor SUI1 homolog) (Sui1iso1)				(BZW2, M): 0.14	(EIF4E2, nsp2): 0.06	1737	0.046	2350	0.189
Q7Z4R8	C6orf120	UPF0669 protein C6orf120				(CYB5R3, nsp7): 0.14	(PTGES2, nsp7): 0.13	1738	0.081	843	0.065
Q9NQR4	NIT2	Omega-amidase NIT2 (EC 3.5.1.3) (Nitrilase homolog 2)				(NPTX1, orf8): 0.12	(ERP44, orf8): 0.11	1739	0.068	4610	0.507
Q13243	SRSF5	Serine/arginine-rich splicing factor 5 (Delayed-early protein HRS) (Pre-mRNA-splicing factor SRP40) (Splicing factor, arginine/serine-rich 5)				(NUP88, nsp9): 0.05	(CWC27, E): 0.05	1740	0.049	762	0.07
H0Y6T8	RAB18	Ras-related protein Rab-18 (Fragment)				(RAB2A, nsp7): 0.11	(RAB10, nsp7): 0.10	1741	0.097	1087	0.103
A0A1B0GW87	U2AF1L5	Splicing factor U2AF 35 kDa subunit (Splicing factor U2AF 35 kDa subunit-like protein)				(NUP88, nsp9): 0.06	(SLU7, nsp12): 0.05	1742	0.061	3165	0.413
P21281	ATP6V1B2	V-type proton ATPase subunit B, brain isoform (V-ATPase subunit B 2) (Endomembrane proton pump 58 kDa subunit) (HO57) (Vacuolar proton pump subunit B 2)	DB05260|DB07347	Gallium nitrate|4-(2-Aminoethyl)Benzenesulfonyl Fluoride	4|2	(ATP6AP1, nsp6): 0.19	(ATP6V1A, M): 0.16	1743	0.081	2687	0.227
Q96H12	MSANTD3	Myb/SANT-like DNA-binding domain-containing protein 3				(SLC30A9, M): 0.44	(ATP1B1, M): 0.15	1744	0.062	6841	0.343
Q07955	SRSF1	Serine/arginine-rich splicing factor 1 (Alternative-splicing factor 1) (ASF-1) (Splicing factor, arginine/serine-rich 1) (pre-mRNA-splicing factor SF2, P33 subunit)	DB09130	Copper	145	(ZC3H18, E): 0.05	(NUP88, nsp9): 0.04	1745	0.051	1297	0.189
P10619	CTSA	Lysosomal protective protein (EC 3.4.16.5) (Carboxypeptidase C) (Carboxypeptidase L) (Cathepsin A) (Protective protein cathepsin A) (PPCA) (Protective protein for beta-galactosidase) [Cleaved into: Lysosomal protective protein 32 kDa chain; Lysosomal protective protein 20 kDa chain]				(CYB5R3, nsp7): 0.09	(PTGES2, nsp7): 0.09	1746	0.063	372	0.049
Q96A35	MRPL24	39S ribosomal protein L24, mitochondrial (L24mt) (MRP-L24) (Mitochondrial large ribosomal subunit protein uL24m)				(MRPS25, nsp8): 0.09	(MRPS27, nsp8): 0.08	1747	0.121	1683	0.271
Q9Y6H1	CHCHD2	Coiled-coil-helix-coiled-coil-helix domain-containing protein 2 (Aging-associated gene 10 protein) (HCV NS2 trans-regulated protein) (NS2TP)				(GHITM, orf9c): 0.19	(GFER, nsp10): 0.08	1748	0.037	1739	0.081
Q8NI22	MCFD2	Multiple coagulation factor deficiency protein 2 (Neural stem cell-derived neuronal survival protein)	DB00025|DB13998|DB13999	Antihemophilic factor, human recombinant|Lonoctocog alfa|Moroctocog alfa	11|11|11	(LMAN2, nsp7): 0.17	(GGCX, M): 0.09	1749	0.071	900	0.07
P35606	COPB2	Coatomer subunit beta' (Beta'-coat protein) (Beta'-COP) (p102)				(EDEM3, orf8): 0.06	(GOLGB1, nsp13): 0.06	1750	0.085	1401	0.209
O15027	SEC16A	Protein transport protein Sec16A (SEC16 homolog A) (p250)				(LMAN2, nsp7): 0.14	(GORASP1, nsp13): 0.06	1751	0.057	835	0.064
Q52LJ0	FAM98B	Protein FAM98B				(FAM98A, N): 0.37	(IDE, nsp4): 0.07	1752	0.054	4597	0.19
O75629	CREG1	Protein CREG1 (Cellular repressor of E1A-stimulated genes 1)				(CYB5R3, nsp7): 0.14	(PTGES2, nsp7): 0.13	1753	0.071	1061	0.1
P57735	RAB25	Ras-related protein Rab-25 (CATX-8)				(RAB2A, nsp7): 0.09	(RAB10, nsp7): 0.09	1754	0.07	816	0.07
Q9UI30	TRMT112	Multifunctional methyltransferase subunit TRM112-like protein (tRNA methyltransferase 112 homolog)				(TMEM39B, orf9c): 0.15	(TIMM29, nsp4): 0.11	1755	0.04	4842	0.362
Q9UKY7	CDV3	Protein CDV3 homolog				(LARP4B, nsp12): 0.18	(UBAP2L, nsp12): 0.16	1756	0.036	11608	0.757
P62341	SELENOT	Thioredoxin reductase-like selenoprotein T (SelT) (EC 1.8.1.9)				(SELENOS, nsp7): 0.22	(SEPSECS, nsp8): 0.22	1757	0.096	3062	0.149
O95071	UBR5	E3 ubiquitin-protein ligase UBR5 (EC 2.3.2.26) (E3 ubiquitin-protein ligase, HECT domain-containing 1) (HECT-type E3 ubiquitin transferase UBR5) (Hyperplastic discs protein homolog) (hHYD) (Progestin-induced protein)				(ATE1, nsp8): 0.15	(GIGYF2, nsp2): 0.10	1758	0.036	9330	0.692
P53618	COPB1	Coatomer subunit beta (Beta-coat protein) (Beta-COP)				(GOLGA3, nsp13): 0.05	(ERGIC1, nsp10): 0.04	1759	0.05	1665	0.277
Q8NA56	TTC29	Tetratricopeptide repeat protein 29 (TPR repeat protein 29) (Protein TBPP2A) (Testis development protein NYD-SP14)				(CEP112, nsp13): 0.64	(MARK2, orf9b): 0.03	1760	0.047	1372	0.026
P07814	EPRS1	Bifunctional glutamate/proline--tRNA ligase (Bifunctional aminoacyl-tRNA synthetase) (Cell proliferation-inducing gene 32 protein) (Glutamatyl-prolyl-tRNA synthetase) [Includes: Glutamate--tRNA ligase (EC 6.1.1.17) (Glutamyl-tRNA synthetase) (GluRS); Proline--tRNA ligase (EC 6.1.1.15) (Prolyl-tRNA synthetase)]	DB00142|DB00172|DB02510|DB02684|DB03376	Glutamic acid|Proline|5'-O-(L-Prolylsulfamoyl)adenosine|5'-O-(L-Cysteinylsulfamoyl)adenosine|5'-O-(N-(Alanyl)sulfamoyl)adenosine	70|22|1|1|1	(TARS2, M): 0.05	(NARS2, nsp8): 0.05	1761	0.04	1062	0.137
P39210	MPV17	Protein Mpv17				(TYSND1, nsp12): 0.16	(IDE, nsp4): 0.12	1762	0.076	2544	0.191
Q86YN1	DOLPP1	Dolichyldiphosphatase 1 (EC 3.6.1.43) (Dolichyl pyrophosphate phosphatase 1)				(ALG5, orf3a): 0.22	(ALG8, orf9c): 0.16	1763	0.039	939	0.024
P09001	MRPL3	39S ribosomal protein L3, mitochondrial (L3mt) (MRP-L3) (Mitochondrial large ribosomal subunit protein uL3m)				(MRPS25, nsp8): 0.08	(MRPS27, nsp8): 0.07	1764	0.097	927	0.128
Q9NZF1	PLAC8	Placenta-specific gene 8 protein (Protein C15)				(CYB5R3, nsp7): 0.14	(PTGES2, nsp7): 0.13	1765	0.087	359	0.027
Q8NCT1	ARRDC4	Arrestin domain-containing protein 4				(PLEKHA5, nsp12): 0.32	(PCSK6, orf8): 0.30	1766	0.021	15741	0.905
Q7Z4Y8	ATP5MGL	Putative ATP synthase subunit g 2, mitochondrial (ATPase subunit g 2) (ATP synthase membrane subunit g-like protein)				(NDUFB9, orf9c): 0.08	(ATP6AP1, nsp6): 0.08	1767	0.081	1130	0.126
Q02221	COX6A2	Cytochrome c oxidase subunit 6A2, mitochondrial (Cytochrome c oxidase polypeptide VIa-heart) (COXVIAH) (Cytochrome c oxidase subunit VIA-muscle) (COX VIa-M)	DB02659|DB04464	Cholic Acid|N-Formylmethionine	22|24	(NDUFB9, orf9c): 0.09	(PMPCB, M): 0.08	1768	0.106	948	0.109
P27816	MAP4	Microtubule-associated protein 4 (MAP-4)	DB01229|DB01248|DB11638	Paclitaxel|Docetaxel|Artenimol	6|6|80	(MARK1, orf9b): 0.30	(MARK3, orf9b): 0.12	1769	0.054	2209	0.086
P62269	RPS18	40S ribosomal protein S18 (Ke-3) (Ke3) (Small ribosomal subunit protein uS13)	DB11638	Artenimol	80	(SRP19, nsp8): 0.04	(SRP72, nsp8): 0.04	1770	0.082	545	0.087
P24588	AKAP5	A-kinase anchor protein 5 (AKAP-5) (A-kinase anchor protein 79 kDa) (AKAP 79) (H21) (cAMP-dependent protein kinase regulatory subunit II high affinity-binding protein)				(AKAP8, nsp12): 0.19	(ZDHHC5, Spike): 0.14	1771	0.035	1611	0.066
Q7Z7F7	MRPL55	39S ribosomal protein L55, mitochondrial (L55mt) (MRP-L55) (Mitochondrial large ribosomal subunit protein bL31m) (Mitochondrial large ribosomal subunit protein mL55)				(MRPS25, nsp8): 0.15	(MRPS27, nsp8): 0.12	1772	0.14	938	0.115
Q9NTJ4	MAN2C1	Alpha-mannosidase 2C1 (EC 3.2.1.24) (Alpha mannosidase 6A8B) (Alpha-D-mannoside mannohydrolase) (Mannosidase alpha class 2C member 1)				(NGLY1, orf8): 0.26	(MOGS, nsp7): 0.15	1773	0.04	3417	0.131
Q15031	LARS2	Probable leucine--tRNA ligase, mitochondrial (EC 6.1.1.4) (Leucyl-tRNA synthetase) (LeuRS)	DB00149	Leucine	6	(TARS2, M): 0.17	(NARS2, nsp8): 0.17	1774	0.065	1470	0.083
Q7Z434	MAVS	Mitochondrial antiviral-signaling protein (MAVS) (CARD adapter inducing interferon beta) (Cardif) (Interferon beta promoter stimulator protein 1) (IPS-1) (Putative NF-kappa-B-activating protein 031N) (Virus-induced-signaling adapter) (VISA)				(NLRX1, orf9c): 0.19	(TBKBP1, nsp13): 0.08	1775	0.067	644	0.048
Q9NZ08	ERAP1	Endoplasmic reticulum aminopeptidase 1 (EC 3.4.11.-) (ARTS-1) (Adipocyte-derived leucine aminopeptidase) (A-LAP) (Aminopeptidase PILS) (Puromycin-insensitive leucyl-specific aminopeptidase) (PILS-AP) (Type 1 tumor necrosis factor receptor shedding aminopeptidase regulator)				(TBKBP1, nsp13): 0.18	(EDEM3, orf8): 0.15	1776	0.032	4730	0.294
P05997	COL5A2	Collagen alpha-2(V) chain				(COLGALT1, nsp1): 0.14	(PLOD2, orf8): 0.12	1777	0.118	2346	0.267
Q86UF1	TSPAN33	Tetraspanin-33 (Tspan-33) (Penumbra) (hPen) (Proerythroblast new membrane)				(PDZD11, nsp12): 0.35	(PLAT, orf8): 0.30	1778	0.048	11892	0.703
P37108	SRP14	Signal recognition particle 14 kDa protein (SRP14) (18 kDa Alu RNA-binding protein)	DB11638	Artenimol	80	(SRP19, nsp8): 0.11	(SRP72, nsp8): 0.10	1779	0.075	3244	0.371
Q9BYD2	MRPL9	39S ribosomal protein L9, mitochondrial (L9mt) (MRP-L9) (Mitochondrial large ribosomal subunit protein bL9m)				(MRPS25, nsp8): 0.11	(MRPS27, nsp8): 0.09	1780	0.132	4518	0.579
Q96AX2	RAB37	Ras-related protein Rab-37				(SLC44A2, E): 0.08	(RAB2A, nsp7): 0.06	1781	0.123	220	0.043
P36957	DLST	Dihydrolipoyllysine-residue succinyltransferase component of 2-oxoglutarate dehydrogenase complex, mitochondrial (EC 2.3.1.61) (2-oxoglutarate dehydrogenase complex component E2) (OGDC-E2) (Dihydrolipoamide succinyltransferase component of 2-oxoglutarate dehydrogenase complex) (E2K)				(BCKDK, nsp12): 0.18	(STOML2, orf3b): 0.12	1782	0.053	954	0.05
Q6ZQQ6	WDR87	WD repeat-containing protein 87 (Testis development protein NYD-SP11)				(TAPT1, orf9c): 0.66	(C1orf50, nsp13): 0.06	1783	0.047	2038	0.041
A8MXV4	NUDT19	Nucleoside diphosphate-linked moiety X motif 19 (Nudix motif 19) (EC 3.6.1.-)				(TYSND1, nsp12): 0.19	(IDE, nsp4): 0.13	1784	0.058	1379	0.08
Q9H8Y5	ANKZF1	Ankyrin repeat and zinc finger domain-containing protein 1 (Zinc finger protein 744)				(TOMM70, orf9b): 0.15	(ERLEC1, orf8): 0.10	1785	0.028	2550	0.069
Q9BXB7	SPATA16	Spermatogenesis-associated protein 16 (Testis development protein NYD-SP12)				(GOLGA3, nsp13): 0.48	(CSNK2A2, N): 0.14	1786	0.03	2571	0.057
P12074	COX6A1	Cytochrome c oxidase subunit 6A1, mitochondrial (Cytochrome c oxidase polypeptide VIa-liver) (Cytochrome c oxidase subunit VIA-liver) (COX VIa-L)				(PMPCB, M): 0.09	(NDUFB9, orf9c): 0.08	1787	0.105	3655	0.408
Q70J99	UNC13D	Protein unc-13 homolog D (Munc13-4)				(CYB5R3, nsp7): 0.12	(PTGES2, nsp7): 0.12	1788	0.087	455	0.053
Q8WWX9	SELENOM	Selenoprotein M (SelM)				(SELENOS, nsp7): 0.29	(GPX1, nsp5_C145A): 0.23	1789	0.086	3188	0.17
P03901	MT-ND4L	NADH-ubiquinone oxidoreductase chain 4L (EC 7.1.1.2) (NADH dehydrogenase subunit 4L)	DB00157	NADH	144	(NDUFAF1, orf9c): 0.13	(NDUFB9, orf9c): 0.13	1790	0.111	907	0.085
Q96EL3	MRPL53	39S ribosomal protein L53, mitochondrial (L53mt) (MRP-L53) (Mitochondrial large ribosomal subunit protein mL53)				(MRPS25, nsp8): 0.14	(MRPS27, nsp8): 0.11	1791	0.148	746	0.117
Q5JTZ9	AARS2	Alanine--tRNA ligase, mitochondrial (EC 6.1.1.7) (Alanyl-tRNA synthetase) (AlaRS)	DB00160	Alanine	13	(TARS2, M): 0.17	(NARS2, nsp8): 0.15	1792	0.064	9869	0.738
P57081	WDR4	tRNA (guanine-N(7)-)-methyltransferase non-catalytic subunit WDR4 (Protein Wuho homolog) (hWH) (WD repeat-containing protein 4)				(PUSL1, orf8): 0.11	(TRMT1, nsp5_C145A): 0.07	1793	0.052	1144	0.071
E9PQ53	NDUFC2-KCTD14	NADH dehydrogenase [ubiquinone] 1 subunit C2, isoform 2 (NDUFC2-KCTD14 readthrough transcript protein)				(NDUFB9, orf9c): 0.15	(ATP5MG, nsp6): 0.11	1794	0.111	804	0.078
Q5HYM0	ZC3H12B	Probable ribonuclease ZC3H12B (EC 3.1.-.-) (MCP-induced protein 2) (Zinc finger CCCH domain-containing protein 12B)				(ZC3H7A, nsp12): 0.63	(CEP112, nsp13): 0.01	1795	0.057	8594	0.433
Q9H074	PAIP1	Polyadenylate-binding protein-interacting protein 1 (PABP-interacting protein 1) (PAIP-1) (Poly(A)-binding protein-interacting protein 1)				(CSDE1, orf9b): 0.12	(PABPC4, N): 0.11	1796	0.046	1976	0.089
Q9BRG2	SH2D3A	SH2 domain-containing protein 3A (Novel SH2-containing protein 1)				(NUTF2, nsp15): 0.17	(NIN, nsp13): 0.13	1797	0.034	895	0.016
P50454	SERPINH1	Serpin H1 (47 kDa heat shock protein) (Arsenic-transactivated protein 3) (AsTP3) (Cell proliferation-inducing gene 14 protein) (Collagen-binding protein) (Colligin) (Rheumatoid arthritis-related antigen RA-A47)				(COL6A1, orf8): 0.10	(FKBP10, orf8): 0.10	1798	0.077	692	0.052
Q6YFQ2	COX6B2	Cytochrome c oxidase subunit 6B2 (Cancer/testis antigen 59) (CT59) (Cytochrome c oxidase subunit VIb isoform 2) (COX VIb-2) (Cytochrome c oxidase subunit VIb, testis-specific isoform)				(NDUFB9, orf9c): 0.10	(PMPCB, M): 0.08	1799	0.076	946	0.071
Q9H611	PIF1	ATP-dependent DNA helicase PIF1 (EC 3.6.4.12) (DNA repair and recombination helicase PIF1) (PIF1/RRM3 DNA helicase-like protein)				(ZDHHC5, Spike): 0.18	(ZYG11B, orf10): 0.15	1800	0.042	7769	0.658
Q8NFQ8	TOR1AIP2	Torsin-1A-interacting protein 2 (Lumenal domain-like LAP1)				(TOR1A, orf8): 0.28	(SUN2, orf3a): 0.18	1801	0.054	760	0.009
P86790	CCZ1B	Vacuolar fusion protein CCZ1 homolog B (Vacuolar fusion protein CCZ1 homolog-like)				(VPS11, orf3a): 0.15	(VPS39, orf3a): 0.15	1802	0.042	4882	0.299
Q05519	SRSF11	Serine/arginine-rich splicing factor 11 (Arginine-rich 54 kDa nuclear protein) (p54) (Splicing factor, arginine/serine-rich 11)				(NUP88, nsp9): 0.05	(CWC27, E): 0.05	1803	0.067	735	0.085
O00471	EXOC5	Exocyst complex component 5 (Exocyst complex component Sec10) (hSec10)				(RALA, nsp7): 0.10	(RAB10, nsp7): 0.08	1804	0.049	2113	0.147
P20908	COL5A1	Collagen alpha-1(V) chain				(COLGALT1, nsp1): 0.13	(PLOD2, orf8): 0.11	1805	0.1	2392	0.261
Q9C005	DPY30	Protein dpy-30 homolog (Dpy-30-like protein) (Dpy-30L)				(MAP7D1, orf10): 0.20	(AKAP8, nsp12): 0.14	1806	0.059	13229	0.934
P54577	YARS1	Tyrosine--tRNA ligase, cytoplasmic (EC 6.1.1.1) (Tyrosyl-tRNA synthetase) (TyrRS) [Cleaved into: Tyrosine--tRNA ligase, cytoplasmic, N-terminally processed]	DB00135|DB01766|DB02709|DB03978|DB07205|DB08371|DB08617	Tyrosine|Beta-(2-Naphthyl)-Alanine|Resveratrol|Tyrosinal|N6-ISOPENTENYL-ADENOSINE-5'-MONOPHOSPHATE|p-Benzoyl-L-phenylalanine|4-(2,2,2-TRIFLUOROETHYL)-L-PHENYLALANINE	4|3|26|1|1|2|1	(NARS2, nsp8): 0.07	(TARS2, M): 0.07	1807	0.022	3127	0.382
Q92544	TM9SF4	Transmembrane 9 superfamily member 4 (Tumor cannibalism associated protein 1)				(LMAN2, nsp7): 0.19	(POFUT1, orf8): 0.18	1808	0.032	9630	0.558
Q8NBP7	PCSK9	Proprotein convertase subtilisin/kexin type 9 (EC 3.4.21.-) (Neural apoptosis-regulated convertase 1) (NARC-1) (Proprotein convertase 9) (PC9) (Subtilisin/kexin-like protease PC9)	DB09302	Alirocumab	1	(PCSK6, orf8): 0.11	(STC2, orf8): 0.08	1809	0.081	2011	0.315
Q9UBP6	METTL1	tRNA (guanine-N(7)-)-methyltransferase (EC 2.1.1.33) (Methyltransferase-like protein 1) (mRNA (guanine-N(7)-)-methyltransferase) (EC 2.1.1.-) (miRNA (guanine-N(7)-)-methyltransferase) (EC 2.1.1.-) (tRNA (guanine(46)-N(7))-methyltransferase) (tRNA(m7G46)-methyltransferase)				(PUSL1, orf8): 0.10	(TRMT1, nsp5_C145A): 0.08	1810	0.056	1596	0.105
P23284	PPIB	Peptidyl-prolyl cis-trans isomerase B (PPIase B) (EC 5.2.1.8) (CYP-S1) (Cyclophilin B) (Rotamase B) (S-cyclophilin) (SCYLP)	DB00172|DB04447	Proline|1,4-Dithiothreitol	22|10	(COL6A1, orf8): 0.09	(FKBP10, orf8): 0.08	1811	0.105	849	0.065
P42677	RPS27	40S ribosomal protein S27 (Metallopan-stimulin 1) (MPS-1) (Small ribosomal subunit protein eS27)				(SRP19, nsp8): 0.05	(SRP72, nsp8): 0.04	1812	0.082	482	0.056
P20042	EIF2S2	Eukaryotic translation initiation factor 2 subunit 2 (Eukaryotic translation initiation factor 2 subunit beta) (eIF-2-beta)				(BZW2, M): 0.11	(EIF4H, nsp9): 0.05	1813	0.054	517	0.039
P51452	DUSP3	Dual specificity protein phosphatase 3 (EC 3.1.3.16) (EC 3.1.3.48) (Dual specificity protein phosphatase VHR) (Vaccinia H1-related phosphatase) (VHR)				(ARL6IP6, orf3a): 0.49	(MDN1, orf7a): 0.10	1814	0.04	12174	0.847
Q9H4B7	TUBB1	Tubulin beta-1 chain	DB00309|DB01229|DB01248|DB01873|DB03010|DB05147|DB06042|DB06772|DB08871|DB12334|DB12695	Vindesine|Paclitaxel|Docetaxel|Epothilone D|Patupilone|CYT997|ZEN-012|Cabazitaxel|Eribulin|Milataxel|Phenethyl Isothiocyanate	1|6|6|11|11|15|6|2|2|2|45	(TBCA, nsp11): 0.28	(CLIP4, nsp13): 0.12	1815	0.069	2118	0.121
Q8TDJ6	DMXL2	DmX-like protein 2 (Rabconnectin-3)				(POGLUT3, orf8): 0.36	(ATP6V1A, M): 0.12	1816	0.052	3418	0.103
P06493	CDK1	Cyclin-dependent kinase 1 (CDK1) (EC 2.7.11.22) (EC 2.7.11.23) (Cell division control protein 2 homolog) (Cell division protein kinase 1) (p34 protein kinase)	DB02052|DB02116|DB02950|DB03428|DB03496|DB04014|DB06195|DB08142|DB12010	Indirubin-3'-monoxime|Olomoucine|Hymenialdisine|SU9516|Alvocidib|Alsterpaullone|Seliciclib|AT-7519|Fostamatinib	6|4|3|3|12|3|7|2|297	(NINL, nsp13): 0.02	(CNTRL, nsp13): 0.02	1817	0.124	846	0.338
Q9BQ75	CMSS1	Protein CMSS1 (Cms1 ribosomal small subunit homolog)				(AATF, nsp8): 0.07	(NGDN, nsp8): 0.07	1818	0.051	3340	0.293
P19652	ORM2	Alpha-1-acid glycoprotein 2 (AGP 2) (Orosomucoid-2) (OMD 2)	DB00280|DB00281|DB00458|DB01593|DB14487|DB14533|DB14548	Disopyramide|Lidocaine|Imipramine|Zinc|Zinc acetate|Zinc chloride|Zinc sulfate, unspecified form	8|7|23|124|124|97|97	(SCCPDH, nsp7): 0.08	(CYB5R3, nsp7): 0.07	1819	0.106	1967	0.328
Q9Y5N6	ORC6	Origin recognition complex subunit 6				(NAT14, nsp7): 0.18	(POLA2, nsp1): 0.12	1820	0.058	2446	0.199
Q9P015	MRPL15	39S ribosomal protein L15, mitochondrial (L15mt) (MRP-L15) (Mitochondrial large ribosomal subunit protein uL15m)				(MRPS25, nsp8): 0.08	(MRPS27, nsp8): 0.07	1821	0.093	286	0.033
Q9NRF8	CTPS2	CTP synthase 2 (EC 6.3.4.2) (CTP synthetase 2) (UTP--ammonia ligase 2)				(RBM41, nsp12): 0.15	(PUSL1, orf8): 0.13	1822	0.053	4138	0.344
Q4G112	HSF5	Heat shock factor protein 5 (HSF 5) (Heat shock transcription factor 5) (HSTF 5)				(ARL6IP6, orf3a): 0.64	(SDF2, orf8): 0.02	1823	0.038	12117	0.674
Q99643	SDHC	Succinate dehydrogenase cytochrome b560 subunit, mitochondrial (Integral membrane protein CII-3) (QPs-1) (QPs1) (Succinate dehydrogenase complex subunit C) (Succinate-ubiquinone oxidoreductase cytochrome B large subunit) (CYBL)	DB00139|DB04141|DB08689	Succinic acid|2-Hexyloxy-6-Hydroxymethyl-Tetrahydro-Pyran-3,4,5-Triol|Ubiquinone Q1	26|15|4	(TIMM8B, orf10): 0.06	(NDUFB9, orf9c): 0.06	1824	0.056	1117	0.118
Q9NUG4	CCM2L	Cerebral cavernous malformations 2 protein-like (CCM2-like)				(POFUT1, orf8): 0.39	(CSDE1, orf9b): 0.24	1825	0.079	13422	0.753
Q6ZMZ3	SYNE3	Nesprin-3 (KASH domain-containing protein 3) (KASH3) (Nuclear envelope spectrin repeat protein 3)				(SUN2, orf3a): 0.33	(TOR1A, orf8): 0.21	1826	0.055	450	0.009
Q9BRJ2	MRPL45	39S ribosomal protein L45, mitochondrial (L45mt) (MRP-L45) (Mitochondrial large ribosomal subunit protein mL45)				(MRPS25, nsp8): 0.13	(MRPS27, nsp8): 0.11	1827	0.131	3133	0.381
Q96B70	LENG9	Leukocyte receptor cluster member 9				(ZC3H7A, nsp12): 0.64	(POGLUT2, orf8): 0.03	1828	0.056	3030	0.05
Q99437	ATP6V0B	V-type proton ATPase 21 kDa proteolipid subunit (V-ATPase 21 kDa proteolipid subunit) (Vacuolar proton pump 21 kDa proteolipid subunit) (hATPL)				(ATP6AP1, nsp6): 0.20	(ATP6V1A, M): 0.17	1829	0.09	234	0.022
Q7KZF4	SND1	Staphylococcal nuclease domain-containing protein 1 (EC 3.1.31.1) (100 kDa coactivator) (EBNA2 coactivator p100) (Tudor domain-containing protein 11) (p100 co-activator)				(FAM162A, nsp7): 0.11	(MARK3, orf9b): 0.11	1830	0.06	3694	0.339
Q9UHA4	LAMTOR3	Ragulator complex protein LAMTOR3 (Late endosomal/lysosomal adaptor and MAPK and MTOR activator 3) (MEK-binding partner 1) (Mp1) (Mitogen-activated protein kinase kinase 1-interacting protein 1) (Mitogen-activated protein kinase scaffold protein 1)				(SLC44A2, E): 0.09	(ANO6, M): 0.07	1831	0.112	1107	0.157
Q9UIG8	SLCO3A1	Solute carrier organic anion transporter family member 3A1 (OATP3A1) (Organic anion transporter polypeptide-related protein 3) (OATP-RP3) (OATPRP3) (Organic anion-transporting polypeptide D) (OATP-D) (PGE1 transporter) (Sodium-independent organic anion transporter D) (Solute carrier family 21 member 11)				(PRRC2B, nsp12): 0.28	(SLC9A3R1, orf9b): 0.18	1832	0.04	11827	0.61
O60516	EIF4EBP3	Eukaryotic translation initiation factor 4E-binding protein 3 (4E-BP3) (eIF4E-binding protein 3)				(EIF4E2, nsp2): 0.26	(EIF4H, nsp9): 0.20	1833	0.049	9296	0.587
Q9HBI6	CYP4F11	Cytochrome P450 4F11 (CYPIVF11) (EC 1.14.14.1) (3-hydroxy fatty acids omega-hydroxylase CYP4F11) (Docosahexaenoic acid omega-hydroxylase) (EC 1.14.14.79) (Long-chain fatty acid omega-monooxygenase) (EC 1.14.14.80) (Phylloquinone omega-hydroxylase CYP4F11) (EC 1.14.14.78)				(POR, nsp2): 0.72	(SIGMAR1, nsp6): 0.02	1834	0.046	10663	0.625
Q86TB9	PATL1	Protein PAT1 homolog 1 (PAT1-like protein 1) (Protein PAT1 homolog b) (Pat1b) (hPat1b)				(CSDE1, orf9b): 0.11	(G3BP1, N): 0.09	1835	0.038	643	0.018
Q96DD7	SHISA4	Protein shisa-4 (Transmembrane protein 58)				(GGCX, M): 0.64	(MTARC1, nsp7): 0.02	1836	0.064	14077	0.807
Q96LK0	CEP19	Centrosomal protein of 19 kDa (Cep19)				(CEP350, nsp13): 0.30	(FGFR1OP, nsp13): 0.23	1837	0.047	2469	0.039
A6NFI3	ZNF316	Zinc finger protein 316				(TBKBP1, nsp13): 0.45	(MAT2B, nsp9): 0.20	1838	0.073	7525	0.342
Q92945	KHSRP	Far upstream element-binding protein 2 (FUSE-binding protein 2) (KH type-splicing regulatory protein) (KSRP) (p75)	DB02709|DB11638	Resveratrol|Artenimol	26|80	(PTBP2, orf9b): 0.07	(EXOSC3, nsp8): 0.06	1839	0.064	1479	0.082
Q5TAT6	COL13A1	Collagen alpha-1(XIII) chain (COLXIIIA1)				(COLGALT1, nsp1): 0.21	(PLOD2, orf8): 0.17	1840	0.144	2248	0.231
Q9NUK0	MBNL3	Muscleblind-like protein 3 (Cys3His CCG1-required protein) (Muscleblind-like X-linked protein) (Protein HCHCR)				(HS6ST2, orf8): 0.30	(ZC3H7A, nsp12): 0.29	1841	0.055	14216	0.827
Q9UBQ0	VPS29	Vacuolar protein sorting-associated protein 29 (hVPS29) (PEP11 homolog) (Vesicle protein sorting 29)				(WASHC4, nsp2): 0.15	(FAM162A, nsp7): 0.11	1842	0.043	1534	0.061
O95639	CPSF4	Cleavage and polyadenylation specificity factor subunit 4 (Cleavage and polyadenylation specificity factor 30 kDa subunit) (CPSF 30 kDa subunit) (NS1 effector domain-binding protein 1) (Neb-1) (No arches homolog)				(NUP88, nsp9): 0.05	(CWC27, E): 0.05	1843	0.049	1632	0.187
Q92968	PEX13	Peroxisomal membrane protein PEX13 (Peroxin-13)				(TYSND1, nsp12): 0.17	(AGPS, nsp7): 0.17	1844	0.085	1682	0.148
Q8N6L0	CCDC155	Protein KASH5 (Coiled-coil domain-containing protein 155) (KASH domain-containing protein 5)				(DPY19L1, orf9c): 0.37	(SUN2, orf3a): 0.20	1845	0.054	5548	0.238
O15260	SURF4	Surfeit locus protein 4				(ERGIC1, nsp10): 0.14	(PDZD11, nsp12): 0.06	1846	0.055	2452	0.312
Q96SK2	TMEM209	Transmembrane protein 209				(ERGIC1, nsp10): 0.19	(SCCPDH, nsp7): 0.14	1847	0.029	8393	0.443
P68543	UBXN2A	UBX domain-containing protein 2A (UBX domain-containing protein 4)				(UBXN8, orf9c): 0.38	(SIL1, orf8): 0.07	1848	0.049	4426	0.232
Q5JU67	CFAP157	Cilia- and flagella-associated protein 157				(CEP350, nsp13): 0.60	(ZYG11B, orf10): 0.02	1849	0.038	7347	0.298
P13639	EEF2	Elongation factor 2 (EF-2)	DB02059|DB03223|DB04315|DB08348|DB11823|DB12688	Adenosine-5-Diphosphoribose|Diphthamide|Guanosine-5'-Diphosphate|N~2~,N~2~-DIMETHYL-N~1~-(6-OXO-5,6-DIHYDROPHENANTHRIDIN-2-YL)GLYCINAMIDE|Esketamine|Moxetumomab Pasudotox	4|1|36|3|4|2	(DPH5, orf9b): 0.05	(NARS2, nsp8): 0.03	1850	0.038	670	0.092
Q8N5X7	EIF4E3	Eukaryotic translation initiation factor 4E type 3 (eIF-4E type 3) (eIF-4E3) (eIF4E type 3) (eIF4E-3)				(EIF4E2, nsp2): 0.23	(GIGYF2, nsp2): 0.21	1851	0.045	2636	0.091
P07900	HSP90AA1	Heat shock protein HSP 90-alpha (Heat shock 86 kDa) (HSP 86) (HSP86) (Lipopolysaccharide-associated protein 2) (LAP-2) (LPS-associated protein 2) (Renal carcinoma antigen NY-REN-38)	DB00615|DB00716|DB02359|DB02424|DB02550|DB02754|DB02840|DB03093|DB03137|DB03504|DB03749|DB03809|DB03899|DB04054|DB04216|DB04254|DB04505|DB04588|DB05134|DB06070|DB06956|DB06957|DB06958|DB06961|DB06964|DB06969|DB07100|DB07317|DB07319|DB07324|DB07325|DB07495|DB07502|DB07594|DB07601|DB07877|DB08194|DB08197|DB08436|DB08442|DB08443|DB08557|DB08786|DB08787|DB08788|DB08789|DB09130|DB09221|DB12442	Rifabutin|Nedocromil|9-Butyl-8-(2,5-Dimethoxy-Benzyl)-9h-Purin-6-Ylamine|Geldanamycin|8-(2-Chloro-3,4,5-Trimethoxy-Benzyl)-2-Fluoro-9-Pent-4-Ylnyl-9h-Purin-6-Ylamine|9-Butyl-8-(3,4,5-Trimethoxybenzyl)-9h-Purin-6-Amine|4-(1,3-Benzodioxol-5-Yl)-5-(5-Ethyl-2,4-Dihydroxyphenyl)-2h-Pyrazole-3-Carboxylic Acid|8-(2,5-Dimethoxy-Benzyl)-2-Fluoro-9h-Purin-6-Ylamine|8-(2,5-Dimethoxy-Benzyl)-2-Fluoro-9-Pent-…	2|5|1|3|1|2|1|1|1|1|1|1|1|1|27|1|1|1|2|2|1|1|1|1|1|1|1|1|1|1|1|1|1|2|1|2|1|1|1|1|1|1|1|1|1|1|145|8|1	(NINL, nsp13): 0.02	(CNTRL, nsp13): 0.02	1852	0.109	216	0.093
Q9H0G5	NSRP1	Nuclear speckle splicing regulatory protein 1 (Coiled-coil domain-containing protein 55) (Nuclear speckle-related protein 70) (NSrp70)				(TRIM59, orf3a): 0.44	(CWC27, E): 0.11	1853	0.03	9173	0.497
A6NKT7	RGPD3	RanBP2-like and GRIP domain-containing protein 3				(GCC1, nsp13): 0.13	(NUP98, orf6): 0.11	1854	0.038	14032	0.788
Q9H9C1	VIPAS39	Spermatogenesis-defective protein 39 homolog (hSPE-39) (VPS33B-interacting protein in apical-basolateral polarity regulator) (VPS33B-interacting protein in polarity and apical restriction)				(VPS11, orf3a): 0.24	(VPS39, orf3a): 0.23	1855	0.065	4736	0.256
Q9NQS7	INCENP	Inner centromere protein	DB07340	Reversine	2	(CIT, nsp13): 0.11	(CENPF, nsp13): 0.06	1856	0.092	4271	0.57
Q3MUY2	PIGY	Phosphatidylinositol N-acetylglucosaminyltransferase subunit Y (Phosphatidylinositol-glycan biosynthesis class Y protein) (PIG-Y)				(PIGO, orf9c): 0.28	(GPAA1, orf9c): 0.24	1857	0.046	2152	0.067
O14980	XPO1	Exportin-1 (Exp1) (Chromosome region maintenance 1 protein homolog)	DB11942	Selinexor	1	(NUTF2, nsp15): 0.04	(NUP98, orf6): 0.04	1858	0.037	1203	0.164
Q92930	RAB8B	Ras-related protein Rab-8B	DB02082|DB04315	Phosphoaminophosphonic acid guanylate ester|Guanosine-5'-Diphosphate	1|36	(RAB10, nsp7): 0.10	(RAB2A, nsp7): 0.09	1859	0.088	823	0.086
O75475	PSIP1	PC4 and SFRS1-interacting protein (CLL-associated antigen KW-7) (Dense fine speckles 70 kDa protein) (DFS 70) (Lens epithelium-derived growth factor) (Transcriptional coactivator p75/p52)				(RAP1GDS1, nsp2): 0.13	(NUP98, orf6): 0.07	1860	0.044	1438	0.046
Q9BRT9	GINS4	DNA replication complex GINS protein SLD5 (GINS complex subunit 4) [Cleaved into: DNA replication complex GINS protein SLD5, N-terminally processed]				(POLA2, nsp1): 0.12	(PRIM2, nsp1): 0.10	1861	0.05	4805	0.411
Q03405	PLAUR	Urokinase plasminogen activator surface receptor (U-PAR) (uPAR) (Monocyte activation antigen Mo3) (CD antigen CD87)	DB00009|DB00013|DB00015|DB00029|DB00031|DB05476|DB06245	Alteplase|Urokinase|Reteplase|Anistreplase|Tenecteplase|WX-UK1|Lanoteplase	4|8|4|4|11|1|17	(PIGS, orf9c): 0.14	(SLC44A2, E): 0.08	1862	0.048	818	0.077
Q8WUS8	SDR42E1	Short-chain dehydrogenase/reductase family 42E member 1 (EC 1.1.1.-)				(CYB5B, nsp7): 0.36	(SIGMAR1, nsp6): 0.17	1863	0.063	6986	0.354
O00244	ATOX1	Copper transport protein ATOX1 (Metal transport protein ATX1)	DB00515|DB02772|DB03127	Cisplatin|Sucrose|Benzamidine	4|5|10	(PDZD11, nsp12): 0.28	(SLC30A7, M): 0.07	1864	0.06	1678	0.058
P46459	NSF	Vesicle-fusing ATPase (EC 3.6.4.6) (N-ethylmaleimide-sensitive fusion protein) (NEM-sensitive fusion protein) (Vesicular-fusion protein NSF)	DB01902	1-Ethyl-Pyrrolidine-2,5-Dione	2	(GCC1, nsp13): 0.06	(LMAN2, nsp7): 0.06	1865	0.054	132	0.017
Q17RN3	FAM98C	Protein FAM98C				(FAM98A, N): 0.53	(PLEKHF2, orf8): 0.04	1866	0.058	1981	0.036
O95196	CSPG5	Chondroitin sulfate proteoglycan 5 (Acidic leucine-rich EGF-like domain-containing brain protein) (Neuroglycan C)				(CHPF2, orf8): 0.28	(CHPF, orf8): 0.22	1867	0.069	3528	0.219
Q8IYS1	PM20D2	Peptidase M20 domain-containing protein 2 (Aminoacylase-1-like protein 2)				(BCKDK, nsp12): 0.35	(MDN1, orf7a): 0.22	1868	0.057	9861	0.542
P43487	RANBP1	Ran-specific GTPase-activating protein (Ran-binding protein 1) (RanBP1)	DB09130|DB12695	Copper|Phenethyl Isothiocyanate	145|45	(NUTF2, nsp15): 0.11	(NUP98, orf6): 0.07	1869	0.024	2210	0.123
Q9Y5Y5	PEX16	Peroxisomal membrane protein PEX16 (Peroxin-16) (Peroxisomal biogenesis factor 16)				(FAR2, orf9c): 0.30	(TYSND1, nsp12): 0.14	1870	0.061	4653	0.274
P50990	CCT8	T-complex protein 1 subunit theta (TCP-1-theta) (CCT-theta) (Chaperonin containing T-complex polypeptide 1 subunit 8) (Renal carcinoma antigen NY-REN-15)				(CYB5R3, nsp7): 0.05	(PTGES2, nsp7): 0.05	1871	0.056	233	0.034
O75570	MTRF1	Peptide chain release factor 1, mitochondrial (MRF-1) (MtRF-1)				(CYB5B, nsp7): 0.16	(TARS2, M): 0.09	1872	0.057	5774	0.521
Q9H741	C12orf49	UPF0454 protein C12orf49				(USP54, nsp12): 0.62	(GHITM, orf9c): 0.02	1873	0.055	12584	0.671
Q96S53	TESK2	Dual specificity testis-specific protein kinase 2 (EC 2.7.12.1) (Testicular protein kinase 2)				(C1orf50, nsp13): 0.64	(TOR1AIP1, nsp7): 0.01	1874	0.057	11672	0.665
P51153	RAB13	Ras-related protein Rab-13 (Cell growth-inhibiting gene 4 protein)				(RAB10, nsp7): 0.10	(RAB2A, nsp7): 0.08	1875	0.092	461	0.049
P63244	RACK1	Receptor of activated protein C kinase 1 (Cell proliferation-inducing gene 21 protein) (Guanine nucleotide-binding protein subunit beta-2-like 1) (Guanine nucleotide-binding protein subunit beta-like protein 12.3) (Human lung cancer oncogene 7 protein) (HLC-7) (Receptor for activated C kinase) (Small ribosomal subunit protein RACK1) [Cleaved into: Receptor of activated protein C kinase 1, N-termi…	DB09130	Copper	145	(SRP19, nsp8): 0.04	(LARP4B, nsp12): 0.04	1876	0.049	2643	0.468
Q7Z4H3	HDDC2	HD domain-containing protein 2 (Hepatitis C virus NS5A-transactivated protein 2) (HCV NS5A-transactivated protein 2)				(TBKBP1, nsp13): 0.39	(MAT2B, nsp9): 0.19	1877	0.059	6719	0.316
Q9UBR2	CTSZ	Cathepsin Z (EC 3.4.18.1) (Cathepsin P) (Cathepsin X)				(LMAN2, nsp7): 0.10	(ERP44, orf8): 0.09	1878	0.062	919	0.1
Q07092	COL16A1	Collagen alpha-1(XVI) chain				(COLGALT1, nsp1): 0.22	(PLOD2, orf8): 0.18	1879	0.178	1043	0.109
O95453	PARN	Poly(A)-specific ribonuclease PARN (EC 3.1.13.4) (Deadenylating nuclease) (Deadenylation nuclease) (Polyadenylate-specific ribonuclease)				(EXOSC3, nsp8): 0.08	(EXOSC8, nsp8): 0.08	1880	0.062	6239	0.464
P02545	LMNA	Prelamin-A/C [Cleaved into: Lamin-A/C (70 kDa lamin) (Renal carcinoma antigen NY-REN-32)]				(SUN2, orf3a): 0.07	(MARK3, orf9b): 0.07	1881	0.047	1370	0.105
P07686	HEXB	Beta-hexosaminidase subunit beta (EC 3.2.1.52) (Beta-N-acetylhexosaminidase subunit beta) (Hexosaminidase subunit B) (Cervical cancer proto-oncogene 7 protein) (HCC-7) (N-acetyl-beta-glucosaminidase subunit beta) [Cleaved into: Beta-hexosaminidase subunit beta chain B; Beta-hexosaminidase subunit beta chain A]	DB00205|DB02813|DB03747|DB03861	Pyrimethamine|2-Acetamido-2-Deoxy-D-Glucono-1,5-Lactone|N-Acetyl-glucosamine thiazoline|(2R,3R,4S,5R)-2-acetamido-3,4-dihydroxy-5-hydroxymethyl-piperidine	2|1|1|2	(CYB5R3, nsp7): 0.11	(PTGES2, nsp7): 0.10	1882	0.072	1664	0.129
P08709	F7	Coagulation factor VII (EC 3.4.21.21) (Proconvertin) (Serum prothrombin conversion accelerator) (SPCA) (Eptacog alfa) [Cleaved into: Factor VII light chain; Factor VII heavy chain]	DB00036|DB00100|DB00170|DB04590|DB04593|DB04606|DB04758|DB04767|DB06552|DB07207|DB07247|DB07376|DB08232|DB09332|DB13151|DB13152|DB13933	Coagulation factor VIIa Recombinant Human|Coagulation Factor IX (Recombinant)|Menadione|(2R)-({4-[AMINO(IMINO)METHYL]PHENYL}AMINO){5-ETHOXY-2-FLUORO-3-[(3R)-TETRAHYDROFURAN-3-YLOXY]PHENYL}ACETICACID|3-({1-[3-CARBAMIMIDOYL-1-(4-CARBAMIMIDOYL-BENZYLCARBAMOYL)-PROPYLCARBAMOYL]-2-METHYL-BUTYLSULFAMOYL}-METHYL)-BENZOIC ACID|2-[2-ETHANESULFONYLAMINO-3-(5-PROPOXY-1H-INDOL-3-YL)-PROPIONYLAMINO]-PENTANEDI…	6|7|13|1|1|1|1|1|3|2|2|2|2|7|8|7|3	(GGCX, M): 0.28	(POFUT1, orf8): 0.17	1883	0.05	5023	0.386
O00410	IPO5	Importin-5 (Imp5) (Importin subunit beta-3) (Karyopherin beta-3) (Ran-binding protein 5) (RanBP5)				(NUTF2, nsp15): 0.06	(NUP98, orf6): 0.06	1884	0.045	1280	0.057
P52848	NDST1	Bifunctional heparan sulfate N-deacetylase/N-sulfotransferase 1 (EC 2.8.2.8) (Glucosaminyl N-deacetylase/N-sulfotransferase 1) (NDST-1) (N-heparan sulfate sulfotransferase 1) (N-HSST 1) ([Heparan sulfate]-glucosamine N-sulfotransferase 1) (HSNST 1) [Includes: Heparan sulfate N-deacetylase 1 (EC 3.-.-.-); Heparan sulfate N-sulfotransferase 1 (EC 2.8.2.-)]	DB01812	Adenosine 3',5'-diphosphate	10	(HS6ST2, orf8): 0.33	(HS2ST1, nsp7): 0.27	1885	0.07	6490	0.362
P35659	DEK	Protein DEK				(FAM8A1, M): 0.11	(DDX21, N): 0.06	1886	0.045	9416	0.822
Q9BXP5	SRRT	Serrate RNA effector molecule homolog (Arsenite-resistance protein 2)				(ZC3H18, E): 0.07	(INTS4, M): 0.06	1887	0.071	4380	0.568
Q6SZW1	SARM1	NAD(+) hydrolase SARM1 (NADase SARM1) (hSARM1) (EC 3.2.2.6) (NADP(+) hydrolase SARM1) (EC 3.2.2.-) (Sterile alpha and Armadillo repeat protein) (Sterile alpha and TIR motif-containing protein 1) (Sterile alpha motif domain-containing protein 2) (MyD88-5) (SAM domain-containing protein 2) (Tir-1 homolog) (HsTIR)				(NLRX1, orf9c): 0.26	(SDF2, orf8): 0.19	1888	0.049	6216	0.417
Q96D15	RCN3	Reticulocalbin-3 (EF-hand calcium-binding protein RLP49)				(PCSK6, orf8): 0.64	(GGCX, M): 0.03	1889	0.066	3910	0.115
P18859	ATP5PF	ATP synthase-coupling factor 6, mitochondrial (ATPase subunit F6) (ATP synthase peripheral stalk subunit F6)				(ATP6AP1, nsp6): 0.08	(ATP5MG, nsp6): 0.08	1890	0.112	1529	0.201
Q15459	SF3A1	Splicing factor 3A subunit 1 (SF3a120) (Spliceosome-associated protein 114) (SAP 114)				(ZDHHC5, Spike): 0.07	(CWC27, E): 0.05	1891	0.053	3157	0.414
Q9P227	ARHGAP23	Rho GTPase-activating protein 23 (Rho-type GTPase-activating protein 23)				(CISD3, orf8): 0.50	(INTS4, M): 0.08	1892	0.043	16060	0.905
P41439	FOLR3	Folate receptor gamma (FR-gamma) (Folate receptor 3)	DB00158|DB05168	Folic acid|Vintafolide	3|3	(ERP44, orf8): 0.15	(NEU1, orf8): 0.14	1893	0.088	3789	0.344
P60604	UBE2G2	Ubiquitin-conjugating enzyme E2 G2 (EC 2.3.2.23) (E2 ubiquitin-conjugating enzyme G2) (Ubiquitin carrier protein G2) (Ubiquitin-protein ligase G2)				(HECTD1, nsp8): 0.06	(UBXN8, orf9c): 0.06	1894	0.045	2784	0.266
Q9NRR4	DROSHA	Ribonuclease 3 (EC 3.1.26.3) (Protein Drosha) (Ribonuclease III) (RNase III) (p241)				(SNIP1, N): 0.06	(AATF, nsp8): 0.04	1895	0.038	1296	0.086
Q05BQ5	MBTD1	MBT domain-containing protein 1				(ZC3H7A, nsp12): 0.31	(ATP13A3, nsp6): 0.24	1896	0.075	3582	0.168
P50542	PEX5	Peroxisomal targeting signal 1 receptor (PTS1 receptor) (PTS1R) (PTS1-BP) (Peroxin-5) (Peroxisomal C-terminal targeting signal import receptor) (Peroxisome receptor 1)				(AGPS, nsp7): 0.15	(TYSND1, nsp12): 0.13	1897	0.067	6638	0.514
O60337	MARCHF6	E3 ubiquitin-protein ligase MARCHF6 (EC 2.3.2.27) (Doa10 homolog) (Membrane-associated RING finger protein 6) (Membrane-associated RING-CH protein VI) (MARCH-VI) (Protein TEB-4) (RING finger protein 176) (RING-type E3 ubiquitin transferase MARCHF6)				(OS9, orf8): 0.12	(NGLY1, orf8): 0.11	1898	0.028	331	0.031
O95502	NPTXR	Neuronal pentraxin receptor				(NPTX1, orf8): 0.49	(POR, nsp2): 0.20	1899	0.09	15195	0.927
Q3KNV8	PCGF3	Polycomb group RING finger protein 3 (RING finger protein 3A)				(UBAP2L, nsp12): 0.24	(CSNK2A2, N): 0.11	1900	0.071	505	0.025
Q9BYN8	MRPS26	28S ribosomal protein S26, mitochondrial (MRP-S26) (S26mt) (28S ribosomal protein S13, mitochondrial) (MRP-S13) (S13mt) (Mitochondrial small ribosomal subunit protein mS26)				(MRPS25, nsp8): 0.16	(MRPS27, nsp8): 0.14	1901	0.198	344	0.058
Q4LDG9	DNAL1	Dynein light chain 1, axonemal (LC1)				(SEPSECS, nsp8): 0.20	(RAP1GDS1, nsp2): 0.15	1902	0.076	14297	0.83
Q9NZV5	SELENON	Selenoprotein N (SelN)				(SEPSECS, nsp8): 0.21	(SELENOS, nsp7): 0.18	1903	0.085	3834	0.199
Q8NGE8	OR4D9	Olfactory receptor 4D9 (Olfactory receptor OR11-253)				(SAAL1, M): 0.68	(REEP5, M): 0.06	1904	0.016	18352	0.981
O14965	AURKA	Aurora kinase A (EC 2.7.11.1) (Aurora 2) (Aurora/IPL1-related kinase 1) (ARK-1) (Aurora-related kinase 1) (hARK1) (Breast tumor-amplified kinase) (Serine/threonine-protein kinase 15) (Serine/threonine-protein kinase 6) (Serine/threonine-protein kinase aurora-A)	DB02482|DB05169|DB05198|DB05220|DB06134|DB06347|DB06486|DB07186|DB07266|DB07360|DB07362|DB07545|DB07801|DB08065|DB08066|DB12010|DB13061	Phosphonothreonine|AT9283|CYC116|Alisertib|SNS-314|Cenisertib|Enzastaurin|4-(4-METHYLPIPERAZIN-1-YL)-N-[5-(2-THIENYLACETYL)-1,5-DIHYDROPYRROLO[3,4-C]PYRAZOL-3-YL]BENZAMIDE|AKI-001|1-{5-[2-(thieno[3,2-d]pyrimidin-4-ylamino)ethyl]-1,3-thiazol-2-yl}-3-[3-(trifluoromethyl)phenyl]urea|1-(5-{2-[(1-methyl-1H-pyrazolo[4,3-d]pyrimidin-7-yl)amino]ethyl}-1,3-thiazol-2-yl)-3-[3-(trifluoromethyl)phenyl]urea|N…	9|2|2|1|2|1|8|2|1|1|1|1|1|1|2|297|1	(NINL, nsp13): 0.04	(CNTRL, nsp13): 0.04	1905	0.061	1215	0.256
Q9NWT8	AURKAIP1	Aurora kinase A-interacting protein (AURKA-interacting protein) (28S ribosomal protein S38, mitochondrial) (MRP-S38) (Mitochondrial small ribosomal subunit protein mS38)				(MRPS25, nsp8): 0.14	(MRPS27, nsp8): 0.12	1906	0.135	1048	0.127
P30153	PPP2R1A	Serine/threonine-protein phosphatase 2A 65 kDa regulatory subunit A alpha isoform (Medium tumor antigen-associated 61 kDa protein) (PP2A subunit A isoform PR65-alpha) (PP2A subunit A isoform R1-alpha)	DB02506|DB06905	2,6,8-Trimethyl-3-Amino-9-Benzyl-9-Methoxynonanoic Acid|(2S,3S,4E,6E,8S,9S)-3-amino-9-methoxy-2,6,8-trimethyl-10-phenyldeca-4,6-dienoic acid	5|3	(NINL, nsp13): 0.03	(CNTRL, nsp13): 0.03	1907	0.069	268	0.049
Q9H2D1	SLC25A32	Mitochondrial folate transporter/carrier (Solute carrier family 25 member 32)				(SLC44A2, E): 0.16	(MAT2B, nsp9): 0.14	1908	0.036	2987	0.085
P48449	LSS	Lanosterol synthase (EC 5.4.99.7) (2,3-epoxysqualene--lanosterol cyclase) (Oxidosqualene--lanosterol cyclase) (OSC) (hOSC)	DB02016|DB03696	R048-8071|Lanosterol	1|1	(SIGMAR1, nsp6): 0.13	(MIPOL1, nsp13): 0.11	1909	0.069	1405	0.076
Q9BRA0	NAA38	N-alpha-acetyltransferase 38, NatC auxiliary subunit (LSM domain-containing protein 1) (Phosphonoformate immuno-associated protein 2)				(AAR2, M): 0.07	(G3BP2, N): 0.07	1910	0.051	800	0.05
Q96NB1	FOPNL	LisH domain-containing protein FOPNL (FGFR1OP N-terminal-like protein) (FOP-related protein of 20 kDa)				(ABCC1, orf9c): 0.18	(CEP350, nsp13): 0.13	1911	0.053	2468	0.058
Q96MT1	RNF145	RING finger protein 145 (EC 2.3.2.27)				(ERGIC1, nsp10): 0.20	(SCAP, orf9c): 0.17	1912	0.044	9926	0.509
A0A0A0MRF8	RPL17-C18orf32	RPL17-C18orf32 readthrough				(SRP19, nsp8): 0.08	(SRP72, nsp8): 0.06	1913	0.064	691	0.059
Q9NRW7	VPS45	Vacuolar protein sorting-associated protein 45 (h-VPS45) (hlVps45)				(VPS11, orf3a): 0.11	(VPS39, orf3a): 0.09	1914	0.066	675	0.037
A2A288	ZC3H12D	Probable ribonuclease ZC3H12D (EC 3.1.-.-) (MCP-induced protein 4) (Transformed follicular lymphoma) (Zinc finger CCCH domain-containing protein 12D) (p34)				(ZC3H7A, nsp12): 0.62	(CEP112, nsp13): 0.01	1915	0.053	2216	0.049
O75145	PPFIA3	Liprin-alpha-3 (Protein tyrosine phosphatase receptor type f polypeptide-interacting protein alpha-3) (PTPRF-interacting protein alpha-3)				(ERC1, nsp13): 0.14	(GRIPAP1, nsp13): 0.13	1916	0.05	8269	0.591
Q9Y2Z4	YARS2	Tyrosine--tRNA ligase, mitochondrial (EC 6.1.1.1) (Tyrosyl-tRNA synthetase) (TyrRS)	DB00135	Tyrosine	4	(NARS2, nsp8): 0.15	(TARS2, M): 0.14	1917	0.056	1241	0.057
Q9P1Q0	VPS54	Vacuolar protein sorting-associated protein 54 (Hepatocellular carcinoma protein 8) (Tumor antigen HOM-HCC-8) (Tumor antigen SLP-8p)				(GCC1, nsp13): 0.13	(GCC2, nsp13): 0.13	1918	0.084	1873	0.131
P34059	GALNS	N-acetylgalactosamine-6-sulfatase (EC 3.1.6.4) (Chondroitinsulfatase) (Chondroitinase) (Galactose-6-sulfate sulfatase) (GalN6S) (N-acetylgalactosamine-6-sulfate sulfatase) (GalNAc6S sulfatase)				(CYB5R3, nsp7): 0.12	(PTGES2, nsp7): 0.11	1919	0.073	322	0.038
Q9GZQ8	MAP1LC3B	Microtubule-associated proteins 1A/1B light chain 3B (Autophagy-related protein LC3 B) (Autophagy-related ubiquitin-like modifier LC3 B) (MAP1 light chain 3-like protein 2) (MAP1A/MAP1B light chain 3 B) (MAP1A/MAP1B LC3 B) (Microtubule-associated protein 1 light chain 3 beta)				(PLEKHF2, orf8): 0.17	(FYCO1, nsp13): 0.12	1920	0.066	11955	0.864
Q9Y3D9	MRPS23	28S ribosomal protein S23, mitochondrial (MRP-S23) (S23mt) (Mitochondrial small ribosomal subunit protein mS23)				(MRPS25, nsp8): 0.15	(MRPS27, nsp8): 0.13	1921	0.154	4238	0.469
Q8N1Q1	CA13	Carbonic anhydrase 13 (EC 4.2.1.1) (Carbonate dehydratase XIII) (Carbonic anhydrase XIII) (CA-XIII)	DB00909|DB07115	Zonisamide|N-(4-chlorobenzyl)-N-methylbenzene-1,4-disulfonamide	31|1	(CRTC3, nsp12): 0.34	(SDF2, orf8): 0.29	1922	0.031	17673	0.989
P20160	AZU1	Azurocidin (Cationic antimicrobial protein CAP37) (Heparin-binding protein) (HBP) (hHBP)				(CYB5R3, nsp7): 0.13	(PTGES2, nsp7): 0.13	1923	0.105	807	0.07
Q9H3S4	TPK1	Thiamin pyrophosphokinase 1 (hTPK1) (EC 2.7.6.2) (Placental protein 20) (PP20) (Thiamine pyrophosphokinase 1)	DB00152|DB04768	Thiamine|Pyrithiamine Pyrophosphate	1|1	(THTPA, orf10): 0.45	(NUTF2, nsp15): 0.06	1924	0.053	7092	0.456
P43308	SSR2	Translocon-associated protein subunit beta (TRAP-beta) (Signal sequence receptor subunit beta) (SSR-beta)				(SRP72, nsp8): 0.10	(SRP19, nsp8): 0.10	1925	0.067	4210	0.414
E9PAS2	ATP6V0E2	V-type proton ATPase subunit e 2				(ATP6AP1, nsp6): 0.24	(ATP6V1A, M): 0.19	1926	0.093	1424	0.066
Q8N5N7	MRPL50	39S ribosomal protein L50, mitochondrial (L50mt) (MRP-L50) (Mitochondrial large ribosomal subunit protein mL50)				(MRPS25, nsp8): 0.16	(MRPS27, nsp8): 0.13	1927	0.163	4634	0.491
Q99766	DMAC2L	ATP synthase subunit s, mitochondrial (ATP synthase-coupling factor B) (FB) (Distal membrane arm assembly complex 2-like protein) (Mitochondrial ATP synthase regulatory component factor B)				(ATP5MG, nsp6): 0.11	(ATP6AP1, nsp6): 0.11	1928	0.073	5783	0.485
O75487	GPC4	Glypican-4 (K-glypican) [Cleaved into: Secreted glypican-4]				(HS6ST2, orf8): 0.28	(HS2ST1, nsp7): 0.21	1929	0.089	1932	0.141
O14787	TNPO2	Transportin-2 (Karyopherin beta-2b)				(NUTF2, nsp15): 0.14	(NUP98, orf6): 0.13	1930	0.047	3179	0.151
P61020	RAB5B	Ras-related protein Rab-5B				(RAB2A, nsp7): 0.06	(RAB10, nsp7): 0.06	1931	0.082	370	0.052
Q96PE7	MCEE	Methylmalonyl-CoA epimerase, mitochondrial (EC 5.1.99.1) (DL-methylmalonyl-CoA racemase)				(TM2D3, orf8): 0.43	(BCS1L, orf9c): 0.07	1932	0.045	11175	0.695
Q9ULJ7	ANKRD50	Ankyrin repeat domain-containing protein 50				(TAPT1, orf9c): 0.26	(SRP72, nsp8): 0.12	1933	0.039	8464	0.446
Q9BXM7	PINK1	Serine/threonine-protein kinase PINK1, mitochondrial (EC 2.7.11.1) (BRPK) (PTEN-induced putative kinase protein 1)				(BAG5, orf9b): 0.13	(TOMM70, orf9b): 0.07	1934	0.047	1403	0.089
Q6IQ22	RAB12	Ras-related protein Rab-12				(RAB10, nsp7): 0.11	(RAB2A, nsp7): 0.11	1935	0.107	580	0.049
Q6NVV3	NIPAL1	Magnesium transporter NIPA3 (NIPA-like protein 1) (Non-imprinted in Prader-Willi/Angelman syndrome region protein 3)				(PLEKHF2, orf8): 0.49	(SPART, nsp9): 0.12	1936	0.03	15808	0.832
P49406	MRPL19	39S ribosomal protein L19, mitochondrial (L19mt) (MRP-L19) (39S ribosomal protein L15, mitochondrial) (L15mt) (MRP-L15) (Mitochondrial large ribosomal subunit protein bL19m)				(MRPS25, nsp8): 0.11	(MRPS27, nsp8): 0.09	1937	0.14	1823	0.291
Q7Z4G4	TRMT11	tRNA (guanine(10)-N2)-methyltransferase homolog (EC 2.1.1.-) (tRNA guanosine-2'-O-methyltransferase TRM11 homolog)				(TRMT1, nsp5_C145A): 0.08	(NOL10, nsp8): 0.06	1938	0.073	1571	0.134
O00488	ZNF593	Zinc finger protein 593 (Zinc finger protein T86)				(MDN1, orf7a): 0.08	(NGDN, nsp8): 0.06	1939	0.05	771	0.048
Q05707	COL14A1	Collagen alpha-1(XIV) chain (Undulin)				(COLGALT1, nsp1): 0.21	(PLOD2, orf8): 0.17	1940	0.164	667	0.081
P98196	ATP11A	Probable phospholipid-transporting ATPase IH (EC 7.6.2.1) (ATPase IS) (ATPase class VI type 11A) (P4-ATPase flippase complex alpha subunit ATP11A)				(SLC44A2, E): 0.11	(ANO6, M): 0.08	1941	0.102	3885	0.441
Q9P2I0	CPSF2	Cleavage and polyadenylation specificity factor subunit 2 (Cleavage and polyadenylation specificity factor 100 kDa subunit) (CPSF 100 kDa subunit)				(NUP88, nsp9): 0.05	(CWC27, E): 0.05	1942	0.079	3788	0.502
Q01469	FABP5	Fatty acid-binding protein 5 (Epidermal-type fatty acid-binding protein) (E-FABP) (Fatty acid-binding protein, epidermal) (Psoriasis-associated fatty acid-binding protein homolog) (PA-FABP)				(CYB5R3, nsp7): 0.12	(PTGES2, nsp7): 0.11	1943	0.108	950	0.094
E7ENQ6	nan	YjeF N-terminal domain-containing protein				(NDUFB9, orf9c): 0.12	(ECSIT, orf9c): 0.10	1944	0.086	622	0.037
Q86TS9	MRPL52	39S ribosomal protein L52, mitochondrial (L52mt) (MRP-L52) (Mitochondrial large ribosomal subunit protein mL52)				(MRPS25, nsp8): 0.17	(MRPS27, nsp8): 0.14	1945	0.188	2867	0.365
P21912	SDHB	Succinate dehydrogenase [ubiquinone] iron-sulfur subunit, mitochondrial (EC 1.3.5.1) (Iron-sulfur subunit of complex II) (Ip)	DB00139|DB04141|DB08689	Succinic acid|2-Hexyloxy-6-Hydroxymethyl-Tetrahydro-Pyran-3,4,5-Triol|Ubiquinone Q1	26|15|4	(TIMM8B, orf10): 0.06	(NDUFB9, orf9c): 0.05	1946	0.062	2017	0.288
P49281	SLC11A2	Natural resistance-associated macrophage protein 2 (NRAMP 2) (Divalent cation transporter 1) (Divalent metal transporter 1) (DMT-1) (Solute carrier family 11 member 2)	DB15598	Ferric maltol	2	(NDFIP2, orf9c): 0.20	(SLC30A9, M): 0.13	1947	0.068	1958	0.085
P05455	SSB	Lupus La protein (La autoantigen) (La ribonucleoprotein) (Sjoegren syndrome type B antigen) (SS-B)				(LARP7, nsp8): 0.11	(CSDE1, orf9b): 0.07	1948	0.039	3752	0.392
Q14393	GAS6	Growth arrest-specific protein 6 (GAS-6) (AXL receptor tyrosine kinase ligand)				(GGCX, M): 0.13	(SCCPDH, nsp7): 0.11	1949	0.13	2614	0.413
Q9NZE8	MRPL35	39S ribosomal protein L35, mitochondrial (L35mt) (MRP-L35) (Mitochondrial large ribosomal subunit protein bL35m)				(MRPS25, nsp8): 0.15	(MRPS27, nsp8): 0.13	1950	0.183	2290	0.33
O75880	SCO1	Protein SCO1 homolog, mitochondrial	DB09130	Copper	145	(NDUFAF2, nsp7): 0.08	(TOMM70, orf9b): 0.08	1951	0.061	2173	0.145
P49590	HARS2	Histidine--tRNA ligase, mitochondrial (EC 6.1.1.21) (Histidine--tRNA ligase-like) (Histidyl-tRNA synthetase) (HisRS)				(TARS2, M): 0.20	(NARS2, nsp8): 0.19	1952	0.074	3754	0.26
Q10570	CPSF1	Cleavage and polyadenylation specificity factor subunit 1 (Cleavage and polyadenylation specificity factor 160 kDa subunit) (CPSF 160 kDa subunit)				(NUP88, nsp9): 0.05	(SLU7, nsp12): 0.05	1953	0.06	4153	0.513
A6NFE2	SMCO2	Single-pass membrane and coiled-coil domain-containing protein 2				(FAM98A, N): 0.64	(CSDE1, orf9b): 0.03	1954	0.042	6778	0.289
P82930	MRPS34	28S ribosomal protein S34, mitochondrial (MRP-S34) (S34mt) (Mitochondrial small ribosomal subunit protein mS34)				(MRPS25, nsp8): 0.15	(MRPS27, nsp8): 0.13	1955	0.184	2094	0.302
P26639	TARS1	Threonine--tRNA ligase 1, cytoplasmic (EC 6.1.1.3) (Threonyl-tRNA synthetase) (ThrRS) (Threonyl-tRNA synthetase 1)	DB00156	Threonine	3	(TARS2, M): 0.16	(NARS2, nsp8): 0.16	1956	0.079	707	0.051
Q8N488	RYBP	RING1 and YY1-binding protein (Apoptin-associating protein 1) (APAP-1) (Death effector domain-associated factor) (DED-associated factor) (YY1 and E4TF1-associated factor 1)				(JAKMIP1, nsp13): 0.18	(CSNK2A2, N): 0.13	1957	0.075	5754	0.413
Q14534	SQLE	Squalene monooxygenase (EC 1.14.14.17) (Squalene epoxidase) (SE)	DB00735|DB00857|DB01091|DB08846	Naftifine|Terbinafine|Butenafine|Ellagic acid	1|1|1|17	(SIGMAR1, nsp6): 0.15	(POR, nsp2): 0.11	1958	0.074	2186	0.129
Q96DM1	PGBD4	PiggyBac transposable element-derived protein 4				(EIF4E2, nsp2): 0.61	(FAM8A1, M): 0.02	1959	0.068	15194	0.864
Q5QJ74	TBCEL	Tubulin-specific chaperone cofactor E-like protein (EL) (Leucine-rich repeat-containing protein 35)				(PRRC2B, nsp12): 0.32	(TBCA, nsp11): 0.26	1960	0.049	16420	0.938
P51654	GPC3	Glypican-3 (GTR2-2) (Intestinal protein OCI-5) (MXR7) [Cleaved into: Glypican-3 alpha subunit; Glypican-3 beta subunit]				(HS6ST2, orf8): 0.16	(HS2ST1, nsp7): 0.12	1961	0.125	218	0.034
Q8TCY9	URGCP	Up-regulator of cell proliferation (HBV X protein up-regulated gene 4 protein) (HBxAg up-regulated gene 4 protein)				(FAM98A, N): 0.60	(CISD3, orf8): 0.05	1962	0.038	4918	0.175
Q9Y2D5	AKAP2	A-kinase anchor protein 2 (AKAP-2) (AKAP-KL) (Protein kinase A-anchoring protein 2) (PRKA2)				(AKAP8, nsp12): 0.38	(PRKAR2B, nsp13): 0.13	1963	0.057	2492	0.048
P12259	F5	Coagulation factor V (Activated protein C cofactor) (Proaccelerin, labile factor) [Cleaved into: Coagulation factor V heavy chain; Coagulation factor V light chain]	DB00055|DB05777|DB11300|DB11312|DB11571|DB11572|DB13149|DB13151	Drotrecogin alfa|Thrombomodulin Alfa|Thrombin|Protein C|Human thrombin|Thrombin alfa|Protein S human|Anti-inhibitor coagulant complex	12|2|10|2|8|5|3|8	(SCCPDH, nsp7): 0.08	(LMAN2, nsp7): 0.07	1964	0.109	864	0.154
P51159	RAB27A	Ras-related protein Rab-27A (Rab-27) (EC 3.6.5.2) (GTP-binding protein Ram)				(ERP44, orf8): 0.07	(NEU1, orf8): 0.07	1965	0.098	383	0.046
P15848	ARSB	Arylsulfatase B (ASB) (EC 3.1.6.12) (N-acetylgalactosamine-4-sulfatase) (G4S)				(CYB5R3, nsp7): 0.11	(PTGES2, nsp7): 0.11	1966	0.096	1236	0.117
O60645	EXOC3	Exocyst complex component 3 (Exocyst complex component Sec6)				(RALA, nsp7): 0.10	(RAB10, nsp7): 0.08	1967	0.072	1448	0.08
Q9UKI9	POU2F3	POU domain, class 2, transcription factor 3 (Octamer-binding protein 11) (Oct-11) (Octamer-binding transcription factor 11) (OTF-11) (Transcription factor PLA-1) (Transcription factor Skn-1)				(MTARC1, nsp7): 0.26	(MOGS, nsp7): 0.11	1968	0.04	11404	0.708
Q8N2H3	PYROXD2	Pyridine nucleotide-disulfide oxidoreductase domain-containing protein 2 (EC 1.-.-.-)				(CHPF2, orf8): 0.29	(HOOK1, nsp13): 0.22	1969	0.043	3437	0.1
O00168	FXYD1	Phospholemman (FXYD domain-containing ion transport regulator 1) (Sodium/potassium-transporting ATPase subunit FXYD1)				(ZDHHC5, Spike): 0.34	(ATP1B1, M): 0.22	1970	0.049	10869	0.638
Q8NCH0	CHST14	Carbohydrate sulfotransferase 14 (EC 2.8.2.35) (Dermatan 4-sulfotransferase 1) (D4ST-1) (hD4ST1)				(CHPF2, orf8): 0.23	(CHPF, orf8): 0.18	1971	0.058	2284	0.107
Q9BY19	MS4A8	Membrane-spanning 4-domains subfamily A member 8 (Four-span transmembrane protein 4) (Membrane-spanning 4-domains subfamily A member 8B)				(CCDC86, nsp8): 0.70	(PLD3, orf8): 0.02	1972	0.052	10375	0.501
Q96GW9	MARS2	Methionine--tRNA ligase, mitochondrial (EC 6.1.1.10) (Methionyl-tRNA synthetase 2) (Mitochondrial methionyl-tRNA synthetase) (MtMetRS)				(TARS2, M): 0.19	(NARS2, nsp8): 0.18	1973	0.065	2039	0.115
P23246	SFPQ	Splicing factor, proline- and glutamine-rich (100 kDa DNA-pairing protein) (hPOMp100) (DNA-binding p52/p100 complex, 100 kDa subunit) (Polypyrimidine tract-binding protein-associated-splicing factor) (PSF) (PTB-associated-splicing factor)	DB09130|DB11638	Copper|Artenimol	145|80	(AKAP8L, M): 0.18	(PTBP2, orf9b): 0.06	1974	0.064	5337	0.504
Q00059	TFAM	Transcription factor A, mitochondrial (mtTFA) (Mitochondrial transcription factor 1) (MtTF1) (Transcription factor 6) (TCF-6) (Transcription factor 6-like 2)				(FASTKD5, M): 0.18	(TOMM70, orf9b): 0.06	1975	0.064	8234	0.74
Q6XQN6	NAPRT	Nicotinate phosphoribosyltransferase (NAPRTase) (EC 6.3.4.21) (FHA-HIT-interacting protein) (Nicotinate phosphoribosyltransferase domain-containing protein 1)				(CYB5R3, nsp7): 0.10	(PTGES2, nsp7): 0.10	1976	0.092	839	0.066
O15258	RER1	Protein RER1				(LMAN2, nsp7): 0.12	(ALG5, orf3a): 0.09	1977	0.037	1161	0.022
Q14203	DCTN1	Dynactin subunit 1 (150 kDa dynein-associated polypeptide) (DAP-150) (DP-150) (p135) (p150-glued)				(CLIP4, nsp13): 0.07	(NIN, nsp13): 0.06	1978	0.048	1327	0.135
Q9NR50	EIF2B3	Translation initiation factor eIF-2B subunit gamma (eIF-2B GDP-GTP exchange factor subunit gamma)				(THTPA, orf10): 0.24	(CEP350, nsp13): 0.12	1979	0.047	6593	0.413
P20337	RAB3B	Ras-related protein Rab-3B				(RAB2A, nsp7): 0.11	(RAB10, nsp7): 0.11	1980	0.118	1595	0.163
Q86U42	PABPN1	Polyadenylate-binding protein 2 (PABP-2) (Poly(A)-binding protein 2) (Nuclear poly(A)-binding protein 1) (Poly(A)-binding protein II) (PABII) (Polyadenylate-binding nuclear protein 1)				(ZC3H18, E): 0.05	(CWC27, E): 0.05	1981	0.071	1397	0.142
Q9UNH5	CDC14A	Dual specificity protein phosphatase CDC14A (EC 3.1.3.16) (EC 3.1.3.48) (CDC14 cell division cycle 14 homolog A)				(SLC30A7, M): 0.12	(BAG5, orf9b): 0.09	1982	0.033	13518	0.928
P02792	FTL	Ferritin light chain (Ferritin L subunit)	DB00893|DB02285|DB09147|DB09517|DB13995	Iron Dextran|Protoporphyrin|Ferric pyrophosphate|Sodium ferric gluconate complex|Ferric pyrophosphate citrate	4|1|3|3|4	(CYB5R3, nsp7): 0.10	(PTGES2, nsp7): 0.09	1983	0.086	3853	0.45
P06756	ITGAV	Integrin alpha-V (Vitronectin receptor) (Vitronectin receptor subunit alpha) (CD antigen CD51) [Cleaved into: Integrin alpha-V heavy chain; Integrin alpha-V light chain]	DB00098|DB00451	Antithymocyte immunoglobulin (rabbit)|Levothyroxine	9|4	(FBN2, nsp9): 0.07	(PVR, orf8): 0.06	1984	0.092	3383	0.563
Q2TA70	CLN3	Battenin				(HOOK1, nsp13): 0.28	(PPT1, orf10): 0.26	1985	0.049	14072	0.81
P78333	GPC5	Glypican-5 [Cleaved into: Secreted glypican-5]				(HS6ST2, orf8): 0.30	(HS2ST1, nsp7): 0.23	1986	0.089	5096	0.375
P50750	CDK9	Cyclin-dependent kinase 9 (EC 2.7.11.22) (EC 2.7.11.23) (C-2K) (Cell division cycle 2-like protein kinase 4) (Cell division protein kinase 9) (Serine/threonine-protein kinase PITALRE) (Tat-associated kinase complex catalytic subunit)	DB03496|DB06195	Alvocidib|Seliciclib	12|7	(LARP7, nsp8): 0.15	(MEPCE, nsp8): 0.13	1987	0.096	4458	0.611
O75390	CS	Citrate synthase, mitochondrial (EC 2.3.3.1) (Citrate (Si)-synthase)	DB01969|DB01992|DB02637|DB03182|DB03499|DB04230|DB04272	Trifluoroacetonyl coenzyme A|Coenzyme A|Oxaloacetate Ion|alpha-Fluoro-carboxymethyldethia coenzyme A complex|D-Malic acid|Nitromethyldethia coenzyme A|Citric acid	1|8|2|1|2|1|23	(TIMM8B, orf10): 0.07	(TIMM9, nsp4): 0.05	1988	0.059	353	0.033
Q2M3C6	TMEM266	Transmembrane protein 266 (hTMEM266) (HV1-related protein 1) (HsHVRP1)				(VPS11, orf3a): 0.67	(PMPCA, M): 0.03	1989	0.064	11645	0.672
Q92797	SYMPK	Symplekin				(NUP88, nsp9): 0.05	(CWC27, E): 0.05	1990	0.085	808	0.082
P05111	INHA	Inhibin alpha chain				(INHBE, orf8): 0.65	(GDF15, orf8): 0.01	1991	0.09	15442	0.915
O43379	WDR62	WD repeat-containing protein 62				(CDK5RAP2, nsp13): 0.11	(NIN, nsp13): 0.09	1992	0.051	1863	0.072
Q8NH04	OR2T27	Olfactory receptor 2T27 (Olfactory receptor OR1-67)				(PLEKHA5, nsp12): 0.66	(REEP5, M): 0.07	1993	0.018	13095	0.518
O43439	CBFA2T2	Protein CBFA2T2 (ETO homologous on chromosome 20) (MTG8-like protein) (MTG8-related protein 1) (Myeloid translocation-related protein 1) (p85)				(AKAP8, nsp12): 0.35	(TCF12, nsp12): 0.16	1994	0.039	2433	0.072
O43854	EDIL3	EGF-like repeat and discoidin I-like domain-containing protein 3 (Developmentally-regulated endothelial cell locus 1 protein) (Integrin-binding protein DEL1)				(TBKBP1, nsp13): 0.38	(ALG8, orf9c): 0.15	1995	0.042	11083	0.674
Q99497	PARK7	Protein/nucleic acid deglycase DJ-1 (EC 3.1.2.-) (EC 3.5.1.-) (EC 3.5.1.124) (Maillard deglycase) (Oncogene DJ1) (Parkinson disease protein 7) (Parkinsonism-associated deglycase) (Protein DJ-1) (DJ-1)	DB09130	Copper	145	(BAG5, orf9b): 0.10	(GIGYF2, nsp2): 0.06	1996	0.041	1148	0.083
Q96T25	ZIC5	Zinc finger protein ZIC 5 (Zinc finger protein of the cerebellum 5)				(CEP112, nsp13): 0.69	(ALG8, orf9c): 0.01	1997	0.062	10292	0.583
Q2TAY7	SMU1	WD40 repeat-containing protein SMU1 (Smu-1 suppressor of mec-8 and unc-52 protein homolog) [Cleaved into: WD40 repeat-containing protein SMU1, N-terminally processed]				(ZC3H18, E): 0.14	(FAM98A, N): 0.14	1998	0.068	3271	0.262
Q9UJ83	HACL1	2-hydroxyacyl-CoA lyase 1 (EC 4.1.-.-) (2-hydroxyphytanoyl-CoA lyase) (2-HPCL) (Phytanoyl-CoA 2-hydroxylase 2)				(TYSND1, nsp12): 0.21	(IDE, nsp4): 0.15	1999	0.094	1745	0.128
[truncated: 16,558 more rows]
