# Supplementary material for: Interpretable network propagation with application to expanding the repertoire of human proteins that interact with SARS-CoV-2
Source: Gigascience. 2021 Dec 29;10(12):giab082. doi: 10.1093/gigascience/giab082 (PMC8716363; doi:10.1093/gigascience/giab082)
Supplement: giab082_Supplemental_Files [file giab082_supplemental_files.zip › File-S2-GO-BP.tsv]

	Description	STRING-400	STRING-400	STRING-400	STRING-400	STRING-400	STRING-400	STRING-400	STRING-400	STRING-400	STRING-400	STRING-400	STRING-400	STRING-400	STRING-400	Krogan	Krogan	Krogan	Krogan	Krogan	Krogan
		RL-a3_4	RL-a3_4	RL-a3_4	RL-a3_4	RL-a3_4	RL-a3_4	RL-a3_4	SVM-rep100-nf5	SVM-rep100-nf5	SVM-rep100-nf5	SVM-rep100-nf5	SVM-rep100-nf5	SVM-rep100-nf5	SVM-rep100-nf5	-	-	-	-	-	-
		GeneRatio	BgRatio	p.adjust	qvalue	geneID	geneName	-(log(qvalue RL-a3_4)- log(qvalue Krogan))	GeneRatio	BgRatio	p.adjust	qvalue	geneID	geneName	-(log(qvalue SVM-rep100-nf5)- log(qvalue Krogan))	GeneRatio	BgRatio	p.adjust	qvalue	geneID	geneName
GO:0097711	ciliary basal body-plasma membrane docking	46/292	95/16433	2.32E-52	2.03E-52	Q8TEP8/Q7Z4H7/Q8NHV4/O43805/Q99871/Q15154/Q96CS2/Q9P209/Q86XR8/Q9UPN4/Q9BT25/Q9H6D7/Q68CZ6/Q96L34/Q8IW35/Q96MT8/Q96NL6/Q96ST8/Q5JTW2/Q5BJF6/O94986/O94927/P68371/Q8NHQ1/P23258/Q8TES7/Q86SQ7/Q9NVX0/O43303/Q8TAP6/Q9UPV0/A8K8P3/Q6NUS6/Q2MV58/Q5T7B8/Q6IQ55/Q9HC77/P07437/Q9Y592/Q7Z460/Q71U36/Q96GX1/P04350/Q9P2K1/P68366/Q9BYV8	CEP192/HAUS6/NEDD1/SSNA1/HAUS7/PCM1/HAUS1/CEP72/CEP57/CEP131/HAUS8/HAUS4/HAUS3/MARK4/CEP97/CEP63/SCLT1/CEP89/CEP78/ODF2/CEP152/HAUS5/TUBB4B/CEP70/TUBG1/FBF1/SDCCAG8/HAUS2/CCP110/CEP76/CEP164/SFI1/TCTN3/TCTN1/KIF24/TTBK2/CENPJ/TUBB/CEP83/CLASP1/TUBA1A/TCTN2/TUBB4A/CC2D2A/TUBA4A/CEP41	48.85690818	70/323	95/16433	1.04E-97	8.51E-98	Q9UPV0/Q8TEP8/Q7Z460/Q96L34/Q8NHV4/Q9H6D7/Q68CZ6/Q7Z4H7/Q99871/Q9BT25/Q96CS2/Q9HC77/Q5JTW2/Q15154/A8K8P3/Q8TAP6/Q96QF0/Q86XR8/Q86SQ7/Q5BJF6/O94927/O43805/Q96NL6/Q8TCU4/Q9P209/Q9NXR1/P62491/O43303/Q9NVX0/Q96ST8/P68371/Q15051/Q96MT8/Q8IW35/Q9BYV8/Q9UPN4/Q14008/Q96GX1/P48730/P49674/Q15691/P23258/O15078/P68366/Q9P0N5/Q8NHQ1/O94986/Q68CZ1/P61981/Q5HYA8/P04350/O75935/O75665/P61163/Q14204/P51955/O00444/…	CEP164/CEP192/CLASP1/MARK4/NEDD1/HAUS4/HAUS3/HAUS6/HAUS7/HAUS8/HAUS1/CENPJ/CEP78/PCM1/SFI1/CEP76/RAB3IP/CEP57/SDCCAG8/ODF2/HAUS5/SSNA1/SCLT1/ALMS1/CEP72/NDE1/RAB11A/CCP110/HAUS2/CEP89/TUBB4B/IQCB1/CEP63/CEP97/CEP41/CEP131/CKAP5/TCTN2/CSNK1D/CSNK1E/MAPRE1/TUBG1/CEP290/TUBA4A/TMEM216/CEP70/CEP152/RPGRIP1L/YWHAG/TMEM67/TUBB4A/DCTN3/OFD1/ACTR1A/DYNC1H1/NEK2/PLK4/TUBB/TTBK2/TCTN1/KIF24/CEP83/FBF1/MKS1…	94.2346794	10/319	95/16437	0.001635228587	0.00146171749	O95613/O95684/P17612/P31323/Q66GS9/Q7Z7A1/Q96SN8/Q99996/Q9BV73/Q9Y2I6	PCNT/FGFR1OP/PRKACA/PRKAR2B/CEP135/CNTRL/CDK5RAP2/AKAP9/CEP250/NINL
GO:0140056	organelle localization by membrane tethering	47/292	168/16433	2.34E-40	2.06E-40	Q8TEP8/Q7Z4H7/Q8NHV4/O43805/Q99871/Q15154/Q96CS2/Q9P209/Q86XR8/Q9UPN4/Q9BT25/Q9H6D7/Q68CZ6/Q96L34/Q8IW35/Q96MT8/Q96NL6/Q96ST8/Q5JTW2/Q5BJF6/O94986/O94927/P68371/Q8NHQ1/P23258/Q8TES7/Q86SQ7/Q9NVX0/O43303/Q8TAP6/Q9UPV0/A8K8P3/Q6NUS6/Q2MV58/Q5T7B8/Q6IQ55/Q9HC77/P07437/Q9Y592/Q7Z460/Q71U36/Q96GX1/P04350/Q9P2K1/P68366/Q9BYV8/O00186	CEP192/HAUS6/NEDD1/SSNA1/HAUS7/PCM1/HAUS1/CEP72/CEP57/CEP131/HAUS8/HAUS4/HAUS3/MARK4/CEP97/CEP63/SCLT1/CEP89/CEP78/ODF2/CEP152/HAUS5/TUBB4B/CEP70/TUBG1/FBF1/SDCCAG8/HAUS2/CCP110/CEP76/CEP164/SFI1/TCTN3/TCTN1/KIF24/TTBK2/CENPJ/TUBB/CEP83/CLASP1/TUBA1A/TCTN2/TUBB4A/CC2D2A/TUBA4A/CEP41/STXBP3	37.00756479	74/323	168/16433	1.29E-79	1.06E-79	Q9UPV0/Q8TEP8/Q7Z460/Q96L34/Q8NHV4/Q9H6D7/Q68CZ6/Q7Z4H7/Q99871/Q9BT25/Q96CS2/Q9HC77/Q5JTW2/Q15154/A8K8P3/Q8TAP6/Q96QF0/Q86XR8/Q86SQ7/Q5BJF6/O94927/O43805/Q96NL6/Q8TCU4/Q9P209/Q9NXR1/P62491/O43303/Q9NVX0/Q96ST8/P68371/Q15051/Q96MT8/Q13190/Q8IW35/Q9BYV8/Q9UPN4/Q14008/Q96GX1/P48730/P49674/Q15691/P23258/O15078/P68366/O15498/Q9P0N5/Q8NHQ1/O94986/Q68CZ1/P61981/Q5HYA8/P46459/P04350/O60763/O75935/O75665/…	CEP164/CEP192/CLASP1/MARK4/NEDD1/HAUS4/HAUS3/HAUS6/HAUS7/HAUS8/HAUS1/CENPJ/CEP78/PCM1/SFI1/CEP76/RAB3IP/CEP57/SDCCAG8/ODF2/HAUS5/SSNA1/SCLT1/ALMS1/CEP72/NDE1/RAB11A/CCP110/HAUS2/CEP89/TUBB4B/IQCB1/CEP63/STX5/CEP97/CEP41/CEP131/CKAP5/TCTN2/CSNK1D/CSNK1E/MAPRE1/TUBG1/CEP290/TUBA4A/YKT6/TMEM216/CEP70/CEP152/RPGRIP1L/YWHAG/TMEM67/NSF/TUBB4A/USO1/DCTN3/OFD1/ACTR1A/DYNC1H1/NEK2/PLK4/TUBB/TTBK2/TCTN1/KI…	76.29600466	13/319	168/16437	0.002342462566	0.002093908173	O95613/O95684/P17612/P31323/Q66GS9/Q7Z7A1/Q96SN8/Q99996/Q9BV73/Q9Y2I6/P61006/P61026/Q9H270	PCNT/FGFR1OP/PRKACA/PRKAR2B/CEP135/CNTRL/CDK5RAP2/AKAP9/CEP250/NINL/RAB8A/RAB10/VPS11
GO:0022406	membrane docking	47/292	177/16433	2.37E-39	2.08E-39	Q8TEP8/Q7Z4H7/Q8NHV4/O43805/Q99871/Q15154/Q96CS2/Q9P209/Q86XR8/Q9UPN4/Q9BT25/Q9H6D7/Q68CZ6/Q96L34/Q8IW35/Q96MT8/Q96NL6/Q96ST8/Q5JTW2/Q5BJF6/O94986/O94927/P68371/Q8NHQ1/P23258/Q8TES7/Q86SQ7/Q9NVX0/O43303/Q8TAP6/Q9UPV0/A8K8P3/Q6NUS6/Q2MV58/Q5T7B8/Q6IQ55/Q9HC77/P07437/Q9Y592/Q7Z460/Q71U36/Q96GX1/P04350/Q9P2K1/P68366/Q9BYV8/O00186	CEP192/HAUS6/NEDD1/SSNA1/HAUS7/PCM1/HAUS1/CEP72/CEP57/CEP131/HAUS8/HAUS4/HAUS3/MARK4/CEP97/CEP63/SCLT1/CEP89/CEP78/ODF2/CEP152/HAUS5/TUBB4B/CEP70/TUBG1/FBF1/SDCCAG8/HAUS2/CCP110/CEP76/CEP164/SFI1/TCTN3/TCTN1/KIF24/TTBK2/CENPJ/TUBB/CEP83/CLASP1/TUBA1A/TCTN2/TUBB4A/CC2D2A/TUBA4A/CEP41/STXBP3	35.70373385	74/323	177/16433	1.14E-77	9.37E-78	Q9UPV0/Q8TEP8/Q7Z460/Q96L34/Q8NHV4/Q9H6D7/Q68CZ6/Q7Z4H7/Q99871/Q9BT25/Q96CS2/Q9HC77/Q5JTW2/Q15154/A8K8P3/Q8TAP6/Q96QF0/Q86XR8/Q86SQ7/Q5BJF6/O94927/O43805/Q96NL6/Q8TCU4/Q9P209/Q9NXR1/P62491/O43303/Q9NVX0/Q96ST8/P68371/Q15051/Q96MT8/Q13190/Q8IW35/Q9BYV8/Q9UPN4/Q14008/Q96GX1/P48730/P49674/Q15691/P23258/O15078/P68366/O15498/Q9P0N5/Q8NHQ1/O94986/Q68CZ1/P61981/Q5HYA8/P46459/P04350/O60763/O75935/O75665/…	CEP164/CEP192/CLASP1/MARK4/NEDD1/HAUS4/HAUS3/HAUS6/HAUS7/HAUS8/HAUS1/CENPJ/CEP78/PCM1/SFI1/CEP76/RAB3IP/CEP57/SDCCAG8/ODF2/HAUS5/SSNA1/SCLT1/ALMS1/CEP72/NDE1/RAB11A/CCP110/HAUS2/CEP89/TUBB4B/IQCB1/CEP63/STX5/CEP97/CEP41/CEP131/CKAP5/TCTN2/CSNK1D/CSNK1E/MAPRE1/TUBG1/CEP290/TUBA4A/YKT6/TMEM216/CEP70/CEP152/RPGRIP1L/YWHAG/TMEM67/NSF/TUBB4A/USO1/DCTN3/OFD1/ACTR1A/DYNC1H1/NEK2/PLK4/TUBB/TTBK2/TCTN1/KI…	74.05049554	14/319	177/16437	0.001178098984	0.001053093068	O95613/O95684/P17612/P31323/Q66GS9/Q7Z7A1/Q96SN8/Q99996/Q9BV73/Q9Y2I6/P51149/P61006/P61026/Q9H270	PCNT/FGFR1OP/PRKACA/PRKAR2B/CEP135/CNTRL/CDK5RAP2/AKAP9/CEP250/NINL/RAB7A/RAB8A/RAB10/VPS11
GO:0060271	cilium assembly	48/292	355/16433	6.84E-26	6.01E-26	Q8TEP8/Q7Z4H7/Q8NHV4/Q15643/O43805/Q99871/Q15154/Q96CS2/Q9P209/Q86XR8/Q9UPN4/Q9BT25/Q9H6D7/Q68CZ6/Q96L34/Q8IW35/Q96MT8/Q96NL6/Q96ST8/Q5JTW2/Q5BJF6/O94986/O94927/P68371/Q8NHQ1/P23258/Q8TES7/Q86SQ7/Q9NVX0/O43303/Q8TAP6/Q8TC44/Q9UPV0/A8K8P3/Q6NUS6/Q2MV58/Q5T7B8/Q6IQ55/Q9HC77/P07437/Q9Y592/Q7Z460/Q71U36/Q96GX1/P04350/Q9P2K1/P68366/Q9BYV8	CEP192/HAUS6/NEDD1/TRIP11/SSNA1/HAUS7/PCM1/HAUS1/CEP72/CEP57/CEP131/HAUS8/HAUS4/HAUS3/MARK4/CEP97/CEP63/SCLT1/CEP89/CEP78/ODF2/CEP152/HAUS5/TUBB4B/CEP70/TUBG1/FBF1/SDCCAG8/HAUS2/CCP110/CEP76/POC1B/CEP164/SFI1/TCTN3/TCTN1/KIF24/TTBK2/CENPJ/TUBB/CEP83/CLASP1/TUBA1A/TCTN2/TUBB4A/CC2D2A/TUBA4A/CEP41	24.66514979	70/323	355/16433	1.54E-47	1.26E-47	Q9UPV0/Q8TEP8/Q7Z460/Q96L34/Q8NHV4/Q9H6D7/Q68CZ6/Q7Z4H7/Q99871/Q9BT25/Q96CS2/Q9HC77/Q5JTW2/Q15154/A8K8P3/Q8TAP6/Q96QF0/Q86XR8/Q86SQ7/Q5BJF6/O94927/O43805/Q96NL6/Q8TCU4/Q9P209/Q9NXR1/P62491/O43303/Q9NVX0/Q96ST8/P68371/Q15051/Q96MT8/Q8IW35/Q9BYV8/Q9UPN4/Q14008/Q96GX1/P48730/P49674/Q15691/P23258/O15078/P68366/Q9P0N5/Q8NHQ1/O94986/Q68CZ1/P61981/Q5HYA8/P04350/O75935/O75665/P61163/Q14204/P51955/O00444/…	CEP164/CEP192/CLASP1/MARK4/NEDD1/HAUS4/HAUS3/HAUS6/HAUS7/HAUS8/HAUS1/CENPJ/CEP78/PCM1/SFI1/CEP76/RAB3IP/CEP57/SDCCAG8/ODF2/HAUS5/SSNA1/SCLT1/ALMS1/CEP72/NDE1/RAB11A/CCP110/HAUS2/CEP89/TUBB4B/IQCB1/CEP63/CEP97/CEP41/CEP131/CKAP5/TCTN2/CSNK1D/CSNK1E/MAPRE1/TUBG1/CEP290/TUBA4A/TMEM216/CEP70/CEP152/RPGRIP1L/YWHAG/TMEM67/TUBB4A/DCTN3/OFD1/ACTR1A/DYNC1H1/NEK2/PLK4/TUBB/TTBK2/TCTN1/KIF24/CEP83/FBF1/MKS1…	46.34179945	12/319	355/16437	0.3107437856	0.2777713342	O95613/O95684/P17612/P31323/Q66GS9/Q7Z7A1/Q96SN8/Q99996/Q9BV73/Q9Y2I6/P61006/Q6NXT6	PCNT/FGFR1OP/PRKACA/PRKAR2B/CEP135/CNTRL/CDK5RAP2/AKAP9/CEP250/NINL/RAB8A/TAPT1
GO:0044782	cilium organization	48/292	373/16433	5.31E-25	4.67E-25	Q8TEP8/Q7Z4H7/Q8NHV4/Q15643/O43805/Q99871/Q15154/Q96CS2/Q9P209/Q86XR8/Q9UPN4/Q9BT25/Q9H6D7/Q68CZ6/Q96L34/Q8IW35/Q96MT8/Q96NL6/Q96ST8/Q5JTW2/Q5BJF6/O94986/O94927/P68371/Q8NHQ1/P23258/Q8TES7/Q86SQ7/Q9NVX0/O43303/Q8TAP6/Q8TC44/Q9UPV0/A8K8P3/Q6NUS6/Q2MV58/Q5T7B8/Q6IQ55/Q9HC77/P07437/Q9Y592/Q7Z460/Q71U36/Q96GX1/P04350/Q9P2K1/P68366/Q9BYV8	CEP192/HAUS6/NEDD1/TRIP11/SSNA1/HAUS7/PCM1/HAUS1/CEP72/CEP57/CEP131/HAUS8/HAUS4/HAUS3/MARK4/CEP97/CEP63/SCLT1/CEP89/CEP78/ODF2/CEP152/HAUS5/TUBB4B/CEP70/TUBG1/FBF1/SDCCAG8/HAUS2/CCP110/CEP76/POC1B/CEP164/SFI1/TCTN3/TCTN1/KIF24/TTBK2/CENPJ/TUBB/CEP83/CLASP1/TUBA1A/TCTN2/TUBB4A/CC2D2A/TUBA4A/CEP41	23.84104461	70/323	373/16433	4.33E-46	3.55E-46	Q9UPV0/Q8TEP8/Q7Z460/Q96L34/Q8NHV4/Q9H6D7/Q68CZ6/Q7Z4H7/Q99871/Q9BT25/Q96CS2/Q9HC77/Q5JTW2/Q15154/A8K8P3/Q8TAP6/Q96QF0/Q86XR8/Q86SQ7/Q5BJF6/O94927/O43805/Q96NL6/Q8TCU4/Q9P209/Q9NXR1/P62491/O43303/Q9NVX0/Q96ST8/P68371/Q15051/Q96MT8/Q8IW35/Q9BYV8/Q9UPN4/Q14008/Q96GX1/P48730/P49674/Q15691/P23258/O15078/P68366/Q9P0N5/Q8NHQ1/O94986/Q68CZ1/P61981/Q5HYA8/P04350/O75935/O75665/P61163/Q14204/P51955/O00444/…	CEP164/CEP192/CLASP1/MARK4/NEDD1/HAUS4/HAUS3/HAUS6/HAUS7/HAUS8/HAUS1/CENPJ/CEP78/PCM1/SFI1/CEP76/RAB3IP/CEP57/SDCCAG8/ODF2/HAUS5/SSNA1/SCLT1/ALMS1/CEP72/NDE1/RAB11A/CCP110/HAUS2/CEP89/TUBB4B/IQCB1/CEP63/CEP97/CEP41/CEP131/CKAP5/TCTN2/CSNK1D/CSNK1E/MAPRE1/TUBG1/CEP290/TUBA4A/TMEM216/CEP70/CEP152/RPGRIP1L/YWHAG/TMEM67/TUBB4A/DCTN3/OFD1/ACTR1A/DYNC1H1/NEK2/PLK4/TUBB/TTBK2/TCTN1/KIF24/CEP83/FBF1/MKS1…	44.95963994	12/319	373/16437	0.3619381187	0.3235335308	O95613/O95684/P17612/P31323/Q66GS9/Q7Z7A1/Q96SN8/Q99996/Q9BV73/Q9Y2I6/P61006/Q6NXT6	PCNT/FGFR1OP/PRKACA/PRKAR2B/CEP135/CNTRL/CDK5RAP2/AKAP9/CEP250/NINL/RAB8A/TAPT1
GO:0010389	regulation of G2/M transition of mitotic cell cycle	34/292	190/16433	5.71E-22	5.02E-22	Q8TEP8/Q7Z4H7/Q8NHV4/O43805/Q99871/Q15154/Q96CS2/Q9P209/Q86XR8/Q9UPN4/Q9BT25/Q9H6D7/Q68CZ6/Q96MT8/Q5JTW2/Q5BJF6/O94986/O94927/P68371/Q8NHQ1/P23258/Q86SQ7/Q9NVX0/O43303/Q8TAP6/Q9UPV0/A8K8P3/Q9HC77/P07437/Q7Z460/Q71U36/P04350/P68366/Q9BYV8	CEP192/HAUS6/NEDD1/SSNA1/HAUS7/PCM1/HAUS1/CEP72/CEP57/CEP131/HAUS8/HAUS4/HAUS3/CEP63/CEP78/ODF2/CEP152/HAUS5/TUBB4B/CEP70/TUBG1/SDCCAG8/HAUS2/CCP110/CEP76/CEP164/SFI1/CENPJ/TUBB/CLASP1/TUBA1A/TUBB4A/TUBA4A/CEP41	18.56191782	51/323	190/16433	3.70E-41	3.04E-41	Q9UPV0/Q8TEP8/Q7Z460/Q8NHV4/Q9H6D7/Q68CZ6/Q7Z4H7/Q99871/Q9BT25/Q96CS2/Q9HC77/Q5JTW2/Q15154/A8K8P3/Q8TAP6/Q86XR8/Q86SQ7/Q5BJF6/O94927/O43805/Q8TCU4/Q9P209/Q9NXR1/P62491/O43303/Q9NVX0/P68371/Q96MT8/Q9BYV8/Q9UPN4/Q14008/P48730/P49674/Q15691/P23258/O15078/P68366/Q8NHQ1/O94986/P61981/P04350/O75935/O75665/P61163/Q14204/P51955/O00444/P07437/P30153/Q71U36/P62258	CEP164/CEP192/CLASP1/NEDD1/HAUS4/HAUS3/HAUS6/HAUS7/HAUS8/HAUS1/CENPJ/CEP78/PCM1/SFI1/CEP76/CEP57/SDCCAG8/ODF2/HAUS5/SSNA1/ALMS1/CEP72/NDE1/RAB11A/CCP110/HAUS2/TUBB4B/CEP63/CEP41/CEP131/CKAP5/CSNK1D/CSNK1E/MAPRE1/TUBG1/CEP290/TUBA4A/CEP70/CEP152/YWHAG/TUBB4A/DCTN3/OFD1/ACTR1A/DYNC1H1/NEK2/PLK4/TUBB/PPP2R1A/TUBA1A/YWHAE	37.77986982	14/319	190/16437	0.002046273083	0.001829146811	O60885/P48556/O95613/O95684/P17612/P31323/P49454/Q66GS9/Q7Z7A1/Q96SN8/Q99996/Q9BV73/Q9Y2I6/P62877	BRD4/PSMD8/PCNT/FGFR1OP/PRKACA/PRKAR2B/CENPF/CEP135/CNTRL/CDK5RAP2/AKAP9/CEP250/NINL/RBX1
GO:1902749	regulation of cell cycle G2/M phase transition	34/292	207/16433	9.11E-21	8.00E-21	Q8TEP8/Q7Z4H7/Q8NHV4/O43805/Q99871/Q15154/Q96CS2/Q9P209/Q86XR8/Q9UPN4/Q9BT25/Q9H6D7/Q68CZ6/Q96MT8/Q5JTW2/Q5BJF6/O94986/O94927/P68371/Q8NHQ1/P23258/Q86SQ7/Q9NVX0/O43303/Q8TAP6/Q9UPV0/A8K8P3/Q9HC77/P07437/Q7Z460/Q71U36/P04350/P68366/Q9BYV8	CEP192/HAUS6/NEDD1/SSNA1/HAUS7/PCM1/HAUS1/CEP72/CEP57/CEP131/HAUS8/HAUS4/HAUS3/CEP63/CEP78/ODF2/CEP152/HAUS5/TUBB4B/CEP70/TUBG1/SDCCAG8/HAUS2/CCP110/CEP76/CEP164/SFI1/CENPJ/TUBB/CLASP1/TUBA1A/TUBB4A/TUBA4A/CEP41	17.64500906	51/323	207/16433	3.69E-39	3.03E-39	Q9UPV0/Q8TEP8/Q7Z460/Q8NHV4/Q9H6D7/Q68CZ6/Q7Z4H7/Q99871/Q9BT25/Q96CS2/Q9HC77/Q5JTW2/Q15154/A8K8P3/Q8TAP6/Q86XR8/Q86SQ7/Q5BJF6/O94927/O43805/Q8TCU4/Q9P209/Q9NXR1/P62491/O43303/Q9NVX0/P68371/Q96MT8/Q9BYV8/Q9UPN4/Q14008/P48730/P49674/Q15691/P23258/O15078/P68366/Q8NHQ1/O94986/P61981/P04350/O75935/O75665/P61163/Q14204/P51955/O00444/P07437/P30153/Q71U36/P62258	CEP164/CEP192/CLASP1/NEDD1/HAUS4/HAUS3/HAUS6/HAUS7/HAUS8/HAUS1/CENPJ/CEP78/PCM1/SFI1/CEP76/CEP57/SDCCAG8/ODF2/HAUS5/SSNA1/ALMS1/CEP72/NDE1/RAB11A/CCP110/HAUS2/TUBB4B/CEP63/CEP41/CEP131/CKAP5/CSNK1D/CSNK1E/MAPRE1/TUBG1/CEP290/TUBA4A/CEP70/CEP152/YWHAG/TUBB4A/DCTN3/OFD1/ACTR1A/DYNC1H1/NEK2/PLK4/TUBB/PPP2R1A/TUBA1A/YWHAE	36.06700634	14/319	207/16437	0.003952145849	0.003532790924	O60885/P48556/O95613/O95684/P17612/P31323/P49454/Q66GS9/Q7Z7A1/Q96SN8/Q99996/Q9BV73/Q9Y2I6/P62877	BRD4/PSMD8/PCNT/FGFR1OP/PRKACA/PRKAR2B/CENPF/CEP135/CNTRL/CDK5RAP2/AKAP9/CEP250/NINL/RBX1
GO:0000086	G2/M transition of mitotic cell cycle	35/292	239/16433	9.10E-20	7.99E-20	Q8TEP8/Q7Z4H7/Q8NHV4/O43805/Q99871/Q15154/Q96CS2/Q9P209/Q86XR8/Q9UPN4/Q9BT25/Q9H6D7/Q68CZ6/Q96MT8/Q5JTW2/Q5BJF6/O94986/O94927/P68371/Q8NHQ1/P23258/Q86SQ7/Q9NVX0/O43303/Q8TAP6/Q9UPV0/A8K8P3/Q9HC77/P07437/Q7Z460/Q71U36/P04350/P68366/Q9BYV8/Q96CV9	CEP192/HAUS6/NEDD1/SSNA1/HAUS7/PCM1/HAUS1/CEP72/CEP57/CEP131/HAUS8/HAUS4/HAUS3/CEP63/CEP78/ODF2/CEP152/HAUS5/TUBB4B/CEP70/TUBG1/SDCCAG8/HAUS2/CCP110/CEP76/CEP164/SFI1/CENPJ/TUBB/CLASP1/TUBA1A/TUBB4A/TUBA4A/CEP41/OPTN	16.30868487	51/323	239/16433	7.71E-36	6.32E-36	Q9UPV0/Q8TEP8/Q7Z460/Q8NHV4/Q9H6D7/Q68CZ6/Q7Z4H7/Q99871/Q9BT25/Q96CS2/Q9HC77/Q5JTW2/Q15154/A8K8P3/Q8TAP6/Q86XR8/Q86SQ7/Q5BJF6/O94927/O43805/Q8TCU4/Q9P209/Q9NXR1/P62491/O43303/Q9NVX0/P68371/Q96MT8/Q9BYV8/Q9UPN4/Q14008/P48730/P49674/Q15691/P23258/O15078/P68366/Q8NHQ1/O94986/P61981/P04350/O75935/O75665/P61163/Q14204/P51955/O00444/P07437/P30153/Q71U36/P62258	CEP164/CEP192/CLASP1/NEDD1/HAUS4/HAUS3/HAUS6/HAUS7/HAUS8/HAUS1/CENPJ/CEP78/PCM1/SFI1/CEP76/CEP57/SDCCAG8/ODF2/HAUS5/SSNA1/ALMS1/CEP72/NDE1/RAB11A/CCP110/HAUS2/TUBB4B/CEP63/CEP41/CEP131/CKAP5/CSNK1D/CSNK1E/MAPRE1/TUBG1/CEP290/TUBA4A/CEP70/CEP152/YWHAG/TUBB4A/DCTN3/OFD1/ACTR1A/DYNC1H1/NEK2/PLK4/TUBB/PPP2R1A/TUBA1A/YWHAE	32.41067718	16/319	239/16437	0.001819394227	0.001626341653	O60885/P48556/O14578/O95613/O95684/P17612/P31323/P49454/Q66GS9/Q7Z7A1/Q96SN8/Q99996/Q9BV73/Q9Y2I6/P62877/Q9NXK8	BRD4/PSMD8/CIT/PCNT/FGFR1OP/PRKACA/PRKAR2B/CENPF/CEP135/CNTRL/CDK5RAP2/AKAP9/CEP250/NINL/RBX1/FBXL12
GO:0010257	NADH dehydrogenase complex assembly	21/292	64/16433	3.55E-19	3.12E-19	Q9BVV7/Q9NPL8/Q96GE9/P49821/O95169/O43674/O75438/Q9P032/Q86Y39/O75306/Q9BU61/Q16795/Q5TEU4/O43920/O75489/O95167/P28331/O15239/Q96CU9/O95168/Q9UI09	TIMM21/TIMMDC1/DMAC1/NDUFV1/NDUFB8/NDUFB5/NDUFB1/NDUFAF4/NDUFA11/NDUFS2/NDUFAF3/NDUFA9/NDUFAF5/NDUFS5/NDUFS3/NDUFA3/NDUFS1/NDUFA1/FOXRED1/NDUFB4/NDUFA12	16.99851457	24/323	64/16433	6.02E-23	4.94E-23	O95169/Q9BVV7/P56181/P19404/Q9BU61/O43678/O95182/Q9P032/O14561/Q9UI09/O43181/O75489/Q9NPL8/P51970/O95178/O43676/P28331/Q86Y39/P03897/O75251/O95299/O75438/Q7L592/O95168	NDUFB8/TIMM21/NDUFV3/NDUFV2/NDUFAF3/NDUFA2/NDUFA7/NDUFAF4/NDUFAB1/NDUFA12/NDUFS4/NDUFS3/TIMMDC1/NDUFA8/NDUFB2/NDUFB3/NDUFS1/NDUFA11/MT-ND3/NDUFS7/NDUFA10/NDUFB1/NDUFAF7/NDUFB4	20.79873609	6/319	64/16437	0.0347569176	0.03106892502	Q8N183/Q9BQ95/Q9H845/Q9Y276/Q9Y375/Q9Y6M9	NDUFAF2/ECSIT/ACAD9/BCS1L/NDUFAF1/NDUFB9
GO:0032981	mitochondrial respiratory chain complex I assembly	21/292	64/16433	3.55E-19	3.12E-19	Q9BVV7/Q9NPL8/Q96GE9/P49821/O95169/O43674/O75438/Q9P032/Q86Y39/O75306/Q9BU61/Q16795/Q5TEU4/O43920/O75489/O95167/P28331/O15239/Q96CU9/O95168/Q9UI09	TIMM21/TIMMDC1/DMAC1/NDUFV1/NDUFB8/NDUFB5/NDUFB1/NDUFAF4/NDUFA11/NDUFS2/NDUFAF3/NDUFA9/NDUFAF5/NDUFS5/NDUFS3/NDUFA3/NDUFS1/NDUFA1/FOXRED1/NDUFB4/NDUFA12	16.99851457	24/323	64/16433	6.02E-23	4.94E-23	O95169/Q9BVV7/P56181/P19404/Q9BU61/O43678/O95182/Q9P032/O14561/Q9UI09/O43181/O75489/Q9NPL8/P51970/O95178/O43676/P28331/Q86Y39/P03897/O75251/O95299/O75438/Q7L592/O95168	NDUFB8/TIMM21/NDUFV3/NDUFV2/NDUFAF3/NDUFA2/NDUFA7/NDUFAF4/NDUFAB1/NDUFA12/NDUFS4/NDUFS3/TIMMDC1/NDUFA8/NDUFB2/NDUFB3/NDUFS1/NDUFA11/MT-ND3/NDUFS7/NDUFA10/NDUFB1/NDUFAF7/NDUFB4	20.79873609	6/319	64/16437	0.0347569176	0.03106892502	Q8N183/Q9BQ95/Q9H845/Q9Y276/Q9Y375/Q9Y6M9	NDUFAF2/ECSIT/ACAD9/BCS1L/NDUFAF1/NDUFB9
GO:0044839	cell cycle G2/M phase transition	35/292	258/16433	8.78E-19	7.71E-19	Q8TEP8/Q7Z4H7/Q8NHV4/O43805/Q99871/Q15154/Q96CS2/Q9P209/Q86XR8/Q9UPN4/Q9BT25/Q9H6D7/Q68CZ6/Q96MT8/Q5JTW2/Q5BJF6/O94986/O94927/P68371/Q8NHQ1/P23258/Q86SQ7/Q9NVX0/O43303/Q8TAP6/Q9UPV0/A8K8P3/Q9HC77/P07437/Q7Z460/Q71U36/P04350/P68366/Q9BYV8/Q96CV9	CEP192/HAUS6/NEDD1/SSNA1/HAUS7/PCM1/HAUS1/CEP72/CEP57/CEP131/HAUS8/HAUS4/HAUS3/CEP63/CEP78/ODF2/CEP152/HAUS5/TUBB4B/CEP70/TUBG1/SDCCAG8/HAUS2/CCP110/CEP76/CEP164/SFI1/CENPJ/TUBB/CLASP1/TUBA1A/TUBB4A/TUBA4A/CEP41/OPTN	14.8503916	51/323	258/16433	3.90E-34	3.20E-34	Q9UPV0/Q8TEP8/Q7Z460/Q8NHV4/Q9H6D7/Q68CZ6/Q7Z4H7/Q99871/Q9BT25/Q96CS2/Q9HC77/Q5JTW2/Q15154/A8K8P3/Q8TAP6/Q86XR8/Q86SQ7/Q5BJF6/O94927/O43805/Q8TCU4/Q9P209/Q9NXR1/P62491/O43303/Q9NVX0/P68371/Q96MT8/Q9BYV8/Q9UPN4/Q14008/P48730/P49674/Q15691/P23258/O15078/P68366/Q8NHQ1/O94986/P61981/P04350/O75935/O75665/P61163/Q14204/P51955/O00444/P07437/P30153/Q71U36/P62258	CEP164/CEP192/CLASP1/NEDD1/HAUS4/HAUS3/HAUS6/HAUS7/HAUS8/HAUS1/CENPJ/CEP78/PCM1/SFI1/CEP76/CEP57/SDCCAG8/ODF2/HAUS5/SSNA1/ALMS1/CEP72/NDE1/RAB11A/CCP110/HAUS2/TUBB4B/CEP63/CEP41/CEP131/CKAP5/CSNK1D/CSNK1E/MAPRE1/TUBG1/CEP290/TUBA4A/CEP70/CEP152/YWHAG/TUBB4A/DCTN3/OFD1/ACTR1A/DYNC1H1/NEK2/PLK4/TUBB/PPP2R1A/TUBA1A/YWHAE	30.23251707	18/319	258/16437	0.0006109404268	0.0005461146621	O60885/P48556/Q9ULX6/O43823/O14578/O95613/O95684/P17612/P31323/P49454/Q66GS9/Q7Z7A1/Q96SN8/Q99996/Q9BV73/Q9Y2I6/P62877/Q9NXK8	BRD4/PSMD8/AKAP8L/AKAP8/CIT/PCNT/FGFR1OP/PRKACA/PRKAR2B/CENPF/CEP135/CNTRL/CDK5RAP2/AKAP9/CEP250/NINL/RBX1/FBXL12
GO:0033108	mitochondrial respiratory chain complex assembly	22/292	96/16433	1.94E-16	1.70E-16	Q9BVV7/Q9NPL8/Q96GE9/P49821/O95169/O43674/O75438/Q9P032/Q86Y39/O75306/Q9BU61/Q16795/Q5TEU4/O43920/O75489/O95167/P28331/O15239/Q96CU9/Q9Y512/O95168/Q9UI09	TIMM21/TIMMDC1/DMAC1/NDUFV1/NDUFB8/NDUFB5/NDUFB1/NDUFAF4/NDUFA11/NDUFS2/NDUFAF3/NDUFA9/NDUFAF5/NDUFS5/NDUFS3/NDUFA3/NDUFS1/NDUFA1/FOXRED1/SAMM50/NDUFB4/NDUFA12	14.85948138	26/323	96/16433	7.15E-21	5.86E-21	O95169/Q9BVV7/P56181/P19404/Q9BU61/O43678/O95182/Q9P032/O14561/Q9UI09/O43181/O75489/Q9NPL8/P51970/O95178/Q9Y512/O43676/Q14061/P28331/Q86Y39/P03897/O75251/O95299/O75438/Q7L592/O95168	NDUFB8/TIMM21/NDUFV3/NDUFV2/NDUFAF3/NDUFA2/NDUFA7/NDUFAF4/NDUFAB1/NDUFA12/NDUFS4/NDUFS3/TIMMDC1/NDUFA8/NDUFB2/SAMM50/NDUFB3/COX17/NDUFS1/NDUFA11/MT-ND3/NDUFS7/NDUFA10/NDUFB1/NDUFAF7/NDUFB4	19.32262765	6/319	96/16437	0.1378228724	0.123198741	Q8N183/Q9BQ95/Q9H845/Q9Y276/Q9Y375/Q9Y6M9	NDUFAF2/ECSIT/ACAD9/BCS1L/NDUFAF1/NDUFB9
GO:1901990	regulation of mitotic cell cycle phase transition	37/292	399/16433	2.19E-14	1.92E-14	P47974/Q07352/Q8TEP8/Q7Z4H7/Q8NHV4/O43805/Q99871/Q15154/Q96CS2/Q9P209/Q86XR8/Q9UPN4/Q9BT25/Q9H6D7/Q68CZ6/Q96MT8/Q5JTW2/Q5BJF6/O94986/O94927/P68371/Q8NHQ1/P23258/Q86SQ7/Q9NVX0/O43303/Q8TAP6/Q8NG66/Q9UPV0/A8K8P3/Q9HC77/P07437/Q7Z460/Q71U36/P04350/P68366/Q9BYV8	ZFP36L2/ZFP36L1/CEP192/HAUS6/NEDD1/SSNA1/HAUS7/PCM1/HAUS1/CEP72/CEP57/CEP131/HAUS8/HAUS4/HAUS3/CEP63/CEP78/ODF2/CEP152/HAUS5/TUBB4B/CEP70/TUBG1/SDCCAG8/HAUS2/CCP110/CEP76/NEK11/CEP164/SFI1/CENPJ/TUBB/CLASP1/TUBA1A/TUBB4A/TUBA4A/CEP41	11.7775643	53/323	399/16433	1.16E-26	9.53E-27	Q9UPV0/Q8TEP8/Q7Z460/Q8NHV4/Q9H6D7/Q68CZ6/Q7Z4H7/Q99871/Q9BT25/Q96CS2/Q9HC77/Q5JTW2/Q15154/A8K8P3/Q8TAP6/Q86XR8/Q86SQ7/Q5BJF6/O94927/O43805/Q8TCU4/Q9P209/Q9NXR1/P62491/O43303/Q9NVX0/P68371/Q96MT8/Q9BYV8/P12270/Q9UPN4/Q14008/P48730/P49674/Q15691/P23258/O15078/P68366/Q8NHQ1/O94986/P61981/P04350/O75935/O75665/P61163/Q14204/P51955/O00444/P07437/P30153/Q15398/Q71U36/P62258	CEP164/CEP192/CLASP1/NEDD1/HAUS4/HAUS3/HAUS6/HAUS7/HAUS8/HAUS1/CENPJ/CEP78/PCM1/SFI1/CEP76/CEP57/SDCCAG8/ODF2/HAUS5/SSNA1/ALMS1/CEP72/NDE1/RAB11A/CCP110/HAUS2/TUBB4B/CEP63/CEP41/TPR/CEP131/CKAP5/CSNK1D/CSNK1E/MAPRE1/TUBG1/CEP290/TUBA4A/CEP70/CEP152/YWHAG/TUBB4A/DCTN3/OFD1/ACTR1A/DYNC1H1/NEK2/PLK4/TUBB/PPP2R1A/DLGAP5/TUBA1A/YWHAE	24.0827549	19/319	399/16437	0.01289270029	0.01152467958	O60885/P48556/Q13546/O95613/O95684/P17612/P31323/P35241/P49454/Q66GS9/Q7Z7A1/Q96SN8/Q99996/Q9BV73/Q9Y2I6/Q6Y7W6/Q7L2J0/P62877/Q9UHI8	BRD4/PSMD8/RIPK1/PCNT/FGFR1OP/PRKACA/PRKAR2B/RDX/CENPF/CEP135/CNTRL/CDK5RAP2/AKAP9/CEP250/NINL/GIGYF2/MEPCE/RBX1/ADAMTS1
GO:0009100	glycoprotein metabolic process	37/292	401/16433	2.39E-14	2.10E-14	Q8NBI6/Q92611/Q9NYU2/Q4G148/Q9GZP9/Q86TM6/Q9UBV2/Q14697/Q5BKT4/Q9BV10/Q15643/Q5I7T1/Q92685/Q96Q80/Q92935/P49257/O15118/Q9H6U8/O75352/A0PJZ3/Q9UKM7/Q86X52/Q8TDX6/P46977/Q9UKV5/Q8TCJ2/Q7Z388/O95803/Q9H553/P04843/Q04656/Q9HCN8/Q9Y672/P33908/O94923/Q6ZVX7/P04844	XXYLT1/EDEM1/UGGT1/GXYLT1/DERL2/SYVN1/SEL1L/GANAB/ALG10/ALG12/TRIP11/ALG10B/ALG3/DERL3/EXTL1/LMAN1/NPC1/ALG9/MPDU1/GXYLT2/MAN1B1/CHSY1/CSGALNACT1/STT3A/AMFR/STT3B/DPY19L4/NDST3/ALG2/RPN1/ATP7A/SDF2L1/ALG6/MAN1A1/GLCE/NCCRP1/RPN2	10.47685541	21/323	401/16433	0.0004556058361	0.0003735230033	Q9UBV2/O60762/Q9GZP9/Q9NYU2/Q9H6U8/Q9BV94/Q9Y672/P55072/P39656/Q9NRB3/Q96Q80/Q92685/Q9BV10/O75352/Q92611/P46977/Q9H0U4/O94923/P04843/P04844/O60337	SEL1L/DPM1/DERL2/UGGT1/ALG9/EDEM2/ALG6/VCP/DDOST/CHST12/DERL3/ALG3/ALG12/MPDU1/EDEM1/STT3A/RAB1B/GLCE/RPN1/RPN2/MARCHF6	0.2271301345	23/319	401/16437	0.0007049568173	0.0006301551463	Q08379/Q9BQQ3/Q2TAA5/P62820/Q13724/Q7LGA3/Q9NY61/Q9Y673/P29122/Q13438/Q6UW63/Q7Z4H8/Q8IZ52/Q96IV0/Q96MM7/Q99470/Q9BS26/Q9BZQ6/Q9H488/Q9NYU1/Q9P2E5/Q2PZI1/Q9BVK2	GOLGA2/GORASP1/ALG11/RAB1A/MOGS/HS2ST1/AATF/ALG5/PCSK6/OS9/POGLUT2/POGLUT3/CHPF/NGLY1/HS6ST2/SDF2/ERP44/EDEM3/POFUT1/UGGT2/CHPF2/DPY19L1/ALG8
GO:0071806	protein transmembrane transport	17/292	63/16433	7.20E-14	6.32E-14	Q9BVV7/Q9Y3D7/Q3ZCQ8/O14925/O43615/Q9Y584/Q99595/Q8N4Q1/Q9NS69/Q9Y5L4/Q8TAA5/Q99442/O96008/Q9P0U1/P11021/Q9UGP8/Q6UXN7	TIMM21/PAM16/TIMM50/TIMM23/TIMM44/TIMM22/TIMM17A/CHCHD4/TOMM22/TIMM13/GRPEL2/SEC62/TOMM40/TOMM7/HSPA5/SEC63/TOMM20L	11.13226548	19/323	63/16433	2.84E-16	2.32E-16	O14925/O96008/Q9Y584/Q9BVV7/Q3ZCQ8/Q9Y3D7/Q99595/Q969M1/P10809/Q9NS69/Q8N4Q1/Q9Y5L4/P61619/O43615/P60602/P11021/Q9UGP8/P60059/Q8TAA5	TIMM23/TOMM40/TIMM22/TIMM21/TIMM50/PAM16/TIMM17A/TOMM40L/HSPD1/TOMM22/CHCHD4/TIMM13/SEC61A1/TIMM44/ROMO1/HSPA5/SEC63/SEC61G/GRPEL2	13.56665947	7/319	63/16437	0.009586654371	0.008569432112	Q9HAV7/P62072/Q9BSF4/Q9Y5J7/Q96DA6/P61011/O94826	GRPEL1/TIMM10/TIMM29/TIMM9/DNAJC19/SRP54/TOMM70
GO:0065002	intracellular protein transmembrane transport	16/292	54/16433	9.50E-14	8.34E-14	Q9BVV7/Q9Y3D7/Q3ZCQ8/O14925/O43615/Q9Y584/Q99595/Q8N4Q1/Q9Y5L4/Q8TAA5/Q99442/O96008/Q9P0U1/P11021/Q9UGP8/Q6UXN7	TIMM21/PAM16/TIMM50/TIMM23/TIMM44/TIMM22/TIMM17A/CHCHD4/TIMM13/GRPEL2/SEC62/TOMM40/TOMM7/HSPA5/SEC63/TOMM20L	11.33486506	17/323	54/16433	6.45E-15	5.29E-15	O14925/O96008/Q9Y584/Q9BVV7/Q3ZCQ8/Q9Y3D7/Q99595/Q969M1/P10809/Q8N4Q1/Q9Y5L4/P61619/O43615/P60602/P11021/Q9UGP8/Q8TAA5	TIMM23/TOMM40/TIMM22/TIMM21/TIMM50/PAM16/TIMM17A/TOMM40L/HSPD1/CHCHD4/TIMM13/SEC61A1/TIMM44/ROMO1/HSPA5/SEC63/GRPEL2	12.53231463	6/319	54/16437	0.02016640997	0.01802658931	Q9HAV7/P62072/Q9BSF4/Q9Y5J7/Q96DA6/P61011	GRPEL1/TIMM10/TIMM29/TIMM9/DNAJC19/SRP54
GO:1901987	regulation of cell cycle phase transition	37/292	431/16433	2.02E-13	1.77E-13	P47974/Q07352/Q8TEP8/Q7Z4H7/Q8NHV4/O43805/Q99871/Q15154/Q96CS2/Q9P209/Q86XR8/Q9UPN4/Q9BT25/Q9H6D7/Q68CZ6/Q96MT8/Q5JTW2/Q5BJF6/O94986/O94927/P68371/Q8NHQ1/P23258/Q86SQ7/Q9NVX0/O43303/Q8TAP6/Q8NG66/Q9UPV0/A8K8P3/Q9HC77/P07437/Q7Z460/Q71U36/P04350/P68366/Q9BYV8	ZFP36L2/ZFP36L1/CEP192/HAUS6/NEDD1/SSNA1/HAUS7/PCM1/HAUS1/CEP72/CEP57/CEP131/HAUS8/HAUS4/HAUS3/CEP63/CEP78/ODF2/CEP152/HAUS5/TUBB4B/CEP70/TUBG1/SDCCAG8/HAUS2/CCP110/CEP76/NEK11/CEP164/SFI1/CENPJ/TUBB/CLASP1/TUBA1A/TUBB4A/TUBA4A/CEP41	11.08680325	53/323	431/16433	4.31E-25	3.53E-25	Q9UPV0/Q8TEP8/Q7Z460/Q8NHV4/Q9H6D7/Q68CZ6/Q7Z4H7/Q99871/Q9BT25/Q96CS2/Q9HC77/Q5JTW2/Q15154/A8K8P3/Q8TAP6/Q86XR8/Q86SQ7/Q5BJF6/O94927/O43805/Q8TCU4/Q9P209/Q9NXR1/P62491/O43303/Q9NVX0/P68371/Q96MT8/Q9BYV8/P12270/Q9UPN4/Q14008/P48730/P49674/Q15691/P23258/O15078/P68366/Q8NHQ1/O94986/P61981/P04350/O75935/O75665/P61163/Q14204/P51955/O00444/P07437/P30153/Q15398/Q71U36/P62258	CEP164/CEP192/CLASP1/NEDD1/HAUS4/HAUS3/HAUS6/HAUS7/HAUS8/HAUS1/CENPJ/CEP78/PCM1/SFI1/CEP76/CEP57/SDCCAG8/ODF2/HAUS5/SSNA1/ALMS1/CEP72/NDE1/RAB11A/CCP110/HAUS2/TUBB4B/CEP63/CEP41/TPR/CEP131/CKAP5/CSNK1D/CSNK1E/MAPRE1/TUBG1/CEP290/TUBA4A/CEP70/CEP152/YWHAG/TUBB4A/DCTN3/OFD1/ACTR1A/DYNC1H1/NEK2/PLK4/TUBB/PPP2R1A/DLGAP5/TUBA1A/YWHAE	22.78705908	19/319	431/16437	0.02421323742	0.02164401534	O60885/P48556/Q13546/O95613/O95684/P17612/P31323/P35241/P49454/Q66GS9/Q7Z7A1/Q96SN8/Q99996/Q9BV73/Q9Y2I6/Q6Y7W6/Q7L2J0/P62877/Q9UHI8	BRD4/PSMD8/RIPK1/PCNT/FGFR1OP/PRKACA/PRKAR2B/RDX/CENPF/CEP135/CNTRL/CDK5RAP2/AKAP9/CEP250/NINL/GIGYF2/MEPCE/RBX1/ADAMTS1
GO:0036503	ERAD pathway	19/292	97/16433	6.95E-13	6.10E-13	Q92611/Q9NYU2/Q9GZP9/Q86TM6/Q9UBV2/Q8IXB1/Q96Q80/Q9BUN8/Q9H819/Q96CS3/Q9UKM7/Q9UKV5/Q8TCJ2/O94905/Q9HCN8/P11021/Q8NBM4/Q15011/Q6ZVX7	EDEM1/UGGT1/DERL2/SYVN1/SEL1L/DNAJC10/DERL3/DERL1/DNAJC18/FAF2/MAN1B1/AMFR/STT3B/ERLIN2/SDF2L1/HSPA5/UBAC2/HERPUD1/NCCRP1	8.951973097	18/323	97/16433	1.30E-11	1.06E-11	Q9UBV2/Q9GZP9/Q9NYU2/Q9BV94/P55072/Q8IXB1/Q96Q80/Q5HYA8/Q8NBM4/Q92611/P14625/Q92890/Q96CS3/Q9BUN8/Q9BVT8/P11021/O60337/P51572	SEL1L/DERL2/UGGT1/EDEM2/VCP/DNAJC10/DERL3/TMEM67/UBAC2/EDEM1/HSP90B1/UFD1/FAF2/DERL1/TMUB1/HSPA5/MARCHF6/BCAP31	7.711244131	11/319	97/16437	0.0006109404268	0.0005461146621	Q92995/Q9BQE4/O14656/Q13438/Q8IWF2/Q96DZ1/Q99470/Q9BZQ6/Q9NYU1/O00124/O76024	USP13/SELENOS/TOR1A/OS9/FOXRED2/ERLEC1/SDF2/EDEM3/UGGT2/UBXN8/WFS1
GO:0070085	glycosylation	28/292	257/16433	1.55E-12	1.36E-12	Q8NBI6/Q9NYU2/Q4G148/Q86TM6/Q5BKT4/Q9BV10/Q15643/Q5I7T1/Q92685/Q96Q80/Q92935/P49257/O15118/Q9H6U8/Q92521/O75352/A0PJZ3/Q9UKM7/P46977/Q8TCJ2/Q7Z388/Q9H553/P04843/Q9HCN8/Q9Y672/P33908/Q9NUD9/P04844	XXYLT1/UGGT1/GXYLT1/SYVN1/ALG10/ALG12/TRIP11/ALG10B/ALG3/DERL3/EXTL1/LMAN1/NPC1/ALG9/PIGB/MPDU1/GXYLT2/MAN1B1/STT3A/STT3B/DPY19L4/ALG2/RPN1/SDF2L1/ALG6/MAN1A1/PIGV/RPN2	10.37638913	14/323	257/16433	0.004887059967	0.004006597746	O60762/Q9NYU2/Q9H6U8/Q9Y672/P55072/P39656/Q96Q80/Q92685/Q9BV10/O75352/P46977/Q92521/P04843/P04844	DPM1/UGGT1/ALG9/ALG6/VCP/DDOST/DERL3/ALG3/ALG12/MPDU1/STT3A/PIGB/RPN1/RPN2	0.9080693928	13/319	257/16437	0.03627105288	0.03242239819	Q08379/Q9BQQ3/Q2TAA5/Q13724/Q9Y673/Q6UW63/Q7Z4H8/Q99470/Q9BZQ6/Q9H488/Q9NYU1/Q2PZI1/Q9BVK2	GOLGA2/GORASP1/ALG11/MOGS/ALG5/POGLUT2/POGLUT3/SDF2/EDEM3/POFUT1/UGGT2/DPY19L1/ALG8
GO:0031023	microtubule organizing center organization	21/292	131/16433	1.55E-12	1.36E-12	Q8TEP8/Q7Z4H7/Q99871/Q15154/Q96CS2/Q9P209/Q9UPN4/Q9BT25/Q9H6D7/Q68CZ6/Q96L34/Q96MT8/Q5BJF6/O94986/O94927/Q86SQ7/Q9NVX0/O43303/Q8TAP6/Q9HC77/Q7Z460	CEP192/HAUS6/HAUS7/PCM1/HAUS1/CEP72/CEP131/HAUS8/HAUS4/HAUS3/MARK4/CEP63/ODF2/CEP152/HAUS5/SDCCAG8/HAUS2/CCP110/CEP76/CENPJ/CLASP1	10.27615359	28/323	131/16433	1.50E-19	1.23E-19	Q8TEP8/Q7Z460/Q96L34/Q9H6D7/Q68CZ6/Q7Z4H7/Q99871/Q9BT25/Q96CS2/Q9HC77/Q15154/Q8TAP6/Q86SQ7/Q5BJF6/O94927/Q8TCU4/Q9P209/Q9NXR1/O43303/Q9NVX0/Q96MT8/Q9UPN4/Q14008/O94986/Q5HYA8/P51955/O00444/Q4AC94	CEP192/CLASP1/MARK4/HAUS4/HAUS3/HAUS6/HAUS7/HAUS8/HAUS1/CENPJ/PCM1/CEP76/SDCCAG8/ODF2/HAUS5/ALMS1/CEP72/NDE1/CCP110/HAUS2/CEP63/CEP131/CKAP5/CEP152/TMEM67/NEK2/PLK4/C2CD3	17.32173622	9/319	131/16437	0.02879549989	0.02574006237	Q08379/Q66GS9/Q76N32/Q8IWJ2/Q8N4C6/Q96SN8/Q9BV73/P37198/O43633	GOLGA2/CEP135/CEP68/GCC2/NIN/CDK5RAP2/CEP250/NUP62/CHMP2A
GO:0051225	spindle assembly	19/292	106/16433	3.30E-12	2.90E-12	A6NI79/Q08AG7/Q8TEP8/Q7Z4H7/Q14980/Q9UGJ1/Q96RT7/Q99871/Q96CS2/Q9BT25/Q9H6D7/Q68CZ6/Q8IW35/Q96MT8/O94927/Q9NVX0/Q96RT8/P07437/Q7Z460	CCDC69/MZT1/CEP192/HAUS6/NUMA1/TUBGCP4/TUBGCP6/HAUS7/HAUS1/HAUS8/HAUS4/HAUS3/CEP97/CEP63/HAUS5/HAUS2/TUBGCP5/TUBB/CLASP1	11.02918409	26/323	106/16433	9.96E-20	8.16E-20	Q8TEP8/Q7Z460/Q9H6D7/Q68CZ6/Q7Z4H7/Q99871/Q9BT25/Q96CS2/O94927/P62491/Q9NVX0/Q96MT8/Q8IW35/P12270/P48730/Q15691/Q96RT7/Q08AG7/Q9UGJ1/Q14204/P51955/P07437/Q9NRG9/Q14980/Q96RT8/Q9P287	CEP192/CLASP1/HAUS4/HAUS3/HAUS6/HAUS7/HAUS8/HAUS1/HAUS5/RAB11A/HAUS2/CEP63/CEP97/TPR/CSNK1D/MAPRE1/TUBGCP6/MZT1/TUBGCP4/DYNC1H1/NEK2/TUBB/AAAS/NUMA1/TUBGCP5/BCCIP	18.57967784	5/319	106/16437	0.3469543414	0.3101396546	Q96CW5/Q9BSJ2/Q08379/P61586/O43633	TUBGCP3/TUBGCP2/GOLGA2/RHOA/CHMP2A
GO:0009101	glycoprotein biosynthetic process	31/292	333/16433	3.99E-12	3.51E-12	Q8NBI6/Q9NYU2/Q4G148/Q86TM6/Q5BKT4/Q9BV10/Q15643/Q5I7T1/Q92685/Q96Q80/Q92935/P49257/O15118/Q9H6U8/O75352/A0PJZ3/Q9UKM7/Q86X52/Q8TDX6/P46977/Q8TCJ2/Q7Z388/O95803/Q9H553/P04843/Q04656/Q9HCN8/Q9Y672/P33908/O94923/P04844	XXYLT1/UGGT1/GXYLT1/SYVN1/ALG10/ALG12/TRIP11/ALG10B/ALG3/DERL3/EXTL1/LMAN1/NPC1/ALG9/MPDU1/GXYLT2/MAN1B1/CHSY1/CSGALNACT1/STT3A/STT3B/DPY19L4/NDST3/ALG2/RPN1/ATP7A/SDF2L1/ALG6/MAN1A1/GLCE/RPN2	9.167130169	15/323	333/16433	0.01751010629	0.01435545151	O60762/Q9NYU2/Q9H6U8/Q9Y672/P55072/P39656/Q9NRB3/Q96Q80/Q92685/Q9BV10/O75352/P46977/O94923/P04843/P04844	DPM1/UGGT1/ALG9/ALG6/VCP/DDOST/CHST12/DERL3/ALG3/ALG12/MPDU1/STT3A/GLCE/RPN1/RPN2	-0.4450747995	18/319	333/16437	0.005763112329	0.005151599083	Q08379/Q9BQQ3/Q2TAA5/Q13724/Q7LGA3/Q9NY61/Q9Y673/Q6UW63/Q7Z4H8/Q8IZ52/Q96MM7/Q99470/Q9BZQ6/Q9H488/Q9NYU1/Q9P2E5/Q2PZI1/Q9BVK2	GOLGA2/GORASP1/ALG11/MOGS/HS2ST1/AATF/ALG5/POGLUT2/POGLUT3/CHPF/HS6ST2/SDF2/EDEM3/POFUT1/UGGT2/CHPF2/DPY19L1/ALG8
GO:0030150	protein import into mitochondrial matrix	10/292	17/16433	4.11E-12	3.61E-12	Q9BVV7/Q9Y3D7/Q3ZCQ8/O14925/O43615/Q99595/Q8TAA5/O96008/Q9P0U1/Q6UXN7	TIMM21/PAM16/TIMM50/TIMM23/TIMM44/TIMM17A/GRPEL2/TOMM40/TOMM7/TOMM20L	10.86871478	10/323	17/16433	3.86E-12	3.16E-12	O14925/O96008/Q9BVV7/Q3ZCQ8/Q9Y3D7/Q99595/Q969M1/O43615/P60602/Q8TAA5	TIMM23/TOMM40/TIMM21/TIMM50/PAM16/TIMM17A/TOMM40L/TIMM44/ROMO1/GRPEL2	10.9259759	2/319	17/16437	0.2985680631	0.2668875552	Q9HAV7/Q96DA6	GRPEL1/DNAJC19
GO:0007098	centrosome cycle	20/292	123/16433	4.21E-12	3.69E-12	Q8TEP8/Q7Z4H7/Q99871/Q15154/Q96CS2/Q9P209/Q9UPN4/Q9BT25/Q9H6D7/Q68CZ6/Q96L34/Q96MT8/Q5BJF6/O94986/O94927/Q86SQ7/Q9NVX0/O43303/Q8TAP6/Q9HC77	CEP192/HAUS6/HAUS7/PCM1/HAUS1/CEP72/CEP131/HAUS8/HAUS4/HAUS3/MARK4/CEP63/ODF2/CEP152/HAUS5/SDCCAG8/HAUS2/CCP110/CEP76/CENPJ	10.10921295	27/323	123/16433	3.44E-19	2.82E-19	Q8TEP8/Q96L34/Q9H6D7/Q68CZ6/Q7Z4H7/Q99871/Q9BT25/Q96CS2/Q9HC77/Q15154/Q8TAP6/Q86SQ7/Q5BJF6/O94927/Q8TCU4/Q9P209/Q9NXR1/O43303/Q9NVX0/Q96MT8/Q9UPN4/Q14008/O94986/Q5HYA8/P51955/O00444/Q4AC94	CEP192/MARK4/HAUS4/HAUS3/HAUS6/HAUS7/HAUS8/HAUS1/CENPJ/PCM1/CEP76/SDCCAG8/ODF2/HAUS5/ALMS1/CEP72/NDE1/CCP110/HAUS2/CEP63/CEP131/CKAP5/CEP152/TMEM67/NEK2/PLK4/C2CD3	17.22565793	8/319	123/16437	0.05311952268	0.04748310785	Q08379/Q66GS9/Q76N32/Q8N4C6/Q96SN8/Q9BV73/P37198/O43633	GOLGA2/CEP135/CEP68/NIN/CDK5RAP2/CEP250/NUP62/CHMP2A
GO:0006626	protein targeting to mitochondrion	18/292	95/16433	4.84E-12	4.25E-12	Q9BVV7/Q9Y3D7/Q3ZCQ8/O14925/O43615/Q9Y584/Q99595/Q8N4Q1/Q9NS69/Q9Y5L4/P49257/Q8TAA5/P34931/O96008/Q9P0U1/Q8N4H5/Q9Y512/Q6UXN7	TIMM21/PAM16/TIMM50/TIMM23/TIMM44/TIMM22/TIMM17A/CHCHD4/TOMM22/TIMM13/LMAN1/GRPEL2/HSPA1L/TOMM40/TOMM7/TOMM5/SAMM50/TOMM20L	7.124644847	18/323	95/16433	9.12E-12	7.47E-12	O14925/O96008/Q9Y584/Q9BVV7/Q3ZCQ8/Q9Y3D7/Q99595/Q969M1/P10809/Q9NS69/Q8N4Q1/Q9Y5L4/O43615/P60602/Q9Y512/P34932/P34931/Q8TAA5	TIMM23/TOMM40/TIMM22/TIMM21/TIMM50/PAM16/TIMM17A/TOMM40L/HSPD1/TOMM22/CHCHD4/TIMM13/TIMM44/ROMO1/SAMM50/HSPA4/HSPA1L/GRPEL2	6.879594375	13/319	95/16437	6.34E-05	5.66E-05	O75439/Q10713/Q5JRX3/P19784/Q9HAV7/P62072/Q9BSF4/Q9Y5J6/Q9Y5J7/Q96DA6/Q9Y5J9/Q9H270/O94826	PMPCB/PMPCA/PITRM1/CSNK2A2/GRPEL1/TIMM10/TIMM29/TIMM10B/TIMM9/DNAJC19/TIMM8B/VPS11/TOMM70
GO:0044743	protein transmembrane import into intracellular organelle	13/292	39/16433	5.62E-12	4.94E-12	Q9BVV7/Q9Y3D7/Q3ZCQ8/O14925/O43615/Q9Y584/Q99595/Q8N4Q1/Q9Y5L4/Q8TAA5/O96008/Q9P0U1/Q6UXN7	TIMM21/PAM16/TIMM50/TIMM23/TIMM44/TIMM22/TIMM17A/CHCHD4/TIMM13/GRPEL2/TOMM40/TOMM7/TOMM20L	9.672687572	14/323	39/16433	3.16E-13	2.59E-13	O14925/O96008/Q9Y584/Q9BVV7/Q3ZCQ8/Q9Y3D7/Q99595/Q969M1/P10809/Q8N4Q1/Q9Y5L4/O43615/P60602/Q8TAA5	TIMM23/TOMM40/TIMM22/TIMM21/TIMM50/PAM16/TIMM17A/TOMM40L/HSPD1/CHCHD4/TIMM13/TIMM44/ROMO1/GRPEL2	10.9526446	5/319	39/16437	0.02598472859	0.02322753685	Q9HAV7/P62072/Q9BSF4/Q9Y5J7/Q96DA6	GRPEL1/TIMM10/TIMM29/TIMM9/DNAJC19
GO:0006457	protein folding	25/292	213/16433	5.68E-12	4.99E-12	Q9NYU2/Q14697/Q8N4Q1/Q8IXB1/Q9BV10/P49257/Q9BUN8/Q9H819/Q96HE7/Q9UBS4/Q9P0I2/Q8TAA5/P38646/P34931/O75352/Q9UKV5/P30040/Q96DN0/P13667/P27824/Q9UBS9/P17066/P11021/Q15006/Q5J8M3	UGGT1/GANAB/CHCHD4/DNAJC10/ALG12/LMAN1/DERL1/DNAJC18/ERO1A/DNAJB11/EMC3/GRPEL2/HSPA9/HSPA1L/MPDU1/AMFR/ERP29/ERP27/PDIA4/CANX/SUCO/HSPA6/HSPA5/EMC2/EMC4	7.836605904	24/323	213/16433	1.16E-10	9.53E-11	P27824/Q13217/Q9NYU2/P38646/Q0VDF9/P10809/P55072/Q8IXB1/Q8N4Q1/P78371/Q9BV10/P30101/O75352/Q15084/P14625/Q9BUN8/P50990/Q9UBS4/P13667/P34931/Q14165/P11021/Q15006/Q8TAA5	CANX/DNAJC3/UGGT1/HSPA9/HSPA14/HSPD1/VCP/DNAJC10/CHCHD4/CCT2/ALG12/PDIA3/MPDU1/PDIA6/HSP90B1/DERL1/CCT8/DNAJB11/PDIA4/HSPA1L/MLEC/HSPA5/EMC2/GRPEL2	6.555022102	17/319	214/16437	0.0003828530568	0.0003422292233	Q6UX04/P19784/P67870/Q9HAV7/O75347/Q9H2H8/P62873/Q13724/Q96DA6/O14656/Q86YB8/Q8N766/Q96IV0/Q9BS26/Q9H173/Q9UL15/O76024	CWC27/CSNK2A2/CSNK2B/GRPEL1/TBCA/PPIL3/GNB1/MOGS/DNAJC19/TOR1A/ERO1B/EMC1/NGLY1/ERP44/SIL1/BAG5/WFS1
GO:1990542	mitochondrial transmembrane transport	18/292	98/16433	7.63E-12	6.70E-12	Q9BVV7/Q9Y3D7/Q3ZCQ8/O14925/Q9NPA3/O43615/Q9Y584/Q99595/Q8N4Q1/Q9Y5L4/P05496/Q8TAA5/O96008/O75746/Q9P0U1/P25705/P08574/Q6UXN7	TIMM21/PAM16/TIMM50/TIMM23/MID1IP1/TIMM44/TIMM22/TIMM17A/CHCHD4/TIMM13/ATP5MC1/GRPEL2/TOMM40/SLC25A12/TOMM7/ATP5F1A/CYC1/TOMM20L	9.87663138	19/323	98/16433	1.48E-12	1.21E-12	P05496/O14925/P08574/O96008/Q9Y584/P06576/Q9BVV7/Q3ZCQ8/Q9Y3D7/Q99595/Q969M1/P10809/Q8N4Q1/P25705/Q9Y5L4/O43615/P60602/Q8TAA5/P56381	ATP5MC1/TIMM23/CYC1/TOMM40/TIMM22/ATP5F1B/TIMM21/TIMM50/PAM16/TIMM17A/TOMM40L/HSPD1/CHCHD4/ATP5F1A/TIMM13/TIMM44/ROMO1/GRPEL2/ATP5F1E	10.62007967	7/319	98/16437	0.05640556891	0.05042047777	Q9HAV7/P62072/Q9BSF4/Q9Y5J7/O75964/Q96DA6/Q9UJZ1	GRPEL1/TIMM10/TIMM29/TIMM9/ATP5MG/DNAJC19/STOML2
GO:0034976	response to endoplasmic reticulum stress	28/292	279/16433	8.53E-12	7.49E-12	Q92611/Q9NYU2/Q9GZP9/Q86TM6/Q9UBV2/Q8IXB1/Q96Q80/Q92935/Q9BUN8/Q9H819/Q96HE7/Q9UBS4/Q96CS3/Q9UKM7/Q9UKV5/P30040/Q96DN0/P13667/Q8TCJ2/P57088/O94905/Q9HCN8/P27824/P11021/Q8NBM4/Q15011/Q9H8Y8/Q6ZVX7	EDEM1/UGGT1/DERL2/SYVN1/SEL1L/DNAJC10/DERL3/EXTL1/DERL1/DNAJC18/ERO1A/DNAJB11/FAF2/MAN1B1/AMFR/ERP29/ERP27/PDIA4/STT3B/TMEM33/ERLIN2/SDF2L1/CANX/HSPA5/UBAC2/HERPUD1/GORASP2/NCCRP1	9.25958027	25/323	279/16433	4.91E-09	4.02E-09	Q9UBV2/P27824/Q9GZP9/Q13217/Q9NYU2/Q9BV94/P55072/Q8IXB1/Q96Q80/Q5HYA8/Q8NBM4/P30101/Q92611/Q15084/P14625/Q92890/Q96CS3/Q9BUN8/Q9BVT8/P43307/Q9UBS4/P13667/P11021/O60337/P51572	SEL1L/CANX/DERL2/DNAJC3/UGGT1/EDEM2/VCP/DNAJC10/DERL3/TMEM67/UBAC2/PDIA3/EDEM1/PDIA6/HSP90B1/UFD1/FAF2/DERL1/TMUB1/SSR1/DNAJB11/PDIA4/HSPA5/MARCHF6/BCAP31	6.529196394	15/319	279/16437	0.01522837022	0.01361251587	O95070/Q92995/Q9BQE4/O14656/O76061/Q13438/Q8IWF2/Q96DZ1/Q99470/Q9BS26/Q9BZQ6/Q9NYU1/Q9Y4L1/O00124/O76024	YIF1A/USP13/SELENOS/TOR1A/STC2/OS9/FOXRED2/ERLEC1/SDF2/ERP44/EDEM3/UGGT2/HYOU1/UBXN8/WFS1
GO:0030433	ubiquitin-dependent ERAD pathway	16/292	75/16433	1.47E-11	1.29E-11	Q92611/Q9GZP9/Q86TM6/Q9UBV2/Q8IXB1/Q96Q80/Q9BUN8/Q9H819/Q96CS3/Q9UKM7/Q9UKV5/Q8TCJ2/O94905/P11021/Q15011/Q6ZVX7	EDEM1/DERL2/SYVN1/SEL1L/DNAJC10/DERL3/DERL1/DNAJC18/FAF2/MAN1B1/AMFR/STT3B/ERLIN2/HSPA5/HERPUD1/NCCRP1	9.152527257	15/323	75/16433	2.88E-10	2.36E-10	Q9UBV2/Q9GZP9/Q9BV94/P55072/Q8IXB1/Q96Q80/Q5HYA8/Q92611/P14625/Q96CS3/Q9BUN8/Q9BVT8/P11021/O60337/P51572	SEL1L/DERL2/EDEM2/VCP/DNAJC10/DERL3/TMEM67/EDEM1/HSP90B1/FAF2/DERL1/TMUB1/HSPA5/MARCHF6/BCAP31	7.889843544	7/319	75/16437	0.02049388472	0.01831931632	Q9BQE4/Q13438/Q8IWF2/Q96DZ1/Q9BZQ6/O00124/O76024	SELENOS/OS9/FOXRED2/ERLEC1/EDEM3/UBXN8/WFS1
GO:0007051	spindle organization	22/292	168/16433	1.71E-11	1.50E-11	A6NI79/Q08AG7/Q8TEP8/Q7Z4H7/Q9NRH3/Q14980/Q9UGJ1/Q96RT7/Q99871/Q96CS2/Q9P209/Q9BT25/Q9H6D7/Q68CZ6/Q8IW35/Q96MT8/O94927/P23258/Q9NVX0/Q96RT8/P07437/Q7Z460	CCDC69/MZT1/CEP192/HAUS6/TUBG2/NUMA1/TUBGCP4/TUBGCP6/HAUS7/HAUS1/CEP72/HAUS8/HAUS4/HAUS3/CEP97/CEP63/HAUS5/TUBG1/HAUS2/TUBGCP5/TUBB/CLASP1	9.708456509	32/323	168/16433	9.29E-21	7.62E-21	Q8TEP8/Q7Z460/Q9H6D7/Q68CZ6/Q7Z4H7/Q99871/Q9BT25/Q96CS2/O94927/Q9P209/Q9NRH3/P62491/Q9NVX0/Q96MT8/Q8IW35/P12270/Q14008/P48730/Q15691/Q96RT7/P23258/P55072/Q08AG7/Q9UGJ1/Q14204/P51955/P07437/Q9NRG9/Q14980/Q96RT8/P30153/Q9P287	CEP192/CLASP1/HAUS4/HAUS3/HAUS6/HAUS7/HAUS8/HAUS1/HAUS5/CEP72/TUBG2/RAB11A/HAUS2/CEP63/CEP97/TPR/CKAP5/CSNK1D/MAPRE1/TUBGCP6/TUBG1/VCP/MZT1/TUBGCP4/DYNC1H1/NEK2/TUBB/AAAS/NUMA1/TUBGCP5/PPP2R1A/BCCIP	19.00388009	9/319	168/16437	0.08596179533	0.07684054737	Q96CW5/Q9BSJ2/O95613/Q08379/P61586/P37198/Q9UH99/P78406/O43633	TUBGCP3/TUBGCP2/PCNT/GOLGA2/RHOA/NUP62/SUN2/RAE1/CHMP2A
GO:0006486	protein glycosylation	26/292	246/16433	1.75E-11	1.54E-11	Q8NBI6/Q9NYU2/Q4G148/Q86TM6/Q5BKT4/Q9BV10/Q15643/Q5I7T1/Q92685/Q96Q80/Q92935/P49257/O15118/Q9H6U8/O75352/A0PJZ3/Q9UKM7/P46977/Q8TCJ2/Q7Z388/Q9H553/P04843/Q9HCN8/Q9Y672/P33908/P04844	XXYLT1/UGGT1/GXYLT1/SYVN1/ALG10/ALG12/TRIP11/ALG10B/ALG3/DERL3/EXTL1/LMAN1/NPC1/ALG9/MPDU1/GXYLT2/MAN1B1/STT3A/STT3B/DPY19L4/ALG2/RPN1/SDF2L1/ALG6/MAN1A1/RPN2	9.227779338	13/323	246/16433	0.009224725773	0.007562781251	O60762/Q9NYU2/Q9H6U8/Q9Y672/P55072/P39656/Q96Q80/Q92685/Q9BV10/O75352/P46977/P04843/P04844	DPM1/UGGT1/ALG9/ALG6/VCP/DDOST/DERL3/ALG3/ALG12/MPDU1/STT3A/RPN1/RPN2	0.5352738371	13/319	246/16437	0.02901819557	0.02593912822	Q08379/Q9BQQ3/Q2TAA5/Q13724/Q9Y673/Q6UW63/Q7Z4H8/Q99470/Q9BZQ6/Q9H488/Q9NYU1/Q2PZI1/Q9BVK2	GOLGA2/GORASP1/ALG11/MOGS/ALG5/POGLUT2/POGLUT3/SDF2/EDEM3/POFUT1/UGGT2/DPY19L1/ALG8
GO:0043413	macromolecule glycosylation	26/292	246/16433	1.75E-11	1.54E-11	Q8NBI6/Q9NYU2/Q4G148/Q86TM6/Q5BKT4/Q9BV10/Q15643/Q5I7T1/Q92685/Q96Q80/Q92935/P49257/O15118/Q9H6U8/O75352/A0PJZ3/Q9UKM7/P46977/Q8TCJ2/Q7Z388/Q9H553/P04843/Q9HCN8/Q9Y672/P33908/P04844	XXYLT1/UGGT1/GXYLT1/SYVN1/ALG10/ALG12/TRIP11/ALG10B/ALG3/DERL3/EXTL1/LMAN1/NPC1/ALG9/MPDU1/GXYLT2/MAN1B1/STT3A/STT3B/DPY19L4/ALG2/RPN1/SDF2L1/ALG6/MAN1A1/RPN2	9.227779338	13/323	246/16433	0.009224725773	0.007562781251	O60762/Q9NYU2/Q9H6U8/Q9Y672/P55072/P39656/Q96Q80/Q92685/Q9BV10/O75352/P46977/P04843/P04844	DPM1/UGGT1/ALG9/ALG6/VCP/DDOST/DERL3/ALG3/ALG12/MPDU1/STT3A/RPN1/RPN2	0.5352738371	13/319	246/16437	0.02901819557	0.02593912822	Q08379/Q9BQQ3/Q2TAA5/Q13724/Q9Y673/Q6UW63/Q7Z4H8/Q99470/Q9BZQ6/Q9H488/Q9NYU1/Q2PZI1/Q9BVK2	GOLGA2/GORASP1/ALG11/MOGS/ALG5/POGLUT2/POGLUT3/SDF2/EDEM3/POFUT1/UGGT2/DPY19L1/ALG8
GO:0006120	mitochondrial electron transport, NADH to ubiquinone	14/292	54/16433	2.33E-11	2.05E-11	P49821/O95169/O43674/O75438/Q86Y39/O75306/Q16795/O43920/O75489/O95167/P28331/O15239/O95168/Q9UI09	NDUFV1/NDUFB8/NDUFB5/NDUFB1/NDUFA11/NDUFS2/NDUFA9/NDUFS5/NDUFS3/NDUFA3/NDUFS1/NDUFA1/NDUFB4/NDUFA12	10.44363018	19/323	54/16433	1.17E-17	9.56E-18	O95169/P56181/P19404/O43678/O95182/O14561/Q9UI09/O43181/O75489/P51970/O95178/O43676/P28331/Q86Y39/P03897/O75251/O95299/O75438/O95168	NDUFB8/NDUFV3/NDUFV2/NDUFA2/NDUFA7/NDUFAB1/NDUFA12/NDUFS4/NDUFS3/NDUFA8/NDUFB2/NDUFB3/NDUFS1/NDUFA11/MT-ND3/NDUFS7/NDUFA10/NDUFB1/NDUFB4	16.7745283	2/319	54/16437	0.6365851525	0.5690382731	Q9Y375/Q9Y6M9	NDUFAF1/NDUFB9
GO:0006487	protein N-linked glycosylation	16/292	78/16433	2.41E-11	2.12E-11	Q9NYU2/Q86TM6/Q5BKT4/Q9BV10/Q5I7T1/Q92685/Q96Q80/P49257/Q9H6U8/O75352/P46977/Q8TCJ2/Q9H553/P04843/Q9Y672/P04844	UGGT1/SYVN1/ALG10/ALG12/ALG10B/ALG3/DERL3/LMAN1/ALG9/MPDU1/STT3A/STT3B/ALG2/RPN1/ALG6/RPN2	9.46865418	13/323	78/16433	5.31E-08	4.35E-08	O60762/Q9NYU2/Q9H6U8/Q9Y672/P55072/P39656/Q96Q80/Q92685/Q9BV10/O75352/P46977/P04843/P04844	DPM1/UGGT1/ALG9/ALG6/VCP/DDOST/DERL3/ALG3/ALG12/MPDU1/STT3A/RPN1/RPN2	6.156234461	6/319	78/16437	0.0697512748	0.06235009535	Q9BQQ3/Q2TAA5/Q13724/Q9Y673/Q9NYU1/Q9BVK2	GORASP1/ALG11/MOGS/ALG5/UGGT2/ALG8
GO:0035966	response to topologically incorrect protein	22/292	195/16433	3.13E-10	2.75E-10	Q92611/Q9NYU2/Q9GZP9/Q86TM6/Q96Q80/Q92935/Q9BUN8/Q9H819/Q96HE7/Q9UBS4/P38646/P34931/Q96CS3/Q9UKV5/Q8TCJ2/P57088/Q9HCN8/P27824/P17066/P11021/Q15011/Q96CV9	EDEM1/UGGT1/DERL2/SYVN1/DERL3/EXTL1/DERL1/DNAJC18/ERO1A/DNAJB11/HSPA9/HSPA1L/FAF2/AMFR/STT3B/TMEM33/SDF2L1/CANX/HSPA6/HSPA5/HERPUD1/OPTN	8.404958644	21/323	195/16433	4.81E-09	3.94E-09	P27824/Q9GZP9/Q13217/Q9NYU2/P38646/Q9BV94/Q0VDF9/P10809/P55072/Q96Q80/Q92611/Q15084/P14625/Q92890/Q96CS3/Q9BUN8/P43307/Q9UBS4/P34932/P34931/P11021	CANX/DERL2/DNAJC3/UGGT1/HSPA9/EDEM2/HSPA14/HSPD1/VCP/DERL3/EDEM1/PDIA6/HSP90B1/UFD1/FAF2/DERL1/SSR1/DNAJB11/HSPA4/HSPA1L/HSPA5	7.248286928	10/319	195/16437	0.07816165794	0.06986806821	O95070/Q9BQE4/O14656/O76061/Q99470/Q9BS26/Q9BZQ6/Q9NYU1/Q9Y4L1/O76024	YIF1A/SELENOS/TOR1A/STC2/SDF2/ERP44/EDEM3/UGGT2/HYOU1/WFS1
GO:0006119	oxidative phosphorylation	19/292	140/16433	3.32E-10	2.92E-10	P05496/P49821/O95169/O43674/O75438/Q86Y39/O75306/Q16795/O43920/O75489/Q04656/P25705/O95167/Q16595/P08574/P28331/O15239/O95168/Q9UI09	ATP5MC1/NDUFV1/NDUFB8/NDUFB5/NDUFB1/NDUFA11/NDUFS2/NDUFA9/NDUFS5/NDUFS3/ATP7A/ATP5F1A/NDUFA3/FXN/CYC1/NDUFS1/NDUFA1/NDUFB4/NDUFA12	9.225563812	28/323	140/16433	9.11E-19	7.47E-19	P05496/O95169/P08574/P06576/P56181/P19404/P55072/P13073/P25705/O43678/O14949/O95182/O14561/Q9UI09/O43181/O75489/P51970/O95178/O43676/P28331/Q86Y39/P03897/A0A096LP55/O75251/O95299/O75438/P56381/O95168	ATP5MC1/NDUFB8/CYC1/ATP5F1B/NDUFV3/NDUFV2/VCP/COX4I1/ATP5F1A/NDUFA2/UQCRQ/NDUFA7/NDUFAB1/NDUFA12/NDUFS4/NDUFS3/NDUFA8/NDUFB2/NDUFB3/NDUFS1/NDUFA11/MT-ND3/UQCRHL/NDUFS7/NDUFA10/NDUFB1/ATP5F1E/NDUFB4	17.81696714	5/319	140/16437	0.5482408625	0.4900680332	O75964/P61586/Q9UJZ1/Q9Y375/Q9Y6M9	ATP5MG/RHOA/STOML2/NDUFAF1/NDUFB9
GO:0035967	cellular response to topologically incorrect protein	20/292	158/16433	3.32E-10	2.92E-10	Q92611/Q9NYU2/Q9GZP9/Q86TM6/Q96Q80/Q92935/Q9BUN8/Q9H819/Q96HE7/Q9UBS4/P38646/P34931/Q9UKV5/P57088/Q9HCN8/P27824/P17066/P11021/Q15011/Q96CV9	EDEM1/UGGT1/DERL2/SYVN1/DERL3/EXTL1/DERL1/DNAJC18/ERO1A/DNAJB11/HSPA9/HSPA1L/AMFR/TMEM33/SDF2L1/CANX/HSPA6/HSPA5/HERPUD1/OPTN	8.659674433	17/323	158/16433	1.95E-07	1.60E-07	P27824/Q9GZP9/Q13217/Q9NYU2/P38646/Q0VDF9/P55072/Q96Q80/Q92611/Q15084/P14625/Q92890/Q9BUN8/P43307/Q9UBS4/P34931/P11021	CANX/DERL2/DNAJC3/UGGT1/HSPA9/HSPA14/VCP/DERL3/EDEM1/PDIA6/HSP90B1/UFD1/DERL1/SSR1/DNAJB11/HSPA1L/HSPA5	5.920271091	8/319	158/16437	0.1489642391	0.1331579177	O95070/Q9BQE4/O14656/O76061/Q99470/Q9NYU1/Q9Y4L1/O76024	YIF1A/SELENOS/TOR1A/STC2/SDF2/UGGT2/HYOU1/WFS1
GO:0006839	mitochondrial transport	24/292	248/16433	8.38E-10	7.35E-10	Q9BVV7/Q9Y3D7/Q3ZCQ8/O14925/Q9NPA3/O43615/Q9Y584/Q99595/Q8N4Q1/Q9NS69/Q9Y5L4/P49257/P05496/Q8TAA5/P34931/O96008/O75746/Q9P0U1/Q8N4H5/P25705/P08574/O75431/Q9Y512/Q6UXN7	TIMM21/PAM16/TIMM50/TIMM23/MID1IP1/TIMM44/TIMM22/TIMM17A/CHCHD4/TOMM22/TIMM13/LMAN1/ATP5MC1/GRPEL2/HSPA1L/TOMM40/SLC25A12/TOMM7/TOMM5/ATP5F1A/CYC1/MTX2/SAMM50/TOMM20L	6.872706274	25/323	248/16433	4.37E-10	3.58E-10	P05496/O14925/P08574/O96008/Q9Y584/P06576/Q9BVV7/Q3ZCQ8/Q9Y3D7/Q99595/Q969M1/P10809/P61981/Q9NS69/Q8N4Q1/P25705/Q9Y5L4/O43615/P60602/Q9Y512/P34932/P34931/Q8TAA5/P56381/P62258	ATP5MC1/TIMM23/CYC1/TOMM40/TIMM22/ATP5F1B/TIMM21/TIMM50/PAM16/TIMM17A/TOMM40L/HSPD1/YWHAG/TOMM22/CHCHD4/ATP5F1A/TIMM13/TIMM44/ROMO1/SAMM50/HSPA4/HSPA1L/GRPEL2/ATP5F1E/YWHAE	7.185184845	15/319	248/16437	0.006136027265	0.0054849447	O75439/Q10713/Q5JRX3/P19784/Q9HAV7/P62072/Q9BSF4/Q9Y5J6/Q9Y5J7/O75964/Q96DA6/Q9Y5J9/Q9H270/Q9UJZ1/O94826	PMPCB/PMPCA/PITRM1/CSNK2A2/GRPEL1/TIMM10/TIMM29/TIMM10B/TIMM9/ATP5MG/DNAJC19/TIMM8B/VPS11/STOML2/TOMM70
GO:0046034	ATP metabolic process	26/292	296/16433	1.02E-09	8.93E-10	P05496/P49821/O95169/O43674/O75746/O75438/Q8N1F7/Q86Y39/O75306/Q16795/O43920/Q5SRE5/O75489/Q92621/Q04656/P25705/O95167/Q16595/O15504/P08574/P28331/O15239/Q8NFH5/Q9UKX7/O95168/Q9UI09	ATP5MC1/NDUFV1/NDUFB8/NDUFB5/SLC25A12/NDUFB1/NUP93/NDUFA11/NDUFS2/NDUFA9/NDUFS5/NUP188/NDUFS3/NUP205/ATP7A/ATP5F1A/NDUFA3/FXN/NUP42/CYC1/NDUFS1/NDUFA1/NUP35/NUP50/NDUFB4/NDUFA12	7.358946936	44/323	296/16433	5.52E-24	4.53E-24	P05496/O95169/P08574/P06576/P56181/Q8N1F7/P49790/P12270/P19404/Q9UKX7/P55072/P13073/O15504/P25705/Q8NFH3/Q92621/Q9BW27/Q12769/O43678/O14949/O95182/O14561/Q9UI09/O43181/Q8NFH5/O75489/Q9NRG9/P51970/O95178/Q9BTX1/O43676/O75694/P28331/Q8NFH4/Q86Y39/P03897/A0A096LP55/Q8WUM0/O75251/O95299/O75438/P56381/O95168/P55735	ATP5MC1/NDUFB8/CYC1/ATP5F1B/NDUFV3/NUP93/NUP153/TPR/NDUFV2/NUP50/VCP/COX4I1/NUP42/ATP5F1A/NUP43/NUP205/NUP85/NUP160/NDUFA2/UQCRQ/NDUFA7/NDUFAB1/NDUFA12/NDUFS4/NUP35/NDUFS3/AAAS/NDUFA8/NDUFB2/NDC1/NDUFB3/NUP155/NDUFS1/NUP37/NDUFA11/MT-ND3/UQCRHL/NUP133/NDUFS7/NDUFA10/NDUFB1/ATP5F1E/NDUFB4/SEC13	21.65399225	15/319	296/16437	0.02283385166	0.02041099367	P05026/P38606/Q8TEM1/O75964/P61586/P35658/P37198/Q7Z3B4/Q99567/Q9BVL2/Q9UJZ1/P52948/P78406/Q9Y375/Q9Y6M9	ATP1B1/ATP6V1A/NUP210/ATP5MG/RHOA/NUP214/NUP62/NUP54/NUP88/NUP58/STOML2/NUP98/RAE1/NDUFAF1/NDUFB9
GO:0072655	establishment of protein localization to mitochondrion	18/292	134/16433	1.31E-09	1.15E-09	Q9BVV7/Q9Y3D7/Q3ZCQ8/O14925/O43615/Q9Y584/Q99595/Q8N4Q1/Q9NS69/Q9Y5L4/P49257/Q8TAA5/P34931/O96008/Q9P0U1/Q8N4H5/Q9Y512/Q6UXN7	TIMM21/PAM16/TIMM50/TIMM23/TIMM44/TIMM22/TIMM17A/CHCHD4/TOMM22/TIMM13/LMAN1/GRPEL2/HSPA1L/TOMM40/TOMM7/TOMM5/SAMM50/TOMM20L	5.674859979	20/323	134/16433	4.15E-11	3.41E-11	O14925/O96008/Q9Y584/Q9BVV7/Q3ZCQ8/Q9Y3D7/Q99595/Q969M1/P10809/P61981/Q9NS69/Q8N4Q1/Q9Y5L4/O43615/P60602/Q9Y512/P34932/P34931/Q8TAA5/P62258	TIMM23/TOMM40/TIMM22/TIMM21/TIMM50/PAM16/TIMM17A/TOMM40L/HSPD1/YWHAG/TOMM22/CHCHD4/TIMM13/TIMM44/ROMO1/SAMM50/HSPA4/HSPA1L/GRPEL2/YWHAE	7.202887582	13/319	134/16437	0.0006077682073	0.0005432790409	O75439/Q10713/Q5JRX3/P19784/Q9HAV7/P62072/Q9BSF4/Q9Y5J6/Q9Y5J7/Q96DA6/Q9Y5J9/Q9H270/O94826	PMPCB/PMPCA/PITRM1/CSNK2A2/GRPEL1/TIMM10/TIMM29/TIMM10B/TIMM9/DNAJC19/TIMM8B/VPS11/TOMM70
GO:0009205	purine ribonucleoside triphosphate metabolic process	27/292	324/16433	1.32E-09	1.16E-09	P05496/P49821/O95169/O43674/O75746/O75438/Q8N1F7/Q86Y39/O75306/Q16795/O43920/Q5SRE5/Q9Y5B8/O75489/Q92621/Q04656/P25705/O95167/Q16595/O15504/P08574/P28331/O15239/Q8NFH5/Q9UKX7/O95168/Q9UI09	ATP5MC1/NDUFV1/NDUFB8/NDUFB5/SLC25A12/NDUFB1/NUP93/NDUFA11/NDUFS2/NDUFA9/NDUFS5/NUP188/NME7/NDUFS3/NUP205/ATP7A/ATP5F1A/NDUFA3/FXN/NUP42/CYC1/NDUFS1/NDUFA1/NUP35/NUP50/NDUFB4/NDUFA12	7.198320892	45/323	324/16433	2.55E-23	2.09E-23	P05496/O95169/P08574/P06576/P56181/Q8N1F7/P49790/P12270/P19404/Q9Y5B8/Q9UKX7/P55072/P13073/O15504/P25705/Q8NFH3/Q92621/Q9BW27/Q12769/O43678/O14949/O95182/O14561/Q9UI09/O43181/Q8NFH5/O75489/Q9NRG9/P51970/O95178/Q9BTX1/O43676/O75694/P28331/Q8NFH4/Q86Y39/P03897/A0A096LP55/Q8WUM0/O75251/O95299/O75438/P56381/O95168/P55735	ATP5MC1/NDUFB8/CYC1/ATP5F1B/NDUFV3/NUP93/NUP153/TPR/NDUFV2/NME7/NUP50/VCP/COX4I1/NUP42/ATP5F1A/NUP43/NUP205/NUP85/NUP160/NDUFA2/UQCRQ/NDUFA7/NDUFAB1/NDUFA12/NDUFS4/NUP35/NDUFS3/AAAS/NDUFA8/NDUFB2/NDC1/NDUFB3/NUP155/NDUFS1/NUP37/NDUFA11/MT-ND3/UQCRHL/NUP133/NDUFS7/NDUFA10/NDUFB1/ATP5F1E/NDUFB4/SEC13	20.94207099	16/319	324/16437	0.02049388472	0.01831931632	P05026/P38606/P12268/Q8TEM1/O75964/P61586/P35658/P37198/Q7Z3B4/Q99567/Q9BVL2/Q9UJZ1/P52948/P78406/Q9Y375/Q9Y6M9	ATP1B1/ATP6V1A/IMPDH2/NUP210/ATP5MG/RHOA/NUP214/NUP62/NUP54/NUP88/NUP58/STOML2/NUP98/RAE1/NDUFAF1/NDUFB9
GO:0017038	protein import	21/292	194/16433	1.79E-09	1.57E-09	Q9BVV7/Q9Y3D7/Q3ZCQ8/O14925/O43615/Q9Y584/Q99595/Q8N4Q1/P0DJD1/Q9NS69/Q9Y5L4/Q8TAA5/O96008/Q9P0U1/Q8N1F7/Q5SRE5/O95149/Q8NFH5/Q9Y512/Q9UKX7/Q6UXN7	TIMM21/PAM16/TIMM50/TIMM23/TIMM44/TIMM22/TIMM17A/CHCHD4/RGPD2/TOMM22/TIMM13/GRPEL2/TOMM40/TOMM7/NUP93/NUP188/SNUPN/NUP35/SAMM50/NUP50/TOMM20L	6.547048606	25/323	194/16433	2.66E-12	2.18E-12	O14925/O96008/Q9Y584/Q9BVV7/Q3ZCQ8/Q8N1F7/P49790/Q9Y3D7/P12270/Q99595/Q9UKX7/Q969M1/P10809/Q9NS69/Q8N4Q1/Q9Y5L4/Q9BW27/O43615/P60602/Q8NFH5/Q9Y512/O75694/P34932/Q8WUM0/Q8TAA5	TIMM23/TOMM40/TIMM22/TIMM21/TIMM50/NUP93/NUP153/PAM16/TPR/TIMM17A/NUP50/TOMM40L/HSPD1/TOMM22/CHCHD4/TIMM13/NUP85/TIMM44/ROMO1/NUP35/SAMM50/NUP155/HSPA4/NUP133/GRPEL2	9.403186393	13/319	194/16437	0.006179576189	0.005523872728	Q9HAV7/P61970/P62072/Q9BSF4/Q9Y5J7/Q96DA6/P35658/P37198/Q7Z3B4/Q99567/Q9BVL2/P52948/Q7Z4Q2	GRPEL1/NUTF2/TIMM10/TIMM29/TIMM9/DNAJC19/NUP214/NUP62/NUP54/NUP88/NUP58/NUP98/HEATR3
GO:0009199	ribonucleoside triphosphate metabolic process	27/292	330/16433	1.92E-09	1.69E-09	P05496/P49821/O95169/O43674/O75746/O75438/Q8N1F7/Q86Y39/O75306/Q16795/O43920/Q5SRE5/Q9Y5B8/O75489/Q92621/Q04656/P25705/O95167/Q16595/O15504/P08574/P28331/O15239/Q8NFH5/Q9UKX7/O95168/Q9UI09	ATP5MC1/NDUFV1/NDUFB8/NDUFB5/SLC25A12/NDUFB1/NUP93/NDUFA11/NDUFS2/NDUFA9/NDUFS5/NUP188/NME7/NDUFS3/NUP205/ATP7A/ATP5F1A/NDUFA3/FXN/NUP42/CYC1/NDUFS1/NDUFA1/NUP35/NUP50/NDUFB4/NDUFA12	7.099322546	45/323	330/16433	5.29E-23	4.33E-23	P05496/O95169/P08574/P06576/P56181/Q8N1F7/P49790/P12270/P19404/Q9Y5B8/Q9UKX7/P55072/P13073/O15504/P25705/Q8NFH3/Q92621/Q9BW27/Q12769/O43678/O14949/O95182/O14561/Q9UI09/O43181/Q8NFH5/O75489/Q9NRG9/P51970/O95178/Q9BTX1/O43676/O75694/P28331/Q8NFH4/Q86Y39/P03897/A0A096LP55/Q8WUM0/O75251/O95299/O75438/P56381/O95168/P55735	ATP5MC1/NDUFB8/CYC1/ATP5F1B/NDUFV3/NUP93/NUP153/TPR/NDUFV2/NME7/NUP50/VCP/COX4I1/NUP42/ATP5F1A/NUP43/NUP205/NUP85/NUP160/NDUFA2/UQCRQ/NDUFA7/NDUFAB1/NDUFA12/NDUFS4/NUP35/NDUFS3/AAAS/NDUFA8/NDUFB2/NDC1/NDUFB3/NUP155/NDUFS1/NUP37/NDUFA11/MT-ND3/UQCRHL/NUP133/NDUFS7/NDUFA10/NDUFB1/ATP5F1E/NDUFB4/SEC13	20.68963724	16/319	330/16437	0.02372982114	0.02121189348	P05026/P38606/P12268/Q8TEM1/O75964/P61586/P35658/P37198/Q7Z3B4/Q99567/Q9BVL2/Q9UJZ1/P52948/P78406/Q9Y375/Q9Y6M9	ATP1B1/ATP6V1A/IMPDH2/NUP210/ATP5MG/RHOA/NUP214/NUP62/NUP54/NUP88/NUP58/STOML2/NUP98/RAE1/NDUFAF1/NDUFB9
GO:0070585	protein localization to mitochondrion	18/292	138/16433	1.97E-09	1.73E-09	Q9BVV7/Q9Y3D7/Q3ZCQ8/O14925/O43615/Q9Y584/Q99595/Q8N4Q1/Q9NS69/Q9Y5L4/P49257/Q8TAA5/P34931/O96008/Q9P0U1/Q8N4H5/Q9Y512/Q6UXN7	TIMM21/PAM16/TIMM50/TIMM23/TIMM44/TIMM22/TIMM17A/CHCHD4/TOMM22/TIMM13/LMAN1/GRPEL2/HSPA1L/TOMM40/TOMM7/TOMM5/SAMM50/TOMM20L	5.49959174	20/323	138/16433	7.06E-11	5.79E-11	O14925/O96008/Q9Y584/Q9BVV7/Q3ZCQ8/Q9Y3D7/Q99595/Q969M1/P10809/P61981/Q9NS69/Q8N4Q1/Q9Y5L4/O43615/P60602/Q9Y512/P34932/P34931/Q8TAA5/P62258	TIMM23/TOMM40/TIMM22/TIMM21/TIMM50/PAM16/TIMM17A/TOMM40L/HSPD1/YWHAG/TOMM22/CHCHD4/TIMM13/TIMM44/ROMO1/SAMM50/HSPA4/HSPA1L/GRPEL2/YWHAE	6.974697623	13/319	138/16437	0.0006109404268	0.0005461146621	O75439/Q10713/Q5JRX3/P19784/Q9HAV7/P62072/Q9BSF4/Q9Y5J6/Q9Y5J7/Q96DA6/Q9Y5J9/Q9H270/O94826	PMPCB/PMPCA/PITRM1/CSNK2A2/GRPEL1/TIMM10/TIMM29/TIMM10B/TIMM9/DNAJC19/TIMM8B/VPS11/TOMM70
GO:0009144	purine nucleoside triphosphate metabolic process	27/292	331/16433	1.97E-09	1.73E-09	P05496/P49821/O95169/O43674/O75746/O75438/Q8N1F7/Q86Y39/O75306/Q16795/O43920/Q5SRE5/Q9Y5B8/O75489/Q92621/Q04656/P25705/O95167/Q16595/O15504/P08574/P28331/O15239/Q8NFH5/Q9UKX7/O95168/Q9UI09	ATP5MC1/NDUFV1/NDUFB8/NDUFB5/SLC25A12/NDUFB1/NUP93/NDUFA11/NDUFS2/NDUFA9/NDUFS5/NUP188/NME7/NDUFS3/NUP205/ATP7A/ATP5F1A/NDUFA3/FXN/NUP42/CYC1/NDUFS1/NDUFA1/NUP35/NUP50/NDUFB4/NDUFA12	7.094787513	45/323	331/16433	5.70E-23	4.67E-23	P05496/O95169/P08574/P06576/P56181/Q8N1F7/P49790/P12270/P19404/Q9Y5B8/Q9UKX7/P55072/P13073/O15504/P25705/Q8NFH3/Q92621/Q9BW27/Q12769/O43678/O14949/O95182/O14561/Q9UI09/O43181/Q8NFH5/O75489/Q9NRG9/P51970/O95178/Q9BTX1/O43676/O75694/P28331/Q8NFH4/Q86Y39/P03897/A0A096LP55/Q8WUM0/O75251/O95299/O75438/P56381/O95168/P55735	ATP5MC1/NDUFB8/CYC1/ATP5F1B/NDUFV3/NUP93/NUP153/TPR/NDUFV2/NME7/NUP50/VCP/COX4I1/NUP42/ATP5F1A/NUP43/NUP205/NUP85/NUP160/NDUFA2/UQCRQ/NDUFA7/NDUFAB1/NDUFA12/NDUFS4/NUP35/NDUFS3/AAAS/NDUFA8/NDUFB2/NDC1/NDUFB3/NUP155/NDUFS1/NUP37/NDUFA11/MT-ND3/UQCRHL/NUP133/NDUFS7/NDUFA10/NDUFB1/ATP5F1E/NDUFB4/SEC13	20.66325552	16/319	331/16437	0.02407236057	0.02151808668	P05026/P38606/P12268/Q8TEM1/O75964/P61586/P35658/P37198/Q7Z3B4/Q99567/Q9BVL2/Q9UJZ1/P52948/P78406/Q9Y375/Q9Y6M9	ATP1B1/ATP6V1A/IMPDH2/NUP210/ATP5MG/RHOA/NUP214/NUP62/NUP54/NUP88/NUP58/STOML2/NUP98/RAE1/NDUFAF1/NDUFB9
GO:0042775	mitochondrial ATP synthesis coupled electron transport	15/292	94/16433	4.32E-09	3.79E-09	P49821/O95169/O43674/O75438/Q86Y39/O75306/Q16795/O43920/O75489/O95167/P08574/P28331/O15239/O95168/Q9UI09	NDUFV1/NDUFB8/NDUFB5/NDUFB1/NDUFA11/NDUFS2/NDUFA9/NDUFS5/NDUFS3/NDUFA3/CYC1/NDUFS1/NDUFA1/NDUFB4/NDUFA12	8.26076869	23/323	94/16433	1.88E-17	1.54E-17	O95169/P08574/P56181/P19404/P13073/O43678/O14949/O95182/O14561/Q9UI09/O43181/O75489/P51970/O95178/O43676/P28331/Q86Y39/P03897/A0A096LP55/O75251/O95299/O75438/O95168	NDUFB8/CYC1/NDUFV3/NDUFV2/COX4I1/NDUFA2/UQCRQ/NDUFA7/NDUFAB1/NDUFA12/NDUFS4/NDUFS3/NDUFA8/NDUFB2/NDUFB3/NDUFS1/NDUFA11/MT-ND3/UQCRHL/NDUFS7/NDUFA10/NDUFB1/NDUFB4	16.6525529	2/319	94/16437	0.773034148	0.6910089167	Q9Y375/Q9Y6M9	NDUFAF1/NDUFB9
GO:0034975	protein folding in endoplasmic reticulum	8/292	16/16433	4.32E-09	3.79E-09	Q8IXB1/Q96HE7/Q9P0I2/P27824/Q9UBS9/P11021/Q15006/Q5J8M3	DNAJC10/ERO1A/EMC3/CANX/SUCO/HSPA5/EMC2/EMC4	7.819888327	7/323	16/16433	1.43E-07	1.18E-07	P27824/Q13217/Q8IXB1/P30101/P14625/P11021/Q15006	CANX/DNAJC3/DNAJC10/PDIA3/HSP90B1/HSPA5/EMC2	6.328361929	2/319	16/16437	0.2801033584	0.2503821063	Q86YB8/Q8N766	ERO1B/EMC1
GO:0042773	ATP synthesis coupled electron transport	15/292	95/16433	4.93E-09	4.32E-09	P49821/O95169/O43674/O75438/Q86Y39/O75306/Q16795/O43920/O75489/O95167/P08574/P28331/O15239/O95168/Q9UI09	NDUFV1/NDUFB8/NDUFB5/NDUFB1/NDUFA11/NDUFS2/NDUFA9/NDUFS5/NDUFS3/NDUFA3/CYC1/NDUFS1/NDUFA1/NDUFB4/NDUFA12	8.204526389	23/323	95/16433	2.38E-17	1.95E-17	O95169/P08574/P56181/P19404/P13073/O43678/O14949/O95182/O14561/Q9UI09/O43181/O75489/P51970/O95178/O43676/P28331/Q86Y39/P03897/A0A096LP55/O75251/O95299/O75438/O95168	NDUFB8/CYC1/NDUFV3/NDUFV2/COX4I1/NDUFA2/UQCRQ/NDUFA7/NDUFAB1/NDUFA12/NDUFS4/NDUFS3/NDUFA8/NDUFB2/NDUFB3/NDUFS1/NDUFA11/MT-ND3/UQCRHL/NDUFS7/NDUFA10/NDUFB1/NDUFB4	16.55109842	2/319	95/16437	0.7748644916	0.6926450459	Q9Y375/Q9Y6M9	NDUFAF1/NDUFB9
GO:0009141	nucleoside triphosphate metabolic process	27/292	350/16433	6.43E-09	5.65E-09	P05496/P49821/O95169/O43674/O75746/O75438/Q8N1F7/Q86Y39/O75306/Q16795/O43920/Q5SRE5/Q9Y5B8/O75489/Q92621/Q04656/P25705/O95167/Q16595/O15504/P08574/P28331/O15239/Q8NFH5/Q9UKX7/O95168/Q9UI09	ATP5MC1/NDUFV1/NDUFB8/NDUFB5/SLC25A12/NDUFB1/NUP93/NDUFA11/NDUFS2/NDUFA9/NDUFS5/NUP188/NME7/NDUFS3/NUP205/ATP7A/ATP5F1A/NDUFA3/FXN/NUP42/CYC1/NDUFS1/NDUFA1/NUP35/NUP50/NDUFB4/NDUFA12	6.454365711	45/323	350/16433	4.81E-22	3.94E-22	P05496/O95169/P08574/P06576/P56181/Q8N1F7/P49790/P12270/P19404/Q9Y5B8/Q9UKX7/P55072/P13073/O15504/P25705/Q8NFH3/Q92621/Q9BW27/Q12769/O43678/O14949/O95182/O14561/Q9UI09/O43181/Q8NFH5/O75489/Q9NRG9/P51970/O95178/Q9BTX1/O43676/O75694/P28331/Q8NFH4/Q86Y39/P03897/A0A096LP55/Q8WUM0/O75251/O95299/O75438/P56381/O95168/P55735	ATP5MC1/NDUFB8/CYC1/ATP5F1B/NDUFV3/NUP93/NUP153/TPR/NDUFV2/NME7/NUP50/VCP/COX4I1/NUP42/ATP5F1A/NUP43/NUP205/NUP85/NUP160/NDUFA2/UQCRQ/NDUFA7/NDUFAB1/NDUFA12/NDUFS4/NUP35/NDUFS3/AAAS/NDUFA8/NDUFB2/NDC1/NDUFB3/NUP155/NDUFS1/NUP37/NDUFA11/MT-ND3/UQCRHL/NUP133/NDUFS7/NDUFA10/NDUFB1/ATP5F1E/NDUFB4/SEC13	19.6100469	17/319	350/16437	0.01798029308	0.01607243726	P05026/P38606/P12268/Q8TEM1/O75964/P61586/P35658/P37198/Q7Z3B4/Q99567/Q9BVL2/Q9UJZ1/P52948/P78406/Q9H773/Q9Y375/Q9Y6M9	ATP1B1/ATP6V1A/IMPDH2/NUP210/ATP5MG/RHOA/NUP214/NUP62/NUP54/NUP88/NUP58/STOML2/NUP98/RAE1/DCTPP1/NDUFAF1/NDUFB9
GO:0022904	respiratory electron transport chain	16/292	114/16433	7.00E-09	6.14E-09	P49821/O95169/O43674/O75746/O75438/Q86Y39/O75306/Q16795/O43920/O75489/O95167/P08574/P28331/O15239/O95168/Q9UI09	NDUFV1/NDUFB8/NDUFB5/SLC25A12/NDUFB1/NDUFA11/NDUFS2/NDUFA9/NDUFS5/NDUFS3/NDUFA3/CYC1/NDUFS1/NDUFA1/NDUFB4/NDUFA12	7.942373399	23/323	114/16433	1.66E-15	1.36E-15	O95169/P08574/P56181/P19404/P13073/O43678/O14949/O95182/O14561/Q9UI09/O43181/O75489/P51970/O95178/O43676/P28331/Q86Y39/P03897/A0A096LP55/O75251/O95299/O75438/O95168	NDUFB8/CYC1/NDUFV3/NDUFV2/COX4I1/NDUFA2/UQCRQ/NDUFA7/NDUFAB1/NDUFA12/NDUFS4/NDUFS3/NDUFA8/NDUFB2/NDUFB3/NDUFS1/NDUFA11/MT-ND3/UQCRHL/NDUFS7/NDUFA10/NDUFB1/NDUFB4	14.59680933	4/319	114/16437	0.6017527125	0.5379018392	P13804/Q8N183/Q9Y375/Q9Y6M9	ETFA/NDUFAF2/NDUFAF1/NDUFB9
GO:0045333	cellular respiration	20/292	190/16433	7.25E-09	6.37E-09	Q96MF6/Q9NZ45/P49821/O95169/O43674/O75746/O75438/Q86Y39/O75306/Q16795/O43920/O75489/O95167/Q16595/P08574/P28331/O15239/P51553/O95168/Q9UI09	COQ10A/CISD1/NDUFV1/NDUFB8/NDUFB5/SLC25A12/NDUFB1/NDUFA11/NDUFS2/NDUFA9/NDUFS5/NDUFS3/NDUFA3/FXN/CYC1/NDUFS1/NDUFA1/IDH3G/NDUFB4/NDUFA12	7.924195187	27/323	190/16433	2.80E-14	2.30E-14	O95169/P08574/P56181/P19404/P51553/P55072/P13073/O43678/O14949/O95182/O14561/Q9UI09/O43181/O75489/P51970/O95178/O43676/P28331/Q86Y39/P03897/A0A096LP55/O75251/Q99798/O95299/O75438/O75390/O95168	NDUFB8/CYC1/NDUFV3/NDUFV2/IDH3G/VCP/COX4I1/NDUFA2/UQCRQ/NDUFA7/NDUFAB1/NDUFA12/NDUFS4/NDUFS3/NDUFA8/NDUFB2/NDUFB3/NDUFS1/NDUFA11/MT-ND3/UQCRHL/NDUFS7/ACO2/NDUFA10/NDUFB1/CS/NDUFB4	13.36654641	6/319	190/16437	0.5981946315	0.5347212996	P13804/Q7L8L6/P14735/Q8N183/Q9Y375/Q9Y6M9	ETFA/FASTKD5/IDE/NDUFAF2/NDUFAF1/NDUFB9
GO:0006986	response to unfolded protein	19/292	172/16433	8.93E-09	7.84E-09	Q92611/Q9GZP9/Q86TM6/Q96Q80/Q92935/Q9BUN8/Q96HE7/Q9UBS4/P38646/P34931/Q96CS3/Q9UKV5/Q8TCJ2/P57088/P27824/P17066/P11021/Q15011/Q96CV9	EDEM1/DERL2/SYVN1/DERL3/EXTL1/DERL1/ERO1A/DNAJB11/HSPA9/HSPA1L/FAF2/AMFR/STT3B/TMEM33/CANX/HSPA6/HSPA5/HERPUD1/OPTN	7.576322712	19/323	172/16433	2.00E-08	1.64E-08	P27824/Q9GZP9/Q13217/P38646/Q9BV94/Q0VDF9/P10809/P55072/Q96Q80/Q92611/Q15084/P14625/Q96CS3/Q9BUN8/P43307/Q9UBS4/P34932/P34931/P11021	CANX/DERL2/DNAJC3/HSPA9/EDEM2/HSPA14/HSPD1/VCP/DERL3/EDEM1/PDIA6/HSP90B1/FAF2/DERL1/SSR1/DNAJB11/HSPA4/HSPA1L/HSPA5	7.256096534	7/319	172/16437	0.3307183372	0.2956264229	O95070/Q9BQE4/O76061/Q9BS26/Q9BZQ6/Q9Y4L1/O76024	YIF1A/SELENOS/STC2/ERP44/EDEM3/HYOU1/WFS1
GO:0009167	purine ribonucleoside monophosphate metabolic process	26/292	331/16433	8.93E-09	7.84E-09	P05496/P49821/O95169/O43674/O75746/O75438/Q8N1F7/Q86Y39/O75306/Q16795/O43920/Q5SRE5/O75489/Q92621/Q04656/P25705/O95167/Q16595/O15504/P08574/P28331/O15239/Q8NFH5/Q9UKX7/O95168/Q9UI09	ATP5MC1/NDUFV1/NDUFB8/NDUFB5/SLC25A12/NDUFB1/NUP93/NDUFA11/NDUFS2/NDUFA9/NDUFS5/NUP188/NDUFS3/NUP205/ATP7A/ATP5F1A/NDUFA3/FXN/NUP42/CYC1/NDUFS1/NDUFA1/NUP35/NUP50/NDUFB4/NDUFA12	6.438383116	44/323	331/16433	4.39E-22	3.60E-22	P05496/O95169/P08574/P06576/P56181/Q8N1F7/P49790/P12270/P19404/Q9UKX7/P55072/P13073/O15504/P25705/Q8NFH3/Q92621/Q9BW27/Q12769/O43678/O14949/O95182/O14561/Q9UI09/O43181/Q8NFH5/O75489/Q9NRG9/P51970/O95178/Q9BTX1/O43676/O75694/P28331/Q8NFH4/Q86Y39/P03897/A0A096LP55/Q8WUM0/O75251/O95299/O75438/P56381/O95168/P55735	ATP5MC1/NDUFB8/CYC1/ATP5F1B/NDUFV3/NUP93/NUP153/TPR/NDUFV2/NUP50/VCP/COX4I1/NUP42/ATP5F1A/NUP43/NUP205/NUP85/NUP160/NDUFA2/UQCRQ/NDUFA7/NDUFAB1/NDUFA12/NDUFS4/NUP35/NDUFS3/AAAS/NDUFA8/NDUFB2/NDC1/NDUFB3/NUP155/NDUFS1/NUP37/NDUFA11/MT-ND3/UQCRHL/NUP133/NDUFS7/NDUFA10/NDUFB1/ATP5F1E/NDUFB4/SEC13	19.77632062	16/319	331/16437	0.02407236057	0.02151808668	P05026/P38606/P12268/Q8TEM1/O75964/P61586/P35658/P37198/Q7Z3B4/Q99567/Q9BVL2/Q9UJZ1/P52948/P78406/Q9Y375/Q9Y6M9	ATP1B1/ATP6V1A/IMPDH2/NUP210/ATP5MG/RHOA/NUP214/NUP62/NUP54/NUP88/NUP58/STOML2/NUP98/RAE1/NDUFAF1/NDUFB9
GO:0007020	microtubule nucleation	9/292	25/16433	9.12E-09	8.00E-09	Q08AG7/Q8TEP8/Q9NRH3/Q9UGJ1/Q96RT7/P23258/Q96RT8/Q9HC77/Q7Z460	MZT1/CEP192/TUBG2/TUBGCP4/TUBGCP6/TUBG1/TUBGCP5/CENPJ/CLASP1	5.832546007	11/323	25/16433	1.30E-11	1.06E-11	Q8TEP8/Q7Z460/Q9HC77/Q9NXR1/Q9NRH3/P48730/Q96RT7/P23258/Q08AG7/Q9UGJ1/Q96RT8	CEP192/CLASP1/CENPJ/NDE1/TUBG2/CSNK1D/TUBGCP6/TUBG1/MZT1/TUBGCP4/TUBGCP5	8.709867605	5/319	25/16437	0.006090070754	0.00544386455	Q96CW5/Q9BSJ2/Q08379/Q8N4C6/Q99996	TUBGCP3/TUBGCP2/GOLGA2/NIN/AKAP9
GO:0009126	purine nucleoside monophosphate metabolic process	26/292	332/16433	9.20E-09	8.07E-09	P05496/P49821/O95169/O43674/O75746/O75438/Q8N1F7/Q86Y39/O75306/Q16795/O43920/Q5SRE5/O75489/Q92621/Q04656/P25705/O95167/Q16595/O15504/P08574/P28331/O15239/Q8NFH5/Q9UKX7/O95168/Q9UI09	ATP5MC1/NDUFV1/NDUFB8/NDUFB5/SLC25A12/NDUFB1/NUP93/NDUFA11/NDUFS2/NDUFA9/NDUFS5/NUP188/NDUFS3/NUP205/ATP7A/ATP5F1A/NDUFA3/FXN/NUP42/CYC1/NDUFS1/NDUFA1/NUP35/NUP50/NDUFB4/NDUFA12	6.428196887	44/323	332/16433	4.76E-22	3.90E-22	P05496/O95169/P08574/P06576/P56181/Q8N1F7/P49790/P12270/P19404/Q9UKX7/P55072/P13073/O15504/P25705/Q8NFH3/Q92621/Q9BW27/Q12769/O43678/O14949/O95182/O14561/Q9UI09/O43181/Q8NFH5/O75489/Q9NRG9/P51970/O95178/Q9BTX1/O43676/O75694/P28331/Q8NFH4/Q86Y39/P03897/A0A096LP55/Q8WUM0/O75251/O95299/O75438/P56381/O95168/P55735	ATP5MC1/NDUFB8/CYC1/ATP5F1B/NDUFV3/NUP93/NUP153/TPR/NDUFV2/NUP50/VCP/COX4I1/NUP42/ATP5F1A/NUP43/NUP205/NUP85/NUP160/NDUFA2/UQCRQ/NDUFA7/NDUFAB1/NDUFA12/NDUFS4/NUP35/NDUFS3/AAAS/NDUFA8/NDUFB2/NDC1/NDUFB3/NUP155/NDUFS1/NUP37/NDUFA11/MT-ND3/UQCRHL/NUP133/NDUFS7/NDUFA10/NDUFB1/ATP5F1E/NDUFB4/SEC13	19.7438116	16/319	332/16437	0.02421323742	0.02164401534	P05026/P38606/P12268/Q8TEM1/O75964/P61586/P35658/P37198/Q7Z3B4/Q99567/Q9BVL2/Q9UJZ1/P52948/P78406/Q9Y375/Q9Y6M9	ATP1B1/ATP6V1A/IMPDH2/NUP210/ATP5MG/RHOA/NUP214/NUP62/NUP54/NUP88/NUP58/STOML2/NUP98/RAE1/NDUFAF1/NDUFB9
GO:0034620	cellular response to unfolded protein	17/292	137/16433	1.21E-08	1.06E-08	Q92611/Q9GZP9/Q86TM6/Q96Q80/Q92935/Q9BUN8/Q96HE7/Q9UBS4/P38646/P34931/Q9UKV5/P57088/P27824/P17066/P11021/Q15011/Q96CV9	EDEM1/DERL2/SYVN1/DERL3/EXTL1/DERL1/ERO1A/DNAJB11/HSPA9/HSPA1L/AMFR/TMEM33/CANX/HSPA6/HSPA5/HERPUD1/OPTN	7.651789613	15/323	137/16433	1.04E-06	8.55E-07	P27824/Q9GZP9/Q13217/P38646/Q0VDF9/P55072/Q96Q80/Q92611/Q15084/P14625/Q9BUN8/P43307/Q9UBS4/P34931/P11021	CANX/DERL2/DNAJC3/HSPA9/HSPA14/VCP/DERL3/EDEM1/PDIA6/HSP90B1/DERL1/SSR1/DNAJB11/HSPA1L/HSPA5	5.746305298	5/319	137/16437	0.5330180725	0.4764605054	O95070/Q9BQE4/O76061/Q9Y4L1/O76024	YIF1A/SELENOS/STC2/HYOU1/WFS1
GO:0030970	retrograde protein transport, ER to cytosol	9/292	27/16433	1.89E-08	1.66E-08	Q92611/Q9GZP9/Q86TM6/Q9UBV2/Q96Q80/Q9BUN8/Q96CS3/Q8NBM4/Q15011	EDEM1/DERL2/SYVN1/SEL1L/DERL3/DERL1/FAF2/UBAC2/HERPUD1	6.962868676	12/323	27/16433	1.15E-12	9.40E-13	Q9UBV2/Q9GZP9/Q9BV94/P55072/Q96Q80/Q8NBM4/Q92611/P14625/Q92890/Q96CS3/Q9BUN8/P51572	SEL1L/DERL2/EDEM2/VCP/DERL3/UBAC2/EDEM1/HSP90B1/UFD1/FAF2/DERL1/BCAP31	11.20962142	3/319	27/16437	0.1704198252	0.152336891	Q9BQE4/Q13438/Q96DZ1	SELENOS/OS9/ERLEC1
GO:1903513	endoplasmic reticulum to cytosol transport	9/292	27/16433	1.89E-08	1.66E-08	Q92611/Q9GZP9/Q86TM6/Q9UBV2/Q96Q80/Q9BUN8/Q96CS3/Q8NBM4/Q15011	EDEM1/DERL2/SYVN1/SEL1L/DERL3/DERL1/FAF2/UBAC2/HERPUD1	6.962868676	12/323	27/16433	1.15E-12	9.40E-13	Q9UBV2/Q9GZP9/Q9BV94/P55072/Q96Q80/Q8NBM4/Q92611/P14625/Q92890/Q96CS3/Q9BUN8/P51572	SEL1L/DERL2/EDEM2/VCP/DERL3/UBAC2/EDEM1/HSP90B1/UFD1/FAF2/DERL1/BCAP31	11.20962142	3/319	27/16437	0.1704198252	0.152336891	Q9BQE4/Q13438/Q96DZ1	SELENOS/OS9/ERLEC1
GO:0006488	dolichol-linked oligosaccharide biosynthetic process	8/292	19/16433	1.94E-08	1.70E-08	Q5BKT4/Q9BV10/Q5I7T1/Q92685/Q9H6U8/O75352/Q9H553/Q9Y672	ALG10/ALG12/ALG10B/ALG3/ALG9/MPDU1/ALG2/ALG6	7.531913345	5/323	19/16433	0.0002629624314	0.0002155866088	Q9H6U8/Q9Y672/Q92685/Q9BV10/O75352	ALG9/ALG6/ALG3/ALG12/MPDU1	3.428782267	1/319	19/16437	0.6473200746	0.5786341323	Q9BVK2	ALG8
GO:0009161	ribonucleoside monophosphate metabolic process	26/292	345/16433	1.94E-08	1.70E-08	P05496/P49821/O95169/O43674/O75746/O75438/Q8N1F7/Q86Y39/O75306/Q16795/O43920/Q5SRE5/O75489/Q92621/Q04656/P25705/O95167/Q16595/O15504/P08574/P28331/O15239/Q8NFH5/Q9UKX7/O95168/Q9UI09	ATP5MC1/NDUFV1/NDUFB8/NDUFB5/SLC25A12/NDUFB1/NUP93/NDUFA11/NDUFS2/NDUFA9/NDUFS5/NUP188/NDUFS3/NUP205/ATP7A/ATP5F1A/NDUFA3/FXN/NUP42/CYC1/NDUFS1/NDUFA1/NUP35/NUP50/NDUFB4/NDUFA12	6.223444818	44/323	345/16433	2.14E-21	1.75E-21	P05496/O95169/P08574/P06576/P56181/Q8N1F7/P49790/P12270/P19404/Q9UKX7/P55072/P13073/O15504/P25705/Q8NFH3/Q92621/Q9BW27/Q12769/O43678/O14949/O95182/O14561/Q9UI09/O43181/Q8NFH5/O75489/Q9NRG9/P51970/O95178/Q9BTX1/O43676/O75694/P28331/Q8NFH4/Q86Y39/P03897/A0A096LP55/Q8WUM0/O75251/O95299/O75438/P56381/O95168/P55735	ATP5MC1/NDUFB8/CYC1/ATP5F1B/NDUFV3/NUP93/NUP153/TPR/NDUFV2/NUP50/VCP/COX4I1/NUP42/ATP5F1A/NUP43/NUP205/NUP85/NUP160/NDUFA2/UQCRQ/NDUFA7/NDUFAB1/NDUFA12/NDUFS4/NUP35/NDUFS3/AAAS/NDUFA8/NDUFB2/NDC1/NDUFB3/NUP155/NDUFS1/NUP37/NDUFA11/MT-ND3/UQCRHL/NUP133/NDUFS7/NDUFA10/NDUFB1/ATP5F1E/NDUFB4/SEC13	19.21014415	16/319	345/16437	0.03184166054	0.02846300052	P05026/P38606/P12268/Q8TEM1/O75964/P61586/P35658/P37198/Q7Z3B4/Q99567/Q9BVL2/Q9UJZ1/P52948/P78406/Q9Y375/Q9Y6M9	ATP1B1/ATP6V1A/IMPDH2/NUP210/ATP5MG/RHOA/NUP214/NUP62/NUP54/NUP88/NUP58/STOML2/NUP98/RAE1/NDUFAF1/NDUFB9
GO:0006490	oligosaccharide-lipid intermediate biosynthetic process	8/292	20/16433	2.98E-08	2.62E-08	Q5BKT4/Q9BV10/Q5I7T1/Q92685/Q9H6U8/O75352/Q9H553/Q9Y672	ALG10/ALG12/ALG10B/ALG3/ALG9/MPDU1/ALG2/ALG6	7.073962623	5/323	20/16433	0.0003372938427	0.0002765263285	Q9H6U8/Q9Y672/Q92685/Q9BV10/O75352	ALG9/ALG6/ALG3/ALG12/MPDU1	3.049820811	2/319	20/16437	0.3469543414	0.3101396546	Q2TAA5/Q9BVK2	ALG11/ALG8
GO:0036507	protein demannosylation	8/292	20/16433	2.98E-08	2.62E-08	Q92611/Q9NYU2/Q9GZP9/Q86TM6/Q9UBV2/Q9UKM7/Q9UKV5/P33908	EDEM1/UGGT1/DERL2/SYVN1/SEL1L/MAN1B1/AMFR/MAN1A1	6.508230241	6/323	20/16433	1.87E-05	1.53E-05	Q9UBV2/Q9GZP9/Q9NYU2/Q9BV94/Q92611/O60337	SEL1L/DERL2/UGGT1/EDEM2/EDEM1/MARCHF6	3.74130892	3/319	20/16437	0.09430613465	0.0842994842	Q13438/Q9BZQ6/Q9NYU1	OS9/EDEM3/UGGT2
GO:0036508	protein alpha-1,2-demannosylation	8/292	20/16433	2.98E-08	2.62E-08	Q92611/Q9NYU2/Q9GZP9/Q86TM6/Q9UBV2/Q9UKM7/Q9UKV5/P33908	EDEM1/UGGT1/DERL2/SYVN1/SEL1L/MAN1B1/AMFR/MAN1A1	6.508230241	6/323	20/16433	1.87E-05	1.53E-05	Q9UBV2/Q9GZP9/Q9NYU2/Q9BV94/Q92611/O60337	SEL1L/DERL2/UGGT1/EDEM2/EDEM1/MARCHF6	3.74130892	3/319	20/16437	0.09430613465	0.0842994842	Q13438/Q9BZQ6/Q9NYU1	OS9/EDEM3/UGGT2
GO:0009123	nucleoside monophosphate metabolic process	26/292	365/16433	6.05E-08	5.31E-08	P05496/P49821/O95169/O43674/O75746/O75438/Q8N1F7/Q86Y39/O75306/Q16795/O43920/Q5SRE5/O75489/Q92621/Q04656/P25705/O95167/Q16595/O15504/P08574/P28331/O15239/Q8NFH5/Q9UKX7/O95168/Q9UI09	ATP5MC1/NDUFV1/NDUFB8/NDUFB5/SLC25A12/NDUFB1/NUP93/NDUFA11/NDUFS2/NDUFA9/NDUFS5/NUP188/NDUFS3/NUP205/ATP7A/ATP5F1A/NDUFA3/FXN/NUP42/CYC1/NDUFS1/NDUFA1/NUP35/NUP50/NDUFB4/NDUFA12	5.874149477	44/323	365/16433	1.73E-20	1.41E-20	P05496/O95169/P08574/P06576/P56181/Q8N1F7/P49790/P12270/P19404/Q9UKX7/P55072/P13073/O15504/P25705/Q8NFH3/Q92621/Q9BW27/Q12769/O43678/O14949/O95182/O14561/Q9UI09/O43181/Q8NFH5/O75489/Q9NRG9/P51970/O95178/Q9BTX1/O43676/O75694/P28331/Q8NFH4/Q86Y39/P03897/A0A096LP55/Q8WUM0/O75251/O95299/O75438/P56381/O95168/P55735	ATP5MC1/NDUFB8/CYC1/ATP5F1B/NDUFV3/NUP93/NUP153/TPR/NDUFV2/NUP50/VCP/COX4I1/NUP42/ATP5F1A/NUP43/NUP205/NUP85/NUP160/NDUFA2/UQCRQ/NDUFA7/NDUFAB1/NDUFA12/NDUFS4/NUP35/NDUFS3/AAAS/NDUFA8/NDUFB2/NDC1/NDUFB3/NUP155/NDUFS1/NUP37/NDUFA11/MT-ND3/UQCRHL/NUP133/NDUFS7/NDUFA10/NDUFB1/ATP5F1E/NDUFB4/SEC13	18.44857482	16/319	365/16437	0.04444912436	0.03973270954	P05026/P38606/P12268/Q8TEM1/O75964/P61586/P35658/P37198/Q7Z3B4/Q99567/Q9BVL2/Q9UJZ1/P52948/P78406/Q9Y375/Q9Y6M9	ATP1B1/ATP6V1A/IMPDH2/NUP210/ATP5MG/RHOA/NUP214/NUP62/NUP54/NUP88/NUP58/STOML2/NUP98/RAE1/NDUFAF1/NDUFB9
GO:1904380	endoplasmic reticulum mannose trimming	7/292	16/16433	1.59E-07	1.39E-07	Q92611/Q9NYU2/Q9GZP9/Q86TM6/Q9UBV2/Q9UKM7/Q9UKV5	EDEM1/UGGT1/DERL2/SYVN1/SEL1L/MAN1B1/AMFR	6.254618378	6/323	16/16433	4.41E-06	3.61E-06	Q9UBV2/Q9GZP9/Q9NYU2/Q9BV94/Q92611/O60337	SEL1L/DERL2/UGGT1/EDEM2/EDEM1/MARCHF6	4.840581088	2/319	16/16437	0.2801033584	0.2503821063	Q13438/Q9NYU1	OS9/UGGT2
GO:0031109	microtubule polymerization or depolymerization	14/292	109/16433	2.44E-07	2.14E-07	Q9NPA3/Q08AG7/Q8TEP8/Q9NRH3/Q14980/Q9UGJ1/Q96RT7/P23258/Q96RT8/Q5T7B8/Q6IQ55/Q9HC77/Q7Z460/P04350	MID1IP1/MZT1/CEP192/TUBG2/NUMA1/TUBGCP4/TUBGCP6/TUBG1/TUBGCP5/KIF24/TTBK2/CENPJ/CLASP1/TUBB4A	5.913183337	17/323	109/16433	7.62E-10	6.25E-10	Q8TEP8/Q7Z460/Q9HC77/Q9NXR1/Q9NRH3/Q14008/P48730/Q15691/Q96RT7/P23258/P04350/Q08AG7/Q9UGJ1/Q6IQ55/Q5T7B8/Q14980/Q96RT8	CEP192/CLASP1/CENPJ/NDE1/TUBG2/CKAP5/CSNK1D/MAPRE1/TUBGCP6/TUBG1/TUBB4A/MZT1/TUBGCP4/TTBK2/KIF24/NUMA1/TUBGCP5	8.448225572	6/319	109/16437	0.1961529288	0.1753395024	Q96CW5/Q9BSJ2/Q08379/Q8N4C6/Q96SN8/Q99996	TUBGCP3/TUBGCP2/GOLGA2/NIN/CDK5RAP2/AKAP9
GO:0006829	zinc ion transport	8/292	26/16433	3.17E-07	2.78E-07	Q8N1S5/Q9BRY0/Q6P5W5/Q13433/Q9ULF5/Q9NUM3/O14863/Q6ZMH5	SLC39A11/SLC39A3/SLC39A4/SLC39A6/SLC39A10/SLC39A9/SLC30A4/SLC39A5	5.715288164	2/323	26/16433	0.3725153777	0.3054022834	Q8N1S5/O14863	SLC39A11/SLC30A4	-0.3251033694	3/319	26/16437	0.1616158452	0.1444670852	Q6PML9/Q8NEW0/Q6NXT4	SLC30A9/SLC30A7/SLC30A6
GO:0006517	protein deglycosylation	8/292	29/16433	8.19E-07	7.19E-07	Q92611/Q9NYU2/Q9GZP9/Q86TM6/Q9UBV2/Q9UKM7/Q9UKV5/P33908	EDEM1/UGGT1/DERL2/SYVN1/SEL1L/MAN1B1/AMFR/MAN1A1	4.754377077	6/323	29/16433	0.000183051474	0.0001500725647	Q9UBV2/Q9GZP9/Q9NYU2/Q9BV94/Q92611/O60337	SEL1L/DERL2/UGGT1/EDEM2/EDEM1/MARCHF6	2.435009225	4/319	29/16437	0.0457115089	0.04086114478	Q13438/Q96IV0/Q9BZQ6/Q9NYU1	OS9/NGLY1/EDEM3/UGGT2
GO:0015980	energy derivation by oxidation of organic compounds	21/292	279/16433	8.27E-07	7.26E-07	Q96MF6/Q9NZ45/Q7L775/P49821/O95169/O43674/O75746/O75438/Q86Y39/O75306/Q16795/O43920/O75489/O95167/Q16595/P08574/P28331/O15239/P51553/O95168/Q9UI09	COQ10A/CISD1/EPM2AIP1/NDUFV1/NDUFB8/NDUFB5/SLC25A12/NDUFB1/NDUFA11/NDUFS2/NDUFA9/NDUFS5/NDUFS3/NDUFA3/FXN/CYC1/NDUFS1/NDUFA1/IDH3G/NDUFB4/NDUFA12	5.89921286	27/323	279/16433	1.87E-10	1.53E-10	O95169/P08574/P56181/P19404/P51553/P55072/P13073/O43678/O14949/O95182/O14561/Q9UI09/O43181/O75489/P51970/O95178/O43676/P28331/Q86Y39/P03897/A0A096LP55/O75251/Q99798/O95299/O75438/O75390/O95168	NDUFB8/CYC1/NDUFV3/NDUFV2/IDH3G/VCP/COX4I1/NDUFA2/UQCRQ/NDUFA7/NDUFAB1/NDUFA12/NDUFS4/NDUFS3/NDUFA8/NDUFB2/NDUFB3/NDUFS1/NDUFA11/MT-ND3/UQCRHL/NDUFS7/ACO2/NDUFA10/NDUFB1/CS/NDUFB4	9.575393872	7/319	279/16437	0.6439317042	0.5756052957	P13804/Q7L8L6/P14735/Q8N183/Q9BQE4/Q9Y375/Q9Y6M9	ETFA/FASTKD5/IDE/NDUFAF2/SELENOS/NDUFAF1/NDUFB9
GO:0071577	zinc ion transmembrane transport	7/292	21/16433	1.39E-06	1.22E-06	Q8N1S5/Q9BRY0/Q6P5W5/Q13433/Q9ULF5/O14863/Q6ZMH5	SLC39A11/SLC39A3/SLC39A4/SLC39A6/SLC39A10/SLC30A4/SLC39A5	5.681454813	2/323	21/16433	0.2758711829	0.2261696945	Q8N1S5/O14863	SLC39A11/SLC30A4	0.4132219584	1/319	21/16437	0.6551962411	0.5856745733	Q6NXT4	SLC30A6
GO:0006506	GPI anchor biosynthetic process	8/292	31/16433	1.40E-06	1.23E-06	Q07326/Q969N2/Q9H490/Q92521/Q92643/Q75T13/Q9NUD9/Q8TBF5	PIGF/PIGT/PIGU/PIGB/PIGK/PGAP1/PIGV/PIGX	5.174980721	6/323	31/16433	0.0002657549407	0.0002178760141	O60762/Q969N2/Q9H490/P57054/Q92521/Q9H3S5	DPM1/PIGT/PIGU/PIGP/PIGB/PIGM	2.926142894	3/319	31/16437	0.2056209411	0.1838028813	O43292/Q8TEQ8/Q96S52	GPAA1/PIGO/PIGS
GO:0032527	protein exit from endoplasmic reticulum	9/292	43/16433	1.43E-06	1.26E-06	Q92611/Q9GZP9/Q86TM6/Q9UBV2/Q96Q80/Q9BUN8/Q96CS3/Q8NBM4/Q15011	EDEM1/DERL2/SYVN1/SEL1L/DERL3/DERL1/FAF2/UBAC2/HERPUD1	4.947687521	13/323	43/16433	2.78E-11	2.28E-11	Q9UBV2/Q9GZP9/Q9BV94/P55072/Q96Q80/Q8NBM4/Q92611/P14625/Q92890/Q96CS3/Q9BUN8/P55735/P51572	SEL1L/DERL2/EDEM2/VCP/DERL3/UBAC2/EDEM1/HSP90B1/UFD1/FAF2/DERL1/SEC13/BCAP31	9.689716056	4/319	43/16437	0.1247124394	0.1114794319	Q8IWJ2/Q9BQE4/Q13438/Q96DZ1	GCC2/SELENOS/OS9/ERLEC1
GO:0006505	GPI anchor metabolic process	8/292	32/16433	1.76E-06	1.55E-06	Q07326/Q969N2/Q9H490/Q92521/Q92643/Q75T13/Q9NUD9/Q8TBF5	PIGF/PIGT/PIGU/PIGB/PIGK/PGAP1/PIGV/PIGX	5.098598813	6/323	32/16433	0.0003188166593	0.0002613780304	O60762/Q969N2/Q9H490/P57054/Q92521/Q9H3S5	DPM1/PIGT/PIGU/PIGP/PIGB/PIGM	2.871207404	3/319	32/16437	0.2173659492	0.1943016482	O43292/Q8TEQ8/Q96S52	GPAA1/PIGO/PIGS
GO:1905508	protein localization to microtubule organizing center	8/292	32/16433	1.76E-06	1.55E-06	Q8TEP8/Q8NHV4/Q14980/Q15154/Q9P209/Q9UPN4/Q96L34/Q9Y592	CEP192/NEDD1/NUMA1/PCM1/CEP72/CEP131/MARK4/CEP83	5.098598813	10/323	32/16433	5.71E-09	4.68E-09	Q8TEP8/Q96L34/Q8NHV4/Q15154/Q9P209/Q9UPN4/P48730/Q9Y592/Q14980/Q4AC94	CEP192/MARK4/NEDD1/PCM1/CEP72/CEP131/CSNK1D/CEP83/NUMA1/C2CD3	7.618111499	3/319	32/16437	0.2173659492	0.1943016482	Q14789/Q9BV73/P37198	GOLGB1/CEP250/NUP62
GO:0046785	microtubule polymerization	11/292	75/16433	2.19E-06	1.92E-06	Q08AG7/Q8TEP8/Q9NRH3/Q14980/Q9UGJ1/Q96RT7/P23258/Q96RT8/Q9HC77/Q7Z460/P04350	MZT1/CEP192/TUBG2/NUMA1/TUBGCP4/TUBGCP6/TUBG1/TUBGCP5/CENPJ/CLASP1/TUBB4A	4.450544807	15/323	75/16433	2.88E-10	2.36E-10	Q8TEP8/Q7Z460/Q9HC77/Q9NXR1/Q9NRH3/Q14008/P48730/Q15691/Q96RT7/P23258/P04350/Q08AG7/Q9UGJ1/Q14980/Q96RT8	CEP192/CLASP1/CENPJ/NDE1/TUBG2/CKAP5/CSNK1D/MAPRE1/TUBGCP6/TUBG1/TUBB4A/MZT1/TUBGCP4/NUMA1/TUBGCP5	8.361211182	6/319	75/16437	0.06067250519	0.05423465729	Q96CW5/Q9BSJ2/Q08379/Q8N4C6/Q96SN8/Q99996	TUBGCP3/TUBGCP2/GOLGA2/NIN/CDK5RAP2/AKAP9
GO:0018279	protein N-linked glycosylation via asparagine	8/292	33/16433	2.20E-06	1.94E-06	Q9NYU2/Q86TM6/Q96Q80/P49257/P46977/Q8TCJ2/P04843/P04844	UGGT1/SYVN1/DERL3/LMAN1/STT3A/STT3B/RPN1/RPN2	5.016324841	8/323	33/16433	2.24E-06	1.84E-06	O60762/Q9NYU2/P55072/P39656/Q96Q80/P46977/P04843/P04844	DPM1/UGGT1/VCP/DDOST/DERL3/STT3A/RPN1/RPN2	5.038435117	3/319	33/16437	0.2247787635	0.2009279024	Q9Y673/Q9NYU1/Q9BVK2	ALG5/UGGT2/ALG8
GO:0051084	de novo' posttranslational protein folding	8/292	33/16433	2.20E-06	1.94E-06	Q9NYU2/Q8N4Q1/Q9H819/Q96HE7/P38646/P34931/P17066/P11021	UGGT1/CHCHD4/DNAJC18/ERO1A/HSPA9/HSPA1L/HSPA6/HSPA5	5.529833748	7/323	33/16433	3.18E-05	2.60E-05	Q9NYU2/P38646/Q0VDF9/Q8N4Q1/P78371/P34931/P11021	UGGT1/HSPA9/HSPA14/CHCHD4/CCT2/HSPA1L/HSPA5	4.400748608	1/319	33/16437	0.7332704507	0.6554644722	O14656	TOR1A
GO:0018196	peptidyl-asparagine modification	8/292	34/16433	2.80E-06	2.46E-06	Q9NYU2/Q86TM6/Q96Q80/P49257/P46977/Q8TCJ2/P04843/P04844	UGGT1/SYVN1/DERL3/LMAN1/STT3A/STT3B/RPN1/RPN2	4.933179233	8/323	34/16433	2.85E-06	2.34E-06	O60762/Q9NYU2/P55072/P39656/Q96Q80/P46977/P04843/P04844	DPM1/UGGT1/VCP/DDOST/DERL3/STT3A/RPN1/RPN2	4.955289376	3/319	34/16437	0.2359831195	0.2109433848	Q9Y673/Q9NYU1/Q9BVK2	ALG5/UGGT2/ALG8
GO:0051031	tRNA transport	8/292	35/16433	3.53E-06	3.10E-06	Q8N1F7/O43592/Q5SRE5/Q92621/O15504/Q8NFH5/Q9UKX7/Q6UXN7	NUP93/XPOT/NUP188/NUP205/NUP42/NUP35/NUP50/TOMM20L	1.596470959	18/323	35/16433	2.74E-20	2.24E-20	Q8N1F7/P49790/P12270/Q9UKX7/O15504/Q8NFH3/Q92621/Q9BW27/Q12769/Q8NFH5/Q9NRG9/Q9BTX1/O43592/O75694/Q8NFH4/Q8WUM0/Q9H6R4/P55735	NUP93/NUP153/TPR/NUP50/NUP42/NUP43/NUP205/NUP85/NUP160/NUP35/AAAS/NDC1/XPOT/NUP155/NUP37/NUP133/NOL6/SEC13	15.73722097	8/319	35/16437	0.0001369977022	0.0001224611281	Q8TEM1/P35658/P37198/Q7Z3B4/Q99567/Q9BVL2/P52948/P78406	NUP210/NUP214/NUP62/NUP54/NUP88/NUP58/NUP98/RAE1
GO:0022900	electron transport chain	16/292	181/16433	3.76E-06	3.30E-06	P49821/O95169/O43674/O75746/O75438/Q86Y39/O75306/Q16795/O43920/O75489/O95167/P08574/P28331/O15239/O95168/Q9UI09	NDUFV1/NDUFB8/NDUFB5/SLC25A12/NDUFB1/NDUFA11/NDUFS2/NDUFA9/NDUFS5/NDUFS3/NDUFA3/CYC1/NDUFS1/NDUFA1/NDUFB4/NDUFA12	5.174809754	23/323	181/16433	2.91E-11	2.38E-11	O95169/P08574/P56181/P19404/P13073/O43678/O14949/O95182/O14561/Q9UI09/O43181/O75489/P51970/O95178/O43676/P28331/Q86Y39/P03897/A0A096LP55/O75251/O95299/O75438/O95168	NDUFB8/CYC1/NDUFV3/NDUFV2/COX4I1/NDUFA2/UQCRQ/NDUFA7/NDUFAB1/NDUFA12/NDUFS4/NDUFS3/NDUFA8/NDUFB2/NDUFB3/NDUFS1/NDUFA11/MT-ND3/UQCRHL/NDUFS7/NDUFA10/NDUFB1/NDUFB4	10.31667859	6/319	181/16437	0.5526722008	0.4940291703	P13804/P16435/Q8N183/Q9H7Z7/Q9Y375/Q9Y6M9	ETFA/POR/NDUFAF2/PTGES2/NDUFAF1/NDUFB9
GO:0072698	protein localization to microtubule cytoskeleton	9/292	49/16433	4.23E-06	3.71E-06	Q8TEP8/Q8NHV4/Q14980/Q15154/Q9P209/Q9UPN4/Q96L34/Q6IQ55/Q9Y592	CEP192/NEDD1/NUMA1/PCM1/CEP72/CEP131/MARK4/TTBK2/CEP83	4.97233034	12/323	49/16433	2.34E-09	1.92E-09	Q8TEP8/Q96L34/Q8NHV4/Q15154/Q9P209/Q9UPN4/P48730/Q15691/Q6IQ55/Q9Y592/Q14980/Q4AC94	CEP192/MARK4/NEDD1/PCM1/CEP72/CEP131/CSNK1D/MAPRE1/TTBK2/CEP83/NUMA1/C2CD3	8.259989567	3/319	49/16437	0.3899240466	0.3485499233	Q14789/Q9BV73/P37198	GOLGB1/CEP250/NUP62
GO:0097502	mannosylation	8/292	36/16433	4.31E-06	3.78E-06	Q9BV10/Q92685/Q9H6U8/Q92521/Q7Z388/Q9H553/Q9HCN8/Q9NUD9	ALG12/ALG3/ALG9/PIGB/DPY19L4/ALG2/SDF2L1/PIGV	4.274757792	5/323	36/16433	0.005378402807	0.004409419305	O60762/Q9H6U8/Q92685/Q9BV10/Q92521	DPM1/ALG9/ALG3/ALG12/PIGB	1.208360337	4/319	36/16437	0.07969971414	0.0712429241	Q2TAA5/Q99470/Q2PZI1/Q9BVK2	ALG11/SDF2/DPY19L1/ALG8
GO:0030968	endoplasmic reticulum unfolded protein response	13/292	120/16433	5.19E-06	4.56E-06	Q92611/Q9GZP9/Q86TM6/Q96Q80/Q92935/Q9BUN8/Q96HE7/Q9UBS4/Q9UKV5/P57088/P27824/P11021/Q15011	EDEM1/DERL2/SYVN1/DERL3/EXTL1/DERL1/ERO1A/DNAJB11/AMFR/TMEM33/CANX/HSPA5/HERPUD1	4.926360968	12/323	120/16433	4.59E-05	3.76E-05	P27824/Q9GZP9/Q13217/P55072/Q96Q80/Q92611/Q15084/P14625/Q9BUN8/P43307/Q9UBS4/P11021	CANX/DERL2/DNAJC3/VCP/DERL3/EDEM1/PDIA6/HSP90B1/DERL1/SSR1/DNAJB11/HSPA5	4.009390776	5/319	120/16437	0.430113388	0.3844748476	O95070/Q9BQE4/O76061/Q9Y4L1/O76024	YIF1A/SELENOS/STC2/HYOU1/WFS1
GO:0006458	de novo' protein folding	8/292	37/16433	5.29E-06	4.64E-06	Q9NYU2/Q8N4Q1/Q9H819/Q96HE7/P38646/P34931/P17066/P11021	UGGT1/CHCHD4/DNAJC18/ERO1A/HSPA9/HSPA1L/HSPA6/HSPA5	5.161837515	8/323	37/16433	5.61E-06	4.60E-06	Q9NYU2/P38646/Q0VDF9/P10809/Q8N4Q1/P78371/P34931/P11021	UGGT1/HSPA9/HSPA14/HSPD1/CHCHD4/CCT2/HSPA1L/HSPA5	5.166124637	1/319	37/16437	0.7538773897	0.6738848468	O14656	TOR1A
GO:0031122	cytoplasmic microtubule organization	9/292	51/16433	5.79E-06	5.08E-06	Q9NRH3/Q14980/Q9UGJ1/Q96RT7/Q15154/P23258/Q96RT8/Q96ED9/Q7Z460	TUBG2/NUMA1/TUBGCP4/TUBGCP6/PCM1/TUBG1/TUBGCP5/HOOK2/CLASP1	4.861403722	10/323	51/16433	6.09E-07	4.99E-07	Q7Z460/Q15154/Q9NRH3/P62491/Q96RT7/P23258/Q9UGJ1/Q14204/Q14980/Q96RT8	CLASP1/PCM1/TUBG2/RAB11A/TUBGCP6/TUBG1/TUBGCP4/DYNC1H1/NUMA1/TUBGCP5	5.869190791	3/319	51/16437	0.4133925509	0.3695282279	Q96CW5/Q9BSJ2/Q9UJC3	TUBGCP3/TUBGCP2/HOOK1
GO:0044380	protein localization to cytoskeleton	9/292	54/16433	9.55E-06	8.38E-06	Q8TEP8/Q8NHV4/Q14980/Q15154/Q9P209/Q9UPN4/Q96L34/Q6IQ55/Q9Y592	CEP192/NEDD1/NUMA1/PCM1/CEP72/CEP131/MARK4/TTBK2/CEP83	4.670253542	12/323	54/16433	7.64E-09	6.26E-09	Q8TEP8/Q96L34/Q8NHV4/Q15154/Q9P209/Q9UPN4/P48730/Q15691/Q6IQ55/Q9Y592/Q14980/Q4AC94	CEP192/MARK4/NEDD1/PCM1/CEP72/CEP131/CSNK1D/MAPRE1/TTBK2/CEP83/NUMA1/C2CD3	7.796865022	3/319	54/16437	0.4390029808	0.3924211821	Q14789/Q9BV73/P37198	GOLGB1/CEP250/NUP62
GO:0071539	protein localization to centrosome	7/292	31/16433	2.18E-05	1.91E-05	Q8TEP8/Q8NHV4/Q15154/Q9P209/Q9UPN4/Q96L34/Q9Y592	CEP192/NEDD1/PCM1/CEP72/CEP131/MARK4/CEP83	3.983189322	9/323	31/16433	7.81E-08	6.40E-08	Q8TEP8/Q96L34/Q8NHV4/Q15154/Q9P209/Q9UPN4/P48730/Q9Y592/Q4AC94	CEP192/MARK4/NEDD1/PCM1/CEP72/CEP131/CSNK1D/CEP83/C2CD3	6.457979033	3/319	31/16437	0.2056209411	0.1838028813	Q14789/Q9BV73/P37198	GOLGB1/CEP250/NUP62
GO:0006409	tRNA export from nucleus	7/292	33/16433	3.35E-05	2.94E-05	Q8N1F7/O43592/Q5SRE5/Q92621/O15504/Q8NFH5/Q9UKX7	NUP93/XPOT/NUP188/NUP205/NUP42/NUP35/NUP50	0.5675323813	18/323	33/16433	7.15E-21	5.86E-21	Q8N1F7/P49790/P12270/Q9UKX7/O15504/Q8NFH3/Q92621/Q9BW27/Q12769/Q8NFH5/Q9NRG9/Q9BTX1/O43592/O75694/Q8NFH4/Q8WUM0/Q9H6R4/P55735	NUP93/NUP153/TPR/NUP50/NUP42/NUP43/NUP205/NUP85/NUP160/NUP35/AAAS/NDC1/XPOT/NUP155/NUP37/NUP133/NOL6/SEC13	16.26848504	8/319	33/16437	0.0001216686493	0.0001087586128	Q8TEM1/P35658/P37198/Q7Z3B4/Q99567/Q9BVL2/P52948/P78406	NUP210/NUP214/NUP62/NUP54/NUP88/NUP58/NUP98/RAE1
GO:0071431	tRNA-containing ribonucleoprotein complex export from nucleus	7/292	33/16433	3.35E-05	2.94E-05	Q8N1F7/O43592/Q5SRE5/Q92621/O15504/Q8NFH5/Q9UKX7	NUP93/XPOT/NUP188/NUP205/NUP42/NUP35/NUP50	0.5675323813	18/323	33/16433	7.15E-21	5.86E-21	Q8N1F7/P49790/P12270/Q9UKX7/O15504/Q8NFH3/Q92621/Q9BW27/Q12769/Q8NFH5/Q9NRG9/Q9BTX1/O43592/O75694/Q8NFH4/Q8WUM0/Q9H6R4/P55735	NUP93/NUP153/TPR/NUP50/NUP42/NUP43/NUP205/NUP85/NUP160/NUP35/AAAS/NDC1/XPOT/NUP155/NUP37/NUP133/NOL6/SEC13	16.26848504	8/319	33/16437	0.0001216686493	0.0001087586128	Q8TEM1/P35658/P37198/Q7Z3B4/Q99567/Q9BVL2/P52948/P78406	NUP210/NUP214/NUP62/NUP54/NUP88/NUP58/NUP98/RAE1
GO:0006882	cellular zinc ion homeostasis	7/292	34/16433	4.11E-05	3.61E-05	Q6P5W5/Q13433/Q9ULF5/O14863/P04733/Q6ZMH5/P04732	SLC39A4/SLC39A6/SLC39A10/SLC30A4/MT1F/SLC39A5/MT1E	4.136114167	2/323	34/16433	0.5252751144	0.430640529	P0DM35/O14863	MT1HL1/SLC30A4	0.05963769264	2/319	34/16437	0.5526722008	0.4940291703	Q6PML9/Q8NEW0	SLC30A9/SLC30A7
GO:0055069	zinc ion homeostasis	7/292	36/16433	6.12E-05	5.38E-05	Q6P5W5/Q13433/Q9ULF5/O14863/P04733/Q6ZMH5/P04732	SLC39A4/SLC39A6/SLC39A10/SLC30A4/MT1F/SLC39A5/MT1E	3.983591131	2/323	36/16433	0.5669014825	0.4647674098	P0DM35/O14863	MT1HL1/SLC30A4	0.04684794657	2/319	36/16437	0.5791601087	0.517706495	Q6PML9/Q8NEW0	SLC30A9/SLC30A7
GO:0097064	ncRNA export from nucleus	7/292	37/16433	7.36E-05	6.46E-05	Q8N1F7/O43592/Q5SRE5/Q92621/O15504/Q8NFH5/Q9UKX7	NUP93/XPOT/NUP188/NUP205/NUP42/NUP35/NUP50	0.4200104613	19/323	37/16433	2.39E-21	1.96E-21	Q8N1F7/P49790/P12270/Q9UKX7/P52298/O15504/Q8NFH3/Q92621/Q9BW27/Q12769/Q8NFH5/Q9NRG9/Q9BTX1/O43592/O75694/Q8NFH4/Q8WUM0/Q9H6R4/P55735	NUP93/NUP153/TPR/NUP50/NCBP2/NUP42/NUP43/NUP205/NUP85/NUP160/NUP35/AAAS/NDC1/XPOT/NUP155/NUP37/NUP133/NOL6/SEC13	16.93744936	8/319	37/16437	0.00019010714	0.0001699352211	Q8TEM1/P35658/P37198/Q7Z3B4/Q99567/Q9BVL2/P52948/P78406	NUP210/NUP214/NUP62/NUP54/NUP88/NUP58/NUP98/RAE1
GO:0006605	protein targeting	22/292	412/16433	0.0001021275605	8.96E-05	Q9BVV7/Q9Y3D7/Q3ZCQ8/O14925/O43615/Q9Y584/Q99595/Q8N4Q1/Q9NS69/Q9Y5L4/P49257/Q8TAA5/P34931/Q99442/O96008/Q9P0U1/Q8N4H5/Q2TAP0/P11021/Q9UGP8/Q9Y512/Q6UXN7	TIMM21/PAM16/TIMM50/TIMM23/TIMM44/TIMM22/TIMM17A/CHCHD4/TOMM22/TIMM13/LMAN1/GRPEL2/HSPA1L/SEC62/TOMM40/TOMM7/TOMM5/GOLGA7B/HSPA5/SEC63/SAMM50/TOMM20L	-0.4897680563	43/323	412/16433	1.15E-17	9.40E-18	O14925/O96008/Q9Y584/Q96QF0/Q9BVV7/Q3ZCQ8/Q9Y3D7/Q99595/Q969M1/P10809/P36578/P18124/P61981/Q9NS69/Q8N4Q1/Q9Y5L4/P61619/P62906/O43615/P60602/Q08426/P63220/Q02878/P61313/P62277/Q9Y512/P46777/P43307/P47914/P34932/P34931/P60866/P11021/P40429/P62081/Q9UGP8/P60059/O15254/P62910/Q8TAA5/P62258/P62888/P27635	TIMM23/TOMM40/TIMM22/RAB3IP/TIMM21/TIMM50/PAM16/TIMM17A/TOMM40L/HSPD1/RPL4/RPL7/YWHAG/TOMM22/CHCHD4/TIMM13/SEC61A1/RPL10A/TIMM44/ROMO1/EHHADH/RPS21/RPL6/RPL15/RPS13/SAMM50/RPL5/SSR1/RPL29/HSPA4/HSPA1L/RPS20/HSPA5/RPL13A/RPS7/SEC63/SEC61G/ACOX3/RPL32/GRPEL2/YWHAE/RPL30/RPL10	12.48958811	28/319	412/16437	3.25E-05	2.90E-05	O00203/O75439/P27105/Q10713/Q5JRX3/P19784/Q9Y3U8/Q7Z5G4/Q9HAV7/Q2T9J0/Q8IWJ2/O14975/P14735/P62072/Q9BSF4/Q9Y5J6/Q9Y5J7/O00116/P51149/Q96DA6/O76094/P09132/P61011/Q7Z3B4/Q9Y5J9/Q9H270/Q13438/O94826	AP3B1/PMPCB/STOM/PMPCA/PITRM1/CSNK2A2/RPL36/GOLGA7/GRPEL1/TYSND1/GCC2/SLC27A2/IDE/TIMM10/TIMM29/TIMM10B/TIMM9/AGPS/RAB7A/DNAJC19/SRP72/SRP19/SRP54/NUP54/TIMM8B/VPS11/OS9/TOMM70
GO:0051085	chaperone cofactor-dependent protein refolding	6/292	28/16433	0.0001720745282	0.0001510473379	Q9H819/Q96HE7/P38646/P34931/P17066/P11021	DNAJC18/ERO1A/HSPA9/HSPA1L/HSPA6/HSPA5	3.618450337	4/323	28/16433	0.01451190354	0.0118974108	P38646/Q0VDF9/P34931/P11021	HSPA9/HSPA14/HSPA1L/HSPA5	1.722110955	1/319	28/16437	0.7019051671	0.6274273012	O14656	TOR1A
GO:1905897	regulation of response to endoplasmic reticulum stress	9/292	81/16433	0.0002792810545	0.0002451534241	Q92611/Q9GZP9/Q86TM6/Q96Q80/P30040/P57088/P11021/Q8NBM4/Q15011	EDEM1/DERL2/SYVN1/DERL3/ERP29/TMEM33/HSPA5/UBAC2/HERPUD1	2.455122043	8/323	81/16433	0.00173440794	0.001421933635	Q9GZP9/Q13217/Q9BV94/Q96Q80/Q8NBM4/Q92611/P11021/P51572	DERL2/DNAJC3/EDEM2/DERL3/UBAC2/EDEM1/HSPA5/BCAP31	1.69168068	6/319	81/16437	0.07821229582	0.069913333	Q92995/Q9BQE4/Q13438/Q96DZ1/Q9Y4L1/O76024	USP13/SELENOS/OS9/ERLEC1/HYOU1/WFS1
GO:0009247	glycolipid biosynthetic process	8/292	64/16433	0.0003506696667	0.0003078184794	Q07326/Q969N2/Q9H490/Q92521/Q92643/Q75T13/Q9NUD9/Q8TBF5	PIGF/PIGT/PIGU/PIGB/PIGK/PGAP1/PIGV/PIGX	2.905208593	6/323	64/16433	0.01149114518	0.009420878131	O60762/Q969N2/Q9H490/P57054/Q92521/Q9H3S5	DPM1/PIGT/PIGU/PIGP/PIGB/PIGM	1.419411896	4/319	64/16437	0.2768332869	0.2474590161	Q8NBX0/O43292/Q8TEQ8/Q96S52	SCCPDH/GPAA1/PIGO/PIGS
GO:0051298	centrosome duplication	8/292	66/16433	0.0004367817261	0.0003834078038	Q8TEP8/Q9P209/Q9UPN4/Q96MT8/O94986/O43303/Q8TAP6/Q9HC77	CEP192/CEP72/CEP131/CEP63/CEP152/CCP110/CEP76/CENPJ	2.828171341	14/323	66/16433	5.63E-10	4.62E-10	Q8TEP8/Q9HC77/Q8TAP6/Q8TCU4/Q9P209/Q9NXR1/O43303/Q96MT8/Q9UPN4/Q14008/O94986/Q5HYA8/O00444/Q4AC94	CEP192/CENPJ/CEP76/ALMS1/CEP72/NDE1/CCP110/CEP63/CEP131/CKAP5/CEP152/TMEM67/PLK4/C2CD3	8.747319358	4/319	66/16437	0.2887668375	0.2581263196	Q66GS9/Q96SN8/P37198/O43633	CEP135/CDK5RAP2/NUP62/CHMP2A
GO:0006497	protein lipidation	9/292	86/16433	0.0004417853227	0.0003877999701	Q07326/Q969N2/Q9H490/Q92521/Q92643/Q2TAP0/Q75T13/Q9NUD9/Q8TBF5	PIGF/PIGT/PIGU/PIGB/PIGK/GOLGA7B/PGAP1/PIGV/PIGX	2.715192562	6/323	86/16433	0.04406439589	0.0361256687	O60762/Q969N2/Q9H490/P57054/Q92521/Q9H3S5	DPM1/PIGT/PIGU/PIGP/PIGB/PIGM	0.7459844383	5/319	86/16437	0.2251725056	0.2012798653	Q7Z5G4/Q9C0B5/O43292/Q8TEQ8/Q96S52	GOLGA7/ZDHHC5/GPAA1/PIGO/PIGS
GO:0050657	nucleic acid transport	13/292	186/16433	0.0005785441764	0.0005078471439	Q07352/Q8N1F7/O43592/Q9UBU9/Q5SRE5/O95149/Q92621/O15504/P26651/Q8NFH5/Q9UKX7/Q9UMR2/Q6UXN7	ZFP36L1/NUP93/XPOT/NXF1/NUP188/SNUPN/NUP205/NUP42/ZFP36/NUP35/NUP50/DDX19B/TOMM20L	0.9109371178	26/323	186/16433	1.35E-13	1.11E-13	Q8N1F7/Q09161/P49790/P12270/Q14008/Q9UKX7/P52298/O15504/P38919/Q9UBU9/Q8NFH3/Q92621/Q9BW27/Q12769/Q8NFH5/Q9NRG9/Q9BTX1/O43592/Q96D46/O75694/Q8NFH4/P84103/Q8WUM0/Q9H6R4/Q13769/P55735	NUP93/NCBP1/NUP153/TPR/CKAP5/NUP50/NCBP2/NUP42/EIF4A3/NXF1/NUP43/NUP205/NUP85/NUP160/NUP35/AAAS/NDC1/XPOT/NMD3/NUP155/NUP37/SRSF3/NUP133/NOL6/THOC5/SEC13	10.5711296	13/319	186/16437	0.004627912717	0.004136853412	Q9ULX6/Q92900/Q9UN86/O95391/P61970/Q8TEM1/P35658/P37198/Q7Z3B4/Q99567/Q9BVL2/P52948/P78406	AKAP8L/UPF1/G3BP2/SLU7/NUTF2/NUP210/NUP214/NUP62/NUP54/NUP88/NUP58/NUP98/RAE1
GO:0050658	RNA transport	13/292	186/16433	0.0005785441764	0.0005078471439	Q07352/Q8N1F7/O43592/Q9UBU9/Q5SRE5/O95149/Q92621/O15504/P26651/Q8NFH5/Q9UKX7/Q9UMR2/Q6UXN7	ZFP36L1/NUP93/XPOT/NXF1/NUP188/SNUPN/NUP205/NUP42/ZFP36/NUP35/NUP50/DDX19B/TOMM20L	0.9109371178	26/323	186/16433	1.35E-13	1.11E-13	Q8N1F7/Q09161/P49790/P12270/Q14008/Q9UKX7/P52298/O15504/P38919/Q9UBU9/Q8NFH3/Q92621/Q9BW27/Q12769/Q8NFH5/Q9NRG9/Q9BTX1/O43592/Q96D46/O75694/Q8NFH4/P84103/Q8WUM0/Q9H6R4/Q13769/P55735	NUP93/NCBP1/NUP153/TPR/CKAP5/NUP50/NCBP2/NUP42/EIF4A3/NXF1/NUP43/NUP205/NUP85/NUP160/NUP35/AAAS/NDC1/XPOT/NMD3/NUP155/NUP37/SRSF3/NUP133/NOL6/THOC5/SEC13	10.5711296	13/319	186/16437	0.004627912717	0.004136853412	Q9ULX6/Q92900/Q9UN86/O95391/P61970/Q8TEM1/P35658/P37198/Q7Z3B4/Q99567/Q9BVL2/P52948/P78406	AKAP8L/UPF1/G3BP2/SLU7/NUTF2/NUP210/NUP214/NUP62/NUP54/NUP88/NUP58/NUP98/RAE1
GO:0051258	protein polymerization	16/292	272/16433	0.0005997952233	0.0005265013519	Q9NPA3/Q08AG7/Q8TEP8/Q9NRH3/Q14980/Q9UGJ1/Q96RT7/P23258/Q9Y3C0/P57737/Q96RT8/Q9HC77/P45880/Q7Z460/P04350/A8K0Z3	MID1IP1/MZT1/CEP192/TUBG2/NUMA1/TUBGCP4/TUBGCP6/TUBG1/WASHC3/CORO7/TUBGCP5/CENPJ/VDAC2/CLASP1/TUBB4A/WASHC1	2.69462037	15/323	272/16433	0.00292606589	0.002398900173	Q8TEP8/Q7Z460/Q9HC77/Q9NXR1/Q9NRH3/Q14008/P48730/Q15691/Q96RT7/P23258/P04350/Q08AG7/Q9UGJ1/Q14980/Q96RT8	CEP192/CLASP1/CENPJ/NDE1/TUBG2/CKAP5/CSNK1D/MAPRE1/TUBGCP6/TUBG1/TUBB4A/MZT1/TUBGCP4/NUMA1/TUBGCP5	2.036007685	10/319	272/16437	0.2915646635	0.2606272735	Q96CW5/Q9BSJ2/P35241/Q08379/Q8N4C6/Q96SN8/Q99996/P62330/P61586/O43633	TUBGCP3/TUBGCP2/RDX/GOLGA2/NIN/CDK5RAP2/AKAP9/ARF6/RHOA/CHMP2A
GO:0042158	lipoprotein biosynthetic process	9/292	91/16433	0.0006643869667	0.0005832001033	Q07326/Q969N2/Q9H490/Q92521/Q92643/Q2TAP0/Q75T13/Q9NUD9/Q8TBF5	PIGF/PIGT/PIGU/PIGB/PIGK/GOLGA7B/PGAP1/PIGV/PIGX	2.59988855	6/323	91/16433	0.05505192151	0.04513366035	O60762/Q969N2/Q9H490/P57054/Q92521/Q9H3S5	DPM1/PIGT/PIGU/PIGP/PIGB/PIGM	0.7112055864	5/319	91/16437	0.2596696366	0.2321165691	Q7Z5G4/Q9C0B5/O43292/Q8TEQ8/Q96S52	GOLGA7/ZDHHC5/GPAA1/PIGO/PIGS
GO:0051236	establishment of RNA localization	13/292	189/16433	0.0006643869667	0.0005832001033	Q07352/Q8N1F7/O43592/Q9UBU9/Q5SRE5/O95149/Q92621/O15504/P26651/Q8NFH5/Q9UKX7/Q9UMR2/Q6UXN7	ZFP36L1/NUP93/XPOT/NXF1/NUP188/SNUPN/NUP205/NUP42/ZFP36/NUP35/NUP50/DDX19B/TOMM20L	0.905900065	26/323	189/16433	1.94E-13	1.59E-13	Q8N1F7/Q09161/P49790/P12270/Q14008/Q9UKX7/P52298/O15504/P38919/Q9UBU9/Q8NFH3/Q92621/Q9BW27/Q12769/Q8NFH5/Q9NRG9/Q9BTX1/O43592/Q96D46/O75694/Q8NFH4/P84103/Q8WUM0/Q9H6R4/Q13769/P55735	NUP93/NCBP1/NUP153/TPR/CKAP5/NUP50/NCBP2/NUP42/EIF4A3/NXF1/NUP43/NUP205/NUP85/NUP160/NUP35/AAAS/NDC1/XPOT/NMD3/NUP155/NUP37/SRSF3/NUP133/NOL6/THOC5/SEC13	10.46951416	13/319	189/16437	0.005253305829	0.004695887212	Q9ULX6/Q92900/Q9UN86/O95391/P61970/Q8TEM1/P35658/P37198/Q7Z3B4/Q99567/Q9BVL2/P52948/P78406	AKAP8L/UPF1/G3BP2/SLU7/NUTF2/NUP210/NUP214/NUP62/NUP54/NUP88/NUP58/NUP98/RAE1
GO:0007099	centriole replication	6/292	37/16433	0.0008399357162	0.000737297119	Q9P209/Q96MT8/O94986/O43303/Q8TAP6/Q9HC77	CEP72/CEP63/CEP152/CCP110/CEP76/CENPJ	2.017947913	9/323	37/16433	3.98E-07	3.26E-07	Q9HC77/Q8TAP6/Q8TCU4/Q9P209/O43303/Q96MT8/O94986/O00444/Q4AC94	CENPJ/CEP76/ALMS1/CEP72/CCP110/CEP63/CEP152/PLK4/C2CD3	5.372466953	4/319	37/16437	0.08596179533	0.07684054737	Q66GS9/Q96SN8/P37198/O43633	CEP135/CDK5RAP2/NUP62/CHMP2A
GO:0006403	RNA localization	14/292	223/16433	0.0008967873308	0.0007872015711	Q07352/Q8N1F7/O43592/Q9UBU9/Q5SRE5/O95149/Q92621/O15504/Q9NPE3/P26651/Q8NFH5/Q9UKX7/Q9UMR2/Q6UXN7	ZFP36L1/NUP93/XPOT/NXF1/NUP188/SNUPN/NUP205/NUP42/NOP10/ZFP36/NUP35/NUP50/DDX19B/TOMM20L	0.4835077252	32/323	223/16433	4.74E-17	3.89E-17	Q8N1F7/Q09161/P49790/Q9Y2X3/P12270/Q14008/Q9UKX7/P52298/O15504/P38919/Q9UBU9/Q8NFH3/Q92621/Q9BW27/P78371/Q12769/Q8NFH5/Q9NX24/Q9NRG9/Q9BTX1/O43592/P50990/P22087/Q96D46/O75694/Q8NFH4/P84103/Q8WUM0/Q9H6R4/Q13769/Q01780/P55735	NUP93/NCBP1/NUP153/NOP58/TPR/CKAP5/NUP50/NCBP2/NUP42/EIF4A3/NXF1/NUP43/NUP205/NUP85/CCT2/NUP160/NUP35/NHP2/AAAS/NDC1/XPOT/CCT8/FBL/NMD3/NUP155/NUP37/SRSF3/NUP133/NOL6/THOC5/EXOSC10/SEC13	13.78988458	15/319	223/16437	0.002681073406	0.002396589639	Q9ULX6/Q92900/Q9UN86/O95391/P61970/Q8TEM1/Q9NQT5/Q13868/P35658/P37198/Q7Z3B4/Q99567/Q9BVL2/P52948/P78406	AKAP8L/UPF1/G3BP2/SLU7/NUTF2/NUP210/EXOSC3/EXOSC2/NUP214/NUP62/NUP54/NUP88/NUP58/NUP98/RAE1
GO:0061077	chaperone-mediated protein folding	7/292	55/16433	0.0009594684872	0.0008422232056	Q9H819/Q96HE7/P38646/P34931/P13667/P17066/P11021	DNAJC18/ERO1A/HSPA9/HSPA1L/PDIA4/HSPA6/HSPA5	2.942571873	6/323	55/16433	0.005826694334	0.004776945759	P38646/Q0VDF9/P78371/P13667/P34931/P11021	HSPA9/HSPA14/CCT2/PDIA4/HSPA1L/HSPA5	2.188848766	1/319	55/16437	0.8254943466	0.7379026602	O14656	TOR1A
GO:1904152	regulation of retrograde protein transport, ER to cytosol	4/292	13/16433	0.001149131558	0.001008709798	Q92611/Q9GZP9/Q96Q80/Q8NBM4	EDEM1/DERL2/DERL3/UBAC2	2.297762788	6/323	13/16433	1.07E-06	8.76E-07	Q9GZP9/Q9BV94/Q96Q80/Q8NBM4/Q92611/P51572	DERL2/EDEM2/DERL3/UBAC2/EDEM1/BCAP31	5.359192335	2/319	13/16437	0.2239979557	0.2002299447	Q13438/Q96DZ1	OS9/ERLEC1
GO:0098534	centriole assembly	6/292	40/16433	0.001277497487	0.001121389648	Q9P209/Q96MT8/O94986/O43303/Q8TAP6/Q9HC77	CEP72/CEP63/CEP152/CCP110/CEP76/CENPJ	1.918950497	9/323	40/16433	8.10E-07	6.64E-07	Q9HC77/Q8TAP6/Q8TCU4/Q9P209/O43303/Q96MT8/O94986/O00444/Q4AC94	CENPJ/CEP76/ALMS1/CEP72/CCP110/CEP63/CEP152/PLK4/C2CD3	5.146486999	4/319	40/16437	0.1040931298	0.09304799933	Q66GS9/Q96SN8/P37198/O43633	CEP135/CDK5RAP2/NUP62/CHMP2A
GO:0015931	nucleobase-containing compound transport	14/292	234/16433	0.001453705773	0.001276065605	Q07352/Q8N1F7/O43592/P12235/Q9UBU9/Q5SRE5/O95149/Q92621/O15504/P26651/Q8NFH5/Q9UKX7/Q9UMR2/Q6UXN7	ZFP36L1/NUP93/XPOT/SLC25A4/NXF1/NUP188/SNUPN/NUP205/NUP42/ZFP36/NUP35/NUP50/DDX19B/TOMM20L	0.8078911351	27/323	234/16433	3.88E-12	3.18E-12	Q8N1F7/Q09161/P49790/P12270/Q14008/Q9UKX7/P52298/O15504/P38919/Q9UBU9/Q8NFH3/Q92621/Q9BW27/Q12769/Q8NFH5/Q9NRG9/Q9BTX1/O43592/P12235/Q96D46/O75694/Q8NFH4/P84103/Q8WUM0/Q9H6R4/Q13769/P55735	NUP93/NCBP1/NUP153/TPR/CKAP5/NUP50/NCBP2/NUP42/EIF4A3/NXF1/NUP43/NUP205/NUP85/NUP160/NUP35/AAAS/NDC1/XPOT/SLC25A4/NMD3/NUP155/NUP37/SRSF3/NUP133/NOL6/THOC5/SEC13	9.411120471	14/319	234/16437	0.009172319318	0.00819906139	Q9ULX6/Q92900/Q9UN86/O95391/Q13546/P61970/Q8TEM1/P35658/P37198/Q7Z3B4/Q99567/Q9BVL2/P52948/P78406	AKAP8L/UPF1/G3BP2/SLU7/RIPK1/NUTF2/NUP210/NUP214/NUP62/NUP54/NUP88/NUP58/NUP98/RAE1
GO:0010498	proteasomal protein catabolic process	21/292	462/16433	0.001524104611	0.001337861835	Q92611/Q9NYU2/Q9GZP9/Q86TM6/Q9UBV2/Q8IXB1/Q96Q80/Q9BUN8/Q9H819/Q96CS3/Q9UKM7/Q9UKV5/Q8TCJ2/O94905/Q9BZF2/Q9HCN8/P11021/Q8NBM4/Q15011/Q6ZVX7/O75113	EDEM1/UGGT1/DERL2/SYVN1/SEL1L/DNAJC10/DERL3/DERL1/DNAJC18/FAF2/MAN1B1/AMFR/STT3B/ERLIN2/OSBPL7/SDF2L1/HSPA5/UBAC2/HERPUD1/NCCRP1/N4BP1	1.189169679	20/323	462/16433	0.006879818448	0.005640336987	Q9UBV2/Q9GZP9/Q9NYU2/P48730/P49674/Q9BV94/P55072/Q8IXB1/Q96Q80/Q5HYA8/Q8NBM4/Q92611/P14625/Q92890/Q96CS3/Q9BUN8/Q9BVT8/P11021/O60337/P51572	SEL1L/DERL2/UGGT1/CSNK1D/CSNK1E/EDEM2/VCP/DNAJC10/DERL3/TMEM67/UBAC2/EDEM1/HSP90B1/UFD1/FAF2/DERL1/TMUB1/HSPA5/MARCHF6/BCAP31	0.5642758921	20/319	462/16437	0.02313640998	0.02068144808	P48556/P17612/Q92995/Q9H4P4/P07203/Q9BQE4/O95260/Q13617/P62877/O14656/Q13438/Q8IWF2/Q96DZ1/Q99470/Q9BZQ6/Q9NXK8/Q9NYU1/Q9UL15/O00124/O76024	PSMD8/PRKACA/USP13/RNF41/GPX1/SELENOS/ATE1/CUL2/RBX1/TOR1A/OS9/FOXRED2/ERLEC1/SDF2/EDEM3/FBXL12/UGGT2/BAG5/UBXN8/WFS1
GO:0090151	establishment of protein localization to mitochondrial membrane	4/292	14/16433	0.001529679489	0.001342755473	Q9Y584/Q9NS69/Q9Y5L4/Q9Y512	TIMM22/TOMM22/TIMM13/SAMM50	1.483313599	6/323	14/16433	1.80E-06	1.47E-06	Q9Y584/Q9NS69/Q9Y5L4/P60602/Q9Y512/P34932	TIMM22/TOMM22/TIMM13/ROMO1/SAMM50/HSPA4	4.443148242	3/319	14/16437	0.0457115089	0.04086114478	P62072/Q9BSF4/Q9Y5J7	TIMM10/TIMM29/TIMM9
GO:0034605	cellular response to heat	10/292	127/16433	0.001610560362	0.001413752853	P38646/P34931/Q8N1F7/Q5SRE5/Q92621/O15504/P17066/P11021/Q8NFH5/Q9UKX7	HSPA9/HSPA1L/NUP93/NUP188/NUP205/NUP42/HSPA6/HSPA5/NUP35/NUP50	-1.113909835	22/323	127/16433	1.93E-13	1.58E-13	Q8N1F7/P49790/P12270/P38646/Q0VDF9/Q9UKX7/P55072/O15504/Q8NFH3/Q92621/Q9BW27/Q12769/Q8NFH5/Q9NRG9/Q9BTX1/O75694/Q8NFH4/P34931/Q8WUM0/P11021/P62258/P55735	NUP93/NUP153/TPR/HSPA9/HSPA14/NUP50/VCP/NUP42/NUP43/NUP205/NUP85/NUP160/NUP35/AAAS/NDC1/NUP155/NUP37/HSPA1L/NUP133/HSPA5/YWHAE/SEC13	8.837626294	14/319	127/16437	0.0001216686493	0.0001087586128	O95391/O75506/P17612/Q8TEM1/Q92769/P35658/P37198/Q7Z3B4/Q99567/Q9BVL2/P09601/P52948/P78406/Q9UL15	SLU7/HSBP1/PRKACA/NUP210/HDAC2/NUP214/NUP62/NUP54/NUP88/NUP58/HMOX1/NUP98/RAE1/BAG5
GO:1903573	negative regulation of response to endoplasmic reticulum stress	6/292	43/16433	0.001850551424	0.001624417449	Q9GZP9/Q86TM6/Q96Q80/P11021/Q8NBM4/Q15011	DERL2/SYVN1/DERL3/HSPA5/UBAC2/HERPUD1	1.271882305	5/323	43/16433	0.01098657941	0.009007215914	Q9GZP9/Q13217/Q96Q80/Q8NBM4/P11021	DERL2/DNAJC3/DERL3/UBAC2/HSPA5	0.5279893775	5/319	43/16437	0.03398560287	0.03037945307	Q9BQE4/Q13438/Q96DZ1/Q9Y4L1/O76024	SELENOS/OS9/ERLEC1/HYOU1/WFS1
GO:0046916	cellular transition metal ion homeostasis	9/292	105/16433	0.001850551424	0.001624417449	Q6P5W5/Q13433/Q9ULF5/Q04656/O14863/Q16595/P04733/Q6ZMH5/P04732	SLC39A4/SLC39A6/SLC39A10/ATP7A/SLC30A4/FXN/MT1F/SLC39A5/MT1E	2.273111332	2/323	105/16433	0.9910943756	0.8125368869	P0DM35/O14863	MT1HL1/SLC30A4	-0.4260341079	5/319	105/16437	0.3408191628	0.3046554684	P38606/Q6PML9/Q8NEW0/Q15904/P09601	ATP6V1A/SLC30A9/SLC30A7/ATP6AP1/HMOX1
GO:0031503	protein-containing complex localization	15/292	271/16433	0.001850551424	0.001624417449	Q08AG7/Q15643/O43805/Q15154/Q9P209/Q9UPN4/Q8N1F7/O43592/Q9UBU9/Q5SRE5/Q92621/O15504/Q8NFH5/Q9UKX7/Q9UMR2	MZT1/TRIP11/SSNA1/PCM1/CEP72/CEP131/NUP93/XPOT/NXF1/NUP188/NUP205/NUP42/NUP35/NUP50/DDX19B	1.147025337	31/323	271/16433	8.92E-14	7.31E-14	Q15154/O43805/Q9P209/Q8N1F7/Q09161/P62491/P49790/P12270/Q9UPN4/Q9UKX7/P52298/O15504/P38919/Q9UBU9/Q8NFH3/Q92621/Q9BW27/Q12769/Q08AG7/Q8NFH5/Q9NRG9/Q9BTX1/O43592/Q96D46/O75694/Q8NFH4/P84103/Q8WUM0/Q9H6R4/Q13769/P55735	PCM1/SSNA1/CEP72/NUP93/NCBP1/RAB11A/NUP153/TPR/CEP131/NUP50/NCBP2/NUP42/EIF4A3/NXF1/NUP43/NUP205/NUP85/NUP160/MZT1/NUP35/AAAS/NDC1/XPOT/NMD3/NUP155/NUP37/SRSF3/NUP133/NOL6/THOC5/SEC13	11.4936429	14/319	271/16437	0.02549400171	0.02278888009	Q9ULX6/Q92900/O95391/Q4V328/Q8N8E3/Q8TEM1/P61006/P35658/P37198/Q7Z3B4/Q99567/Q9BVL2/P52948/P78406	AKAP8L/UPF1/SLU7/GRIPAP1/CEP112/NUP210/RAB8A/NUP214/NUP62/NUP54/NUP88/NUP58/NUP98/RAE1
GO:0000041	transition metal ion transport	9/292	108/16433	0.002262903053	0.001986380469	Q8N1S5/Q9BRY0/Q6P5W5/Q13433/Q9ULF5/Q9NUM3/Q04656/O14863/Q6ZMH5	SLC39A11/SLC39A3/SLC39A4/SLC39A6/SLC39A10/SLC39A9/ATP7A/SLC30A4/SLC39A5	2.206346645	4/323	108/16433	0.5819897955	0.477137383	Q8N1S5/Q99437/Q14061/O14863	SLC39A11/ATP6V0B/COX17/SLC30A4	-0.1742343624	5/319	108/16437	0.3573749513	0.3194545527	P38606/Q6PML9/Q8NEW0/Q15904/Q6NXT4	ATP6V1A/SLC30A9/SLC30A7/ATP6AP1/SLC30A6
GO:1904292	regulation of ERAD pathway	5/292	29/16433	0.002448689495	0.00214946415	Q92611/Q9GZP9/Q96Q80/Q8NBM4/Q15011	EDEM1/DERL2/DERL3/UBAC2/HERPUD1	1.890937183	6/323	29/16433	0.000183051474	0.0001500725647	Q9GZP9/Q9BV94/Q96Q80/Q8NBM4/Q92611/P51572	DERL2/EDEM2/DERL3/UBAC2/EDEM1/BCAP31	3.046966084	3/319	29/16437	0.1870606401	0.1672119797	Q92995/Q13438/Q96DZ1	USP13/OS9/ERLEC1
GO:0097501	stress response to metal ion	4/292	16/16433	0.002545148029	0.002234135629	Q04656/P11021/P04733/P04732	ATP7A/HSPA5/MT1F/MT1E	2.650890465	2/323	16/16433	0.1806493645	0.148103224	P0DM35/P11021	MT1HL1/HSPA5	0.8294354875
GO:0009206	purine ribonucleoside triphosphate biosynthetic process	11/292	164/16433	0.002876684408	0.002525158873	P05496/O75746/Q8N1F7/Q5SRE5/Q9Y5B8/Q92621/P25705/O15504/P08574/Q8NFH5/Q9UKX7	ATP5MC1/SLC25A12/NUP93/NUP188/NME7/NUP205/ATP5F1A/NUP42/CYC1/NUP35/NUP50	0.7241708731	23/323	164/16433	4.12E-12	3.37E-12	P05496/P08574/P06576/Q8N1F7/P49790/P12270/Q9Y5B8/Q9UKX7/P55072/O15504/P25705/Q8NFH3/Q92621/Q9BW27/Q12769/Q8NFH5/Q9NRG9/Q9BTX1/O75694/Q8NFH4/Q8WUM0/P56381/P55735	ATP5MC1/CYC1/ATP5F1B/NUP93/NUP153/TPR/NME7/NUP50/VCP/NUP42/ATP5F1A/NUP43/NUP205/NUP85/NUP160/NUP35/AAAS/NDC1/NUP155/NUP37/NUP133/ATP5F1E/SEC13	9.598307005	11/319	164/16437	0.01496837338	0.01338010681	P12268/Q8TEM1/O75964/P35658/P37198/Q7Z3B4/Q99567/Q9BVL2/Q9UJZ1/P52948/P78406	IMPDH2/NUP210/ATP5MG/NUP214/NUP62/NUP54/NUP88/NUP58/STOML2/NUP98/RAE1
GO:0009145	purine nucleoside triphosphate biosynthetic process	11/292	165/16433	0.003009317449	0.002641584401	P05496/O75746/Q8N1F7/Q5SRE5/Q9Y5B8/Q92621/P25705/O15504/P08574/Q8NFH5/Q9UKX7	ATP5MC1/SLC25A12/NUP93/NUP188/NME7/NUP205/ATP5F1A/NUP42/CYC1/NUP35/NUP50	0.7120739077	23/323	165/16433	4.64E-12	3.80E-12	P05496/P08574/P06576/Q8N1F7/P49790/P12270/Q9Y5B8/Q9UKX7/P55072/O15504/P25705/Q8NFH3/Q92621/Q9BW27/Q12769/Q8NFH5/Q9NRG9/Q9BTX1/O75694/Q8NFH4/Q8WUM0/P56381/P55735	ATP5MC1/CYC1/ATP5F1B/NUP93/NUP153/TPR/NME7/NUP50/VCP/NUP42/ATP5F1A/NUP43/NUP205/NUP85/NUP160/NUP35/AAAS/NDC1/NUP155/NUP37/NUP133/ATP5F1E/SEC13	9.554044931	11/319	165/16437	0.01522837022	0.01361251587	P12268/Q8TEM1/O75964/P35658/P37198/Q7Z3B4/Q99567/Q9BVL2/Q9UJZ1/P52948/P78406	IMPDH2/NUP210/ATP5MG/NUP214/NUP62/NUP54/NUP88/NUP58/STOML2/NUP98/RAE1
GO:0016254	preassembly of GPI anchor in ER membrane	4/292	17/16433	0.003201201996	0.002810021009	Q07326/Q92521/Q9NUD9/Q8TBF5	PIGF/PIGB/PIGV/PIGX	2.551290433	3/323	17/16433	0.02776313684	0.02276127616	P57054/Q92521/Q9H3S5	PIGP/PIGB/PIGM	1.642803392
GO:0009201	ribonucleoside triphosphate biosynthetic process	11/292	170/16433	0.003841509573	0.00337208418	P05496/O75746/Q8N1F7/Q5SRE5/Q9Y5B8/Q92621/P25705/O15504/P08574/Q8NFH5/Q9UKX7	ATP5MC1/SLC25A12/NUP93/NUP188/NME7/NUP205/ATP5F1A/NUP42/CYC1/NUP35/NUP50	0.6692670764	23/323	170/16433	8.42E-12	6.90E-12	P05496/P08574/P06576/Q8N1F7/P49790/P12270/Q9Y5B8/Q9UKX7/P55072/O15504/P25705/Q8NFH3/Q92621/Q9BW27/Q12769/Q8NFH5/Q9NRG9/Q9BTX1/O75694/Q8NFH4/Q8WUM0/P56381/P55735	ATP5MC1/CYC1/ATP5F1B/NUP93/NUP153/TPR/NME7/NUP50/VCP/NUP42/ATP5F1A/NUP43/NUP205/NUP85/NUP160/NUP35/AAAS/NDC1/NUP155/NUP37/NUP133/ATP5F1E/SEC13	9.358329873	11/319	170/16437	0.01761491336	0.01574582731	P12268/Q8TEM1/O75964/P35658/P37198/Q7Z3B4/Q99567/Q9BVL2/Q9UJZ1/P52948/P78406	IMPDH2/NUP210/ATP5MG/NUP214/NUP62/NUP54/NUP88/NUP58/STOML2/NUP98/RAE1
GO:0051028	mRNA transport	10/292	145/16433	0.004373977386	0.003839485408	Q07352/Q8N1F7/Q9UBU9/Q5SRE5/Q92621/O15504/P26651/Q8NFH5/Q9UKX7/Q9UMR2	ZFP36L1/NUP93/NXF1/NUP188/NUP205/NUP42/ZFP36/NUP35/NUP50/DDX19B	-0.7093674429	22/323	145/16433	2.82E-12	2.31E-12	Q8N1F7/Q09161/P49790/P12270/Q9UKX7/P52298/O15504/P38919/Q9UBU9/Q8NFH3/Q92621/Q9BW27/Q12769/Q8NFH5/Q9NRG9/Q9BTX1/O75694/Q8NFH4/P84103/Q8WUM0/Q13769/P55735	NUP93/NCBP1/NUP153/TPR/NUP50/NCBP2/NUP42/EIF4A3/NXF1/NUP43/NUP205/NUP85/NUP160/NUP35/AAAS/NDC1/NUP155/NUP37/SRSF3/NUP133/THOC5/SEC13	8.510498498	13/319	145/16437	0.0008387269651	0.0007497311898	Q9ULX6/Q92900/Q9UN86/O95391/P61970/Q8TEM1/P35658/P37198/Q7Z3B4/Q99567/Q9BVL2/P52948/P78406	AKAP8L/UPF1/G3BP2/SLU7/NUTF2/NUP210/NUP214/NUP62/NUP54/NUP88/NUP58/NUP98/RAE1
GO:0071426	ribonucleoprotein complex export from nucleus	9/292	122/16433	0.005322463731	0.004672068468	Q8N1F7/O43592/Q9UBU9/Q5SRE5/Q92621/O15504/Q8NFH5/Q9UKX7/Q9UMR2	NUP93/XPOT/NXF1/NUP188/NUP205/NUP42/NUP35/NUP50/DDX19B	-0.3470524218	25/323	122/16433	4.95E-17	4.06E-17	Q8N1F7/Q09161/P49790/P12270/Q9UKX7/P52298/O15504/P38919/Q9UBU9/Q8NFH3/Q92621/Q9BW27/Q12769/Q8NFH5/Q9NRG9/Q9BTX1/O43592/Q96D46/O75694/Q8NFH4/P84103/Q8WUM0/Q9H6R4/Q13769/P55735	NUP93/NCBP1/NUP153/TPR/NUP50/NCBP2/NUP42/EIF4A3/NXF1/NUP43/NUP205/NUP85/NUP160/NUP35/AAAS/NDC1/XPOT/NMD3/NUP155/NUP37/SRSF3/NUP133/NOL6/THOC5/SEC13	13.71412721	11/319	122/16437	0.002350562505	0.002101148642	Q9ULX6/Q92900/O95391/Q8TEM1/P35658/P37198/Q7Z3B4/Q99567/Q9BVL2/P52948/P78406	AKAP8L/UPF1/SLU7/NUP210/NUP214/NUP62/NUP54/NUP88/NUP58/NUP98/RAE1
GO:0071166	ribonucleoprotein complex localization	9/292	123/16433	0.005610027632	0.00492449259	Q8N1F7/O43592/Q9UBU9/Q5SRE5/Q92621/O15504/Q8NFH5/Q9UKX7/Q9UMR2	NUP93/XPOT/NXF1/NUP188/NUP205/NUP42/NUP35/NUP50/DDX19B	-0.3589517647	25/323	123/16433	5.97E-17	4.90E-17	Q8N1F7/Q09161/P49790/P12270/Q9UKX7/P52298/O15504/P38919/Q9UBU9/Q8NFH3/Q92621/Q9BW27/Q12769/Q8NFH5/Q9NRG9/Q9BTX1/O43592/Q96D46/O75694/Q8NFH4/P84103/Q8WUM0/Q9H6R4/Q13769/P55735	NUP93/NCBP1/NUP153/TPR/NUP50/NCBP2/NUP42/EIF4A3/NXF1/NUP43/NUP205/NUP85/NUP160/NUP35/AAAS/NDC1/XPOT/NMD3/NUP155/NUP37/SRSF3/NUP133/NOL6/THOC5/SEC13	13.64362055	11/319	123/16437	0.002410597772	0.002154813678	Q9ULX6/Q92900/O95391/Q8TEM1/P35658/P37198/Q7Z3B4/Q99567/Q9BVL2/P52948/P78406	AKAP8L/UPF1/SLU7/NUP210/NUP214/NUP62/NUP54/NUP88/NUP58/NUP98/RAE1
GO:0043467	regulation of generation of precursor metabolites and energy	10/292	152/16433	0.006231369141	0.005469907312	Q9NZ45/Q7L775/O75746/Q8N1F7/Q5SRE5/Q92621/Q04656/O15504/Q8NFH5/Q9UKX7	CISD1/EPM2AIP1/SLC25A12/NUP93/NUP188/NUP205/ATP7A/NUP42/NUP35/NUP50	0.1627498892	18/323	152/16433	1.78E-08	1.46E-08	Q8N1F7/P49790/P12270/Q9UKX7/P55072/O15504/Q8NFH3/Q92621/Q9BW27/Q12769/Q8NFH5/Q9NRG9/Q9BTX1/Q14061/O75694/Q8NFH4/Q8WUM0/P55735	NUP93/NUP153/TPR/NUP50/VCP/NUP42/NUP43/NUP205/NUP85/NUP160/NUP35/AAAS/NDC1/COX17/NUP155/NUP37/NUP133/SEC13	5.735412283	11/319	152/16437	0.008901124669	0.007956642706	P14735/Q8TEM1/P61586/Q9BQE4/P35658/P37198/Q7Z3B4/Q99567/Q9BVL2/P52948/P78406	IDE/NUP210/RHOA/SELENOS/NUP214/NUP62/NUP54/NUP88/NUP58/NUP98/RAE1
GO:0009142	nucleoside triphosphate biosynthetic process	11/292	181/16433	0.006325464052	0.005552503998	P05496/O75746/Q8N1F7/Q5SRE5/Q9Y5B8/Q92621/P25705/O15504/P08574/Q8NFH5/Q9UKX7	ATP5MC1/SLC25A12/NUP93/NUP188/NME7/NUP205/ATP5F1A/NUP42/CYC1/NUP35/NUP50	0.5989343397	23/323	181/16433	2.91E-11	2.38E-11	P05496/P08574/P06576/Q8N1F7/P49790/P12270/Q9Y5B8/Q9UKX7/P55072/O15504/P25705/Q8NFH3/Q92621/Q9BW27/Q12769/Q8NFH5/Q9NRG9/Q9BTX1/O75694/Q8NFH4/Q8WUM0/P56381/P55735	ATP5MC1/CYC1/ATP5F1B/NUP93/NUP153/TPR/NME7/NUP50/VCP/NUP42/ATP5F1A/NUP43/NUP205/NUP85/NUP160/NUP35/AAAS/NDC1/NUP155/NUP37/NUP133/ATP5F1E/SEC13	8.966349215	11/319	181/16437	0.02466824466	0.0220507426	P12268/Q8TEM1/O75964/P35658/P37198/Q7Z3B4/Q99567/Q9BVL2/Q9UJZ1/P52948/P78406	IMPDH2/NUP210/ATP5MG/NUP214/NUP62/NUP54/NUP88/NUP58/STOML2/NUP98/RAE1
GO:0042157	lipoprotein metabolic process	9/292	126/16433	0.006547124771	0.005747078185	Q07326/Q969N2/Q9H490/Q92521/Q92643/Q2TAP0/Q75T13/Q9NUD9/Q8TBF5	PIGF/PIGT/PIGU/PIGB/PIGK/GOLGA7B/PGAP1/PIGV/PIGX	1.639016131	6/323	126/16433	0.1806493645	0.148103224	O60762/Q969N2/Q9H490/P57054/Q92521/Q9H3S5	DPM1/PIGT/PIGU/PIGP/PIGB/PIGM	0.2278987243	6/319	126/16437	0.2800130449	0.2503013758	Q7Z5G4/Q9C0B5/P50897/O43292/Q8TEQ8/Q96S52	GOLGA7/ZDHHC5/PPT1/GPAA1/PIGO/PIGS
GO:1900034	regulation of cellular response to heat	7/292	77/16433	0.006712377455	0.005892137296	P34931/Q8N1F7/Q5SRE5/Q92621/O15504/Q8NFH5/Q9UKX7	HSPA1L/NUP93/NUP188/NUP205/NUP42/NUP35/NUP50	-1.032989021	18/323	77/16433	2.37E-13	1.95E-13	Q8N1F7/P49790/P12270/Q9UKX7/O15504/Q8NFH3/Q92621/Q9BW27/Q12769/Q8NFH5/Q9NRG9/Q9BTX1/O75694/Q8NFH4/P34931/Q8WUM0/P62258/P55735	NUP93/NUP153/TPR/NUP50/NUP42/NUP43/NUP205/NUP85/NUP160/NUP35/AAAS/NDC1/NUP155/NUP37/HSPA1L/NUP133/YWHAE/SEC13	9.447982496	10/319	77/16437	0.0006109404268	0.0005461146621	O75506/Q8TEM1/P35658/P37198/Q7Z3B4/Q99567/Q9BVL2/P52948/P78406/Q9UL15	HSBP1/NUP210/NUP214/NUP62/NUP54/NUP88/NUP58/NUP98/RAE1/BAG5
GO:0070507	regulation of microtubule cytoskeleton organization	11/292	183/16433	0.006784042009	0.005955044574	Q9NPA3/Q14980/Q9UPN4/Q96L34/Q8IW35/Q8NHQ1/Q8TAP6/Q6IQ55/Q9HC77/Q7Z460/P04350	MID1IP1/NUMA1/CEP131/MARK4/CEP97/CEP70/CEP76/TTBK2/CENPJ/CLASP1/TUBB4A	1.272309942	17/323	183/16433	1.59E-06	1.30E-06	Q7Z460/Q96L34/Q9HC77/Q8TAP6/Q8TCU4/Q8IW35/P12270/Q9UPN4/Q15691/Q8NHQ1/Q5HYA8/P04350/Q14204/P51955/O00444/Q6IQ55/Q14980	CLASP1/MARK4/CENPJ/CEP76/ALMS1/CEP97/TPR/CEP131/MAPRE1/CEP70/TMEM67/TUBB4A/DYNC1H1/NEK2/PLK4/TTBK2/NUMA1	4.93280433	9/319	183/16437	0.1247125001	0.1114794861	Q8N4C6/Q96SN8/Q99996/Q9BV73/P61586/P37198/P78406/O43633/Q7KZI7	NIN/CDK5RAP2/AKAP9/CEP250/RHOA/NUP62/RAE1/CHMP2A/MARK2
GO:0006754	ATP biosynthetic process	10/292	155/16433	0.006982431709	0.006129191417	P05496/O75746/Q8N1F7/Q5SRE5/Q92621/P25705/O15504/P08574/Q8NFH5/Q9UKX7	ATP5MC1/SLC25A12/NUP93/NUP188/NUP205/ATP5F1A/NUP42/CYC1/NUP35/NUP50	0.5799736042	22/323	155/16433	1.01E-11	8.27E-12	P05496/P08574/P06576/Q8N1F7/P49790/P12270/Q9UKX7/P55072/O15504/P25705/Q8NFH3/Q92621/Q9BW27/Q12769/Q8NFH5/Q9NRG9/Q9BTX1/O75694/Q8NFH4/Q8WUM0/P56381/P55735	ATP5MC1/CYC1/ATP5F1B/NUP93/NUP153/TPR/NUP50/VCP/NUP42/ATP5F1A/NUP43/NUP205/NUP85/NUP160/NUP35/AAAS/NDC1/NUP155/NUP37/NUP133/ATP5F1E/SEC13	9.449899037	10/319	155/16437	0.02606704588	0.0233011196	Q8TEM1/O75964/P35658/P37198/Q7Z3B4/Q99567/Q9BVL2/Q9UJZ1/P52948/P78406	NUP210/ATP5MG/NUP214/NUP62/NUP54/NUP88/NUP58/STOML2/NUP98/RAE1
GO:0075733	intracellular transport of virus	6/292	56/16433	0.006982431709	0.006129191417	Q8N1F7/Q5SRE5/Q92621/O15504/Q8NFH5/Q9UKX7	NUP93/NUP188/NUP205/NUP42/NUP35/NUP50	-0.7187352105	16/323	56/16433	2.39E-13	1.96E-13	Q8N1F7/P49790/P12270/Q9UKX7/O15504/Q8NFH3/Q92621/Q9BW27/Q12769/Q8NFH5/Q9NRG9/Q9BTX1/O75694/Q8NFH4/Q8WUM0/P55735	NUP93/NUP153/TPR/NUP50/NUP42/NUP43/NUP205/NUP85/NUP160/NUP35/AAAS/NDC1/NUP155/NUP37/NUP133/SEC13	9.775741964	8/319	56/16437	0.001310336992	0.001171299544	Q8TEM1/P35658/P37198/Q7Z3B4/Q99567/Q9BVL2/P52948/P78406	NUP210/NUP214/NUP62/NUP54/NUP88/NUP58/NUP98/RAE1
GO:0030811	regulation of nucleotide catabolic process	7/292	78/16433	0.007023058111	0.006164853348	O75746/Q8N1F7/Q5SRE5/Q92621/O15504/Q8NFH5/Q9UKX7	SLC25A12/NUP93/NUP188/NUP205/NUP42/NUP35/NUP50	-0.005180748751	16/323	78/16433	4.60E-11	3.78E-11	Q8N1F7/P49790/P12270/Q9UKX7/O15504/Q8NFH3/Q92621/Q9BW27/Q12769/Q8NFH5/Q9NRG9/Q9BTX1/O75694/Q8NFH4/Q8WUM0/P55735	NUP93/NUP153/TPR/NUP50/NUP42/NUP43/NUP205/NUP85/NUP160/NUP35/AAAS/NDC1/NUP155/NUP37/NUP133/SEC13	8.207816635	8/319	78/16437	0.006814861413	0.006091749006	Q8TEM1/P35658/P37198/Q7Z3B4/Q99567/Q9BVL2/P52948/P78406	NUP210/NUP214/NUP62/NUP54/NUP88/NUP58/NUP98/RAE1
GO:0055076	transition metal ion homeostasis	9/292	128/16433	0.007023058111	0.006164853348	Q6P5W5/Q13433/Q9ULF5/Q04656/O14863/Q16595/P04733/Q6ZMH5/P04732	SLC39A4/SLC39A6/SLC39A10/ATP7A/SLC30A4/FXN/MT1F/SLC39A5/MT1E	1.844539256	2/323	128/16433	0.9999486227	0.8197959356	P0DM35/O14863	MT1HL1/SLC30A4	-0.2792437551	5/319	128/16437	0.4821442959	0.4309848516	P38606/Q6PML9/Q8NEW0/Q15904/P09601	ATP6V1A/SLC30A9/SLC30A7/ATP6AP1/HMOX1
GO:0006405	RNA export from nucleus	9/292	130/16433	0.007807769451	0.006853674408	Q8N1F7/O43592/Q9UBU9/Q5SRE5/Q92621/O15504/Q8NFH5/Q9UKX7/Q9UMR2	NUP93/XPOT/NXF1/NUP188/NUP205/NUP42/NUP35/NUP50/DDX19B	-0.3303525151	25/323	130/16433	2.40E-16	1.96E-16	Q8N1F7/Q09161/P49790/P12270/Q9UKX7/P52298/O15504/P38919/Q9UBU9/Q8NFH3/Q92621/Q9BW27/Q12769/Q8NFH5/Q9NRG9/Q9BTX1/O43592/Q96D46/O75694/Q8NFH4/P84103/Q8WUM0/Q9H6R4/Q13769/P55735	NUP93/NCBP1/NUP153/TPR/NUP50/NCBP2/NUP42/EIF4A3/NXF1/NUP43/NUP205/NUP85/NUP160/NUP35/AAAS/NDC1/XPOT/NMD3/NUP155/NUP37/SRSF3/NUP133/NOL6/THOC5/SEC13	13.21221436	11/319	130/16437	0.003583323198	0.003203103366	Q9ULX6/Q92900/O95391/Q8TEM1/P35658/P37198/Q7Z3B4/Q99567/Q9BVL2/P52948/P78406	AKAP8L/UPF1/SLU7/NUP210/NUP214/NUP62/NUP54/NUP88/NUP58/NUP98/RAE1
GO:0007224	smoothened signaling pathway	9/292	132/16433	0.008661028811	0.007602667046	Q4G0X4/O43805/Q86X52/Q6NUS6/Q2MV58/Q6IQ55/Q9HC77/Q96GX1/Q9P2K1	KCTD21/SSNA1/CHSY1/TCTN3/TCTN1/TTBK2/CENPJ/TCTN2/CC2D2A	2.008306887	10/323	132/16433	0.002508184545	0.002056305143	Q9HC77/O43805/Q96GX1/Q68CZ1/Q6IQ55/Q2MV58/P51654/Q9NXB0/Q6NUS6/Q4AC94	CENPJ/SSNA1/TCTN2/RPGRIP1L/TTBK2/TCTN1/GPC3/MKS1/TCTN3/C2CD3	2.576185296	2/319	132/16437	0.8669376919	0.7749485283	P17612/P16435	PRKACA/POR
GO:0006406	mRNA export from nucleus	8/292	106/16433	0.008742683101	0.007674343332	Q8N1F7/Q9UBU9/Q5SRE5/Q92621/O15504/Q8NFH5/Q9UKX7/Q9UMR2	NUP93/NXF1/NUP188/NUP205/NUP42/NUP35/NUP50/DDX19B	-0.9735701344	22/323	106/16433	4.08E-15	3.34E-15	Q8N1F7/Q09161/P49790/P12270/Q9UKX7/P52298/O15504/P38919/Q9UBU9/Q8NFH3/Q92621/Q9BW27/Q12769/Q8NFH5/Q9NRG9/Q9BTX1/O75694/Q8NFH4/P84103/Q8WUM0/Q13769/P55735	NUP93/NCBP1/NUP153/TPR/NUP50/NCBP2/NUP42/EIF4A3/NXF1/NUP43/NUP205/NUP85/NUP160/NUP35/AAAS/NDC1/NUP155/NUP37/SRSF3/NUP133/THOC5/SEC13	11.38760502	11/319	106/16437	0.0009124017668	0.0008155884939	Q9ULX6/Q92900/O95391/Q8TEM1/P35658/P37198/Q7Z3B4/Q99567/Q9BVL2/P52948/P78406	AKAP8L/UPF1/SLU7/NUP210/NUP214/NUP62/NUP54/NUP88/NUP58/NUP98/RAE1
GO:0071427	mRNA-containing ribonucleoprotein complex export from nucleus	8/292	106/16433	0.008742683101	0.007674343332	Q8N1F7/Q9UBU9/Q5SRE5/Q92621/O15504/Q8NFH5/Q9UKX7/Q9UMR2	NUP93/NXF1/NUP188/NUP205/NUP42/NUP35/NUP50/DDX19B	-0.9735701344	22/323	106/16433	4.08E-15	3.34E-15	Q8N1F7/Q09161/P49790/P12270/Q9UKX7/P52298/O15504/P38919/Q9UBU9/Q8NFH3/Q92621/Q9BW27/Q12769/Q8NFH5/Q9NRG9/Q9BTX1/O75694/Q8NFH4/P84103/Q8WUM0/Q13769/P55735	NUP93/NCBP1/NUP153/TPR/NUP50/NCBP2/NUP42/EIF4A3/NXF1/NUP43/NUP205/NUP85/NUP160/NUP35/AAAS/NDC1/NUP155/NUP37/SRSF3/NUP133/THOC5/SEC13	11.38760502	11/319	106/16437	0.0009124017668	0.0008155884939	Q9ULX6/Q92900/O95391/Q8TEM1/P35658/P37198/Q7Z3B4/Q99567/Q9BVL2/P52948/P78406	AKAP8L/UPF1/SLU7/NUP210/NUP214/NUP62/NUP54/NUP88/NUP58/NUP98/RAE1
GO:0070862	negative regulation of protein exit from endoplasmic reticulum	3/292	10/16433	0.008742683101	0.007674343332	Q9GZP9/Q96Q80/Q8NBM4	DERL2/DERL3/UBAC2	1.297763863	3/323	10/16433	0.006591057485	0.00540359976	Q9GZP9/Q96Q80/Q8NBM4	DERL2/DERL3/UBAC2	1.450121914	2/319	10/16437	0.1704198252	0.152336891	Q13438/Q96DZ1	OS9/ERLEC1
GO:0046794	transport of virus	6/292	59/16433	0.008742683101	0.007674343332	Q8N1F7/Q5SRE5/Q92621/O15504/Q8NFH5/Q9UKX7	NUP93/NUP188/NUP205/NUP42/NUP35/NUP50	-0.6849898637	16/323	59/16433	5.80E-13	4.75E-13	Q8N1F7/P49790/P12270/Q9UKX7/O15504/Q8NFH3/Q92621/Q9BW27/Q12769/Q8NFH5/Q9NRG9/Q9BTX1/O75694/Q8NFH4/Q8WUM0/P55735	NUP93/NUP153/TPR/NUP50/NUP42/NUP43/NUP205/NUP85/NUP160/NUP35/AAAS/NDC1/NUP155/NUP37/NUP133/SEC13	9.522964162	8/319	59/16437	0.001773235382	0.001585080638	Q8TEM1/P35658/P37198/Q7Z3B4/Q99567/Q9BVL2/P52948/P78406	NUP210/NUP214/NUP62/NUP54/NUP88/NUP58/NUP98/RAE1
GO:0006664	glycolipid metabolic process	8/292	107/16433	0.00913935256	0.008022540514	Q07326/Q969N2/Q9H490/Q92521/Q92643/Q75T13/Q9NUD9/Q8TBF5	PIGF/PIGT/PIGU/PIGB/PIGK/PGAP1/PIGV/PIGX	1.31895547	7/323	107/16433	0.03389599617	0.02778922763	O60762/Q969N2/Q9H490/P57054/Q92521/Q9H3S5/P10619	DPM1/PIGT/PIGU/PIGP/PIGB/PIGM/CTSA	0.7793909126	6/319	107/16437	0.1870606401	0.1672119797	P06280/Q8NBX0/Q99519/O43292/Q8TEQ8/Q96S52	GLA/SCCPDH/NEU1/GPAA1/PIGO/PIGS
GO:0006516	glycoprotein catabolic process	4/292	23/16433	0.009342568411	0.008200923762	Q92611/Q9UKM7/Q8TCJ2/Q6ZVX7	EDEM1/MAN1B1/STT3B/NCCRP1	1.636849573	2/323	23/16433	0.3146128203	0.2579315632	Q9BV94/Q92611	EDEM2/EDEM1	0.1392078578	2/319	23/16437	0.3975826054	0.3553958466	Q96IV0/Q9BZQ6	NGLY1/EDEM3
GO:1903509	liposaccharide metabolic process	8/292	108/16433	0.009586321778	0.008414890917	Q07326/Q969N2/Q9H490/Q92521/Q92643/Q75T13/Q9NUD9/Q8TBF5	PIGF/PIGT/PIGU/PIGB/PIGK/PGAP1/PIGV/PIGX	1.303639463	7/323	108/16433	0.0353339481	0.02896811534	O60762/Q969N2/Q9H490/P57054/Q92521/Q9H3S5/P10619	DPM1/PIGT/PIGU/PIGP/PIGB/PIGM/CTSA	0.7667677123	6/319	108/16437	0.1894100334	0.1693120833	P06280/Q8NBX0/Q99519/O43292/Q8TEQ8/Q96S52	GLA/SCCPDH/NEU1/GPAA1/PIGO/PIGS
GO:0009408	response to heat	10/292	166/16433	0.01065671372	0.009354482936	P38646/P34931/Q8N1F7/Q5SRE5/Q92621/O15504/P17066/P11021/Q8NFH5/Q9UKX7	HSPA9/HSPA1L/NUP93/NUP188/NUP205/NUP42/HSPA6/HSPA5/NUP35/NUP50	-1.125119834	22/323	166/16433	3.81E-11	3.12E-11	Q8N1F7/P49790/P12270/P38646/Q0VDF9/Q9UKX7/P55072/O15504/Q8NFH3/Q92621/Q9BW27/Q12769/Q8NFH5/Q9NRG9/Q9BTX1/O75694/Q8NFH4/P34931/Q8WUM0/P11021/P62258/P55735	NUP93/NUP153/TPR/HSPA9/HSPA14/NUP50/VCP/NUP42/NUP43/NUP205/NUP85/NUP160/NUP35/AAAS/NDC1/NUP155/NUP37/HSPA1L/NUP133/HSPA5/YWHAE/SEC13	7.351528353	14/319	166/16437	0.0007845397999	0.0007012937251	O95391/O75506/P17612/Q8TEM1/Q92769/P35658/P37198/Q7Z3B4/Q99567/Q9BVL2/P09601/P52948/P78406/Q9UL15	SLU7/HSBP1/PRKACA/NUP210/HDAC2/NUP214/NUP62/NUP54/NUP88/NUP58/HMOX1/NUP98/RAE1/BAG5
GO:0071218	cellular response to misfolded protein	4/292	24/16433	0.01065671372	0.009354482936	Q9NYU2/Q9BUN8/Q9H819/Q9HCN8	UGGT1/DERL1/DNAJC18/SDF2L1	1.11681468	4/323	24/16433	0.008803760993	0.007217658304	Q9NYU2/P55072/Q92890/Q9BUN8	UGGT1/VCP/UFD1/DERL1	1.229438149	3/319	24/16437	0.1369460451	0.1224149522	O14656/Q99470/Q9NYU1	TOR1A/SDF2/UGGT2
GO:0043470	regulation of carbohydrate catabolic process	7/292	85/16433	0.01065671372	0.009354482936	O75746/Q8N1F7/Q5SRE5/Q92621/O15504/Q8NFH5/Q9UKX7	SLC25A12/NUP93/NUP188/NUP205/NUP42/NUP35/NUP50	0.004532666408	16/323	85/16433	1.68E-10	1.38E-10	Q8N1F7/P49790/P12270/Q9UKX7/O15504/Q8NFH3/Q92621/Q9BW27/Q12769/Q8NFH5/Q9NRG9/Q9BTX1/O75694/Q8NFH4/Q8WUM0/P55735	NUP93/NUP153/TPR/NUP50/NUP42/NUP43/NUP205/NUP85/NUP160/NUP35/AAAS/NDC1/NUP155/NUP37/NUP133/SEC13	7.83654999	8/319	85/16437	0.01057468601	0.009452625531	Q8TEM1/P35658/P37198/Q7Z3B4/Q99567/Q9BVL2/P52948/P78406	NUP210/NUP214/NUP62/NUP54/NUP88/NUP58/NUP98/RAE1
GO:0060964	regulation of gene silencing by miRNA	7/292	85/16433	0.01065671372	0.009354482936	Q8N1F7/Q5SRE5/Q92621/O15504/P26651/Q8NFH5/Q9UKX7	NUP93/NUP188/NUP205/NUP42/ZFP36/NUP35/NUP50	-0.5153422122	16/323	85/16433	1.68E-10	1.38E-10	Q8N1F7/P49790/P12270/Q9UKX7/O15504/Q8NFH3/Q92621/Q9BW27/Q12769/Q8NFH5/Q9NRG9/Q9BTX1/O75694/Q8NFH4/Q8WUM0/P55735	NUP93/NUP153/TPR/NUP50/NUP42/NUP43/NUP205/NUP85/NUP160/NUP35/AAAS/NDC1/NUP155/NUP37/NUP133/SEC13	7.316675111	9/319	85/16437	0.00319442431	0.002855469823	Q13546/Q8TEM1/P35658/P37198/Q7Z3B4/Q99567/Q9BVL2/P52948/P78406	RIPK1/NUP210/NUP214/NUP62/NUP54/NUP88/NUP58/NUP98/RAE1
GO:0006620	posttranslational protein targeting to endoplasmic reticulum membrane	3/292	11/16433	0.011010664	0.009665181141	Q99442/P11021/Q9UGP8	SEC62/HSPA5/SEC63	2.014790002	3/323	11/16433	0.008643098526	0.007085941099	P61619/P11021/Q9UGP8	SEC61A1/HSPA5/SEC63	2.149602462
GO:0060147	regulation of posttranscriptional gene silencing	7/292	88/16433	0.01267667996	0.01112761302	Q8N1F7/Q5SRE5/Q92621/O15504/P26651/Q8NFH5/Q9UKX7	NUP93/NUP188/NUP205/NUP42/ZFP36/NUP35/NUP50	-0.5091411011	16/323	88/16433	2.82E-10	2.31E-10	Q8N1F7/P49790/P12270/Q9UKX7/O15504/Q8NFH3/Q92621/Q9BW27/Q12769/Q8NFH5/Q9NRG9/Q9BTX1/O75694/Q8NFH4/Q8WUM0/P55735	NUP93/NUP153/TPR/NUP50/NUP42/NUP43/NUP205/NUP85/NUP160/NUP35/AAAS/NDC1/NUP155/NUP37/NUP133/SEC13	7.173113445	9/319	88/16437	0.003854570029	0.003445568694	Q13546/Q8TEM1/P35658/P37198/Q7Z3B4/Q99567/Q9BVL2/P52948/P78406	RIPK1/NUP210/NUP214/NUP62/NUP54/NUP88/NUP58/NUP98/RAE1
GO:0060966	regulation of gene silencing by RNA	7/292	88/16433	0.01267667996	0.01112761302	Q8N1F7/Q5SRE5/Q92621/O15504/P26651/Q8NFH5/Q9UKX7	NUP93/NUP188/NUP205/NUP42/ZFP36/NUP35/NUP50	-0.5091411011	16/323	88/16433	2.82E-10	2.31E-10	Q8N1F7/P49790/P12270/Q9UKX7/O15504/Q8NFH3/Q92621/Q9BW27/Q12769/Q8NFH5/Q9NRG9/Q9BTX1/O75694/Q8NFH4/Q8WUM0/P55735	NUP93/NUP153/TPR/NUP50/NUP42/NUP43/NUP205/NUP85/NUP160/NUP35/AAAS/NDC1/NUP155/NUP37/NUP133/SEC13	7.173113445	9/319	88/16437	0.003854570029	0.003445568694	Q13546/Q8TEM1/P35658/P37198/Q7Z3B4/Q99567/Q9BVL2/P52948/P78406	RIPK1/NUP210/NUP214/NUP62/NUP54/NUP88/NUP58/NUP98/RAE1
GO:0043161	proteasome-mediated ubiquitin-dependent protein catabolic process	17/292	408/16433	0.013630211	0.01196462433	Q92611/Q9GZP9/Q86TM6/Q9UBV2/Q8IXB1/Q96Q80/Q9BUN8/Q9H819/Q96CS3/Q9UKM7/Q9UKV5/Q8TCJ2/O94905/P11021/Q15011/Q6ZVX7/O75113	EDEM1/DERL2/SYVN1/SEL1L/DNAJC10/DERL3/DERL1/DNAJC18/FAF2/MAN1B1/AMFR/STT3B/ERLIN2/HSPA5/HERPUD1/NCCRP1/N4BP1	1.550988229	18/323	408/16433	0.00941158001	0.007715971466	Q9UBV2/Q9GZP9/P48730/P49674/Q9BV94/P55072/Q8IXB1/Q96Q80/Q5HYA8/Q92611/P14625/Q92890/Q96CS3/Q9BUN8/Q9BVT8/P11021/O60337/P51572	SEL1L/DERL2/CSNK1D/CSNK1E/EDEM2/VCP/DNAJC10/DERL3/TMEM67/EDEM1/HSP90B1/UFD1/FAF2/DERL1/TMUB1/HSPA5/MARCHF6/BCAP31	1.741496683	12/319	408/16437	0.4759949258	0.4254879799	P48556/Q9BQE4/Q13617/P62877/Q13438/Q8IWF2/Q96DZ1/Q9BZQ6/Q9NXK8/Q9UL15/O00124/O76024	PSMD8/SELENOS/CUL2/RBX1/OS9/FOXRED2/ERLEC1/EDEM3/FBXL12/BAG5/UBXN8/WFS1
GO:0007007	inner mitochondrial membrane organization	5/292	44/16433	0.013630211	0.01196462433	Q9Y584/Q9Y5L4/P05496/P25705/Q9Y512	TIMM22/TIMM13/ATP5MC1/ATP5F1A/SAMM50	0.4296008549	8/323	44/16433	2.14E-05	1.75E-05	P05496/Q9Y584/P06576/P25705/Q9Y5L4/P60602/Q9Y512/P56381	ATP5MC1/TIMM22/ATP5F1B/ATP5F1A/TIMM13/ROMO1/SAMM50/ATP5F1E	3.264341118	5/319	44/16437	0.03599274331	0.03217361953	P62072/Q9BSF4/Q9NVH1/Q9Y5J7/O75964	TIMM10/TIMM29/DNAJC11/TIMM9/ATP5MG
GO:0070861	regulation of protein exit from endoplasmic reticulum	4/292	26/16433	0.01369004177	0.01201714389	Q92611/Q9GZP9/Q96Q80/Q8NBM4	EDEM1/DERL2/DERL3/UBAC2	1.079967649	6/323	26/16433	9.59E-05	7.87E-05	Q9GZP9/Q9BV94/Q96Q80/Q8NBM4/Q92611/P51572	DERL2/EDEM2/DERL3/UBAC2/EDEM1/BCAP31	3.26401984	3/319	26/16437	0.1616158452	0.1444670852	Q8IWJ2/Q13438/Q96DZ1	GCC2/OS9/ERLEC1
GO:0071712	ER-associated misfolded protein catabolic process	3/292	12/16433	0.01375954872	0.01207815722	Q9NYU2/Q9BUN8/Q9HCN8	UGGT1/DERL1/SDF2L1	0.4005792726	4/323	12/16433	0.0006132709919	0.0005027828982	Q9NYU2/P55072/Q92890/Q9BUN8	UGGT1/VCP/UFD1/DERL1	1.781199454	3/319	12/16437	0.03398560287	0.03037945307	O14656/Q99470/Q9NYU1	TOR1A/SDF2/UGGT2
GO:0006611	protein export from nucleus	10/292	174/16433	0.01404891174	0.0123321606	P38646/Q8N1F7/O43592/Q9UBU9/Q5SRE5/Q92621/O15504/Q8NFH5/Q9UKX7/Q9UMR2	HSPA9/NUP93/XPOT/NXF1/NUP188/NUP205/NUP42/NUP35/NUP50/DDX19B	-0.6647952094	27/323	174/16433	3.15E-15	2.58E-15	Q8N1F7/Q09161/P49790/P12270/P38646/Q9UKX7/P52298/O15504/P38919/Q9UBU9/Q8NFH3/Q92621/Q9BW27/Q12769/Q8NFH5/Q9NRG9/Q9BTX1/O43592/Q96D46/O75694/Q8NFH4/P84103/Q8WUM0/Q9H6R4/Q13769/P62258/P55735	NUP93/NCBP1/NUP153/TPR/HSPA9/NUP50/NCBP2/NUP42/EIF4A3/NXF1/NUP43/NUP205/NUP85/NUP160/NUP35/AAAS/NDC1/XPOT/NMD3/NUP155/NUP37/SRSF3/NUP133/NOL6/THOC5/YWHAE/SEC13	12.01402656	13/319	174/16437	0.002985100725	0.002668357179	Q9ULX6/Q92900/O95391/P17612/P61970/Q8TEM1/P35658/P37198/Q7Z3B4/Q99567/Q9BVL2/P52948/P78406	AKAP8L/UPF1/SLU7/PRKACA/NUTF2/NUP210/NUP214/NUP62/NUP54/NUP88/NUP58/NUP98/RAE1
GO:1903578	regulation of ATP metabolic process	8/292	117/16433	0.01439488533	0.01263585686	O75746/Q8N1F7/Q5SRE5/Q92621/Q04656/O15504/Q8NFH5/Q9UKX7	SLC25A12/NUP93/NUP188/NUP205/ATP7A/NUP42/NUP35/NUP50	0.07269513216	17/323	117/16433	2.34E-09	1.92E-09	Q8N1F7/P49790/P12270/Q9UKX7/P55072/O15504/Q8NFH3/Q92621/Q9BW27/Q12769/Q8NFH5/Q9NRG9/Q9BTX1/O75694/Q8NFH4/Q8WUM0/P55735	NUP93/NUP153/TPR/NUP50/VCP/NUP42/NUP43/NUP205/NUP85/NUP160/NUP35/AAAS/NDC1/NUP155/NUP37/NUP133/SEC13	6.892024405	9/319	117/16437	0.01671147783	0.01493825366	Q8TEM1/P61586/P35658/P37198/Q7Z3B4/Q99567/Q9BVL2/P52948/P78406	NUP210/RHOA/NUP214/NUP62/NUP54/NUP88/NUP58/NUP98/RAE1
GO:0051196	regulation of coenzyme metabolic process	7/292	92/16433	0.0155641469	0.01366223682	O75746/Q8N1F7/Q5SRE5/Q92621/O15504/Q8NFH5/Q9UKX7	SLC25A12/NUP93/NUP188/NUP205/NUP42/NUP35/NUP50	0.01976171547	16/323	92/16433	5.37E-10	4.40E-10	Q8N1F7/P49790/P12270/Q9UKX7/O15504/Q8NFH3/Q92621/Q9BW27/Q12769/Q8NFH5/Q9NRG9/Q9BTX1/O75694/Q8NFH4/Q8WUM0/P55735	NUP93/NUP153/TPR/NUP50/NUP42/NUP43/NUP205/NUP85/NUP160/NUP35/AAAS/NDC1/NUP155/NUP37/NUP133/SEC13	7.511449833	8/319	92/16437	0.01599552695	0.01429827101	Q8TEM1/P35658/P37198/Q7Z3B4/Q99567/Q9BVL2/P52948/P78406	NUP210/NUP214/NUP62/NUP54/NUP88/NUP58/NUP98/RAE1
GO:0009127	purine nucleoside monophosphate biosynthetic process	10/292	178/16433	0.01627313018	0.01428458365	P05496/O75746/Q8N1F7/Q5SRE5/Q92621/P25705/O15504/P08574/Q8NFH5/Q9UKX7	ATP5MC1/SLC25A12/NUP93/NUP188/NUP205/ATP5F1A/NUP42/CYC1/NUP35/NUP50	0.1607133574	22/323	178/16433	1.41E-10	1.16E-10	P05496/P08574/P06576/Q8N1F7/P49790/P12270/Q9UKX7/P55072/O15504/P25705/Q8NFH3/Q92621/Q9BW27/Q12769/Q8NFH5/Q9NRG9/Q9BTX1/O75694/Q8NFH4/Q8WUM0/P56381/P55735	ATP5MC1/CYC1/ATP5F1B/NUP93/NUP153/TPR/NUP50/VCP/NUP42/ATP5F1A/NUP43/NUP205/NUP85/NUP160/NUP35/AAAS/NDC1/NUP155/NUP37/NUP133/ATP5F1E/SEC13	8.252337823	11/319	178/16437	0.02313640998	0.02068144808	P12268/Q8TEM1/O75964/P35658/P37198/Q7Z3B4/Q99567/Q9BVL2/Q9UJZ1/P52948/P78406	IMPDH2/NUP210/ATP5MG/NUP214/NUP62/NUP54/NUP88/NUP58/STOML2/NUP98/RAE1
GO:0009168	purine ribonucleoside monophosphate biosynthetic process	10/292	178/16433	0.01627313018	0.01428458365	P05496/O75746/Q8N1F7/Q5SRE5/Q92621/P25705/O15504/P08574/Q8NFH5/Q9UKX7	ATP5MC1/SLC25A12/NUP93/NUP188/NUP205/ATP5F1A/NUP42/CYC1/NUP35/NUP50	0.1607133574	22/323	178/16433	1.41E-10	1.16E-10	P05496/P08574/P06576/Q8N1F7/P49790/P12270/Q9UKX7/P55072/O15504/P25705/Q8NFH3/Q92621/Q9BW27/Q12769/Q8NFH5/Q9NRG9/Q9BTX1/O75694/Q8NFH4/Q8WUM0/P56381/P55735	ATP5MC1/CYC1/ATP5F1B/NUP93/NUP153/TPR/NUP50/VCP/NUP42/ATP5F1A/NUP43/NUP205/NUP85/NUP160/NUP35/AAAS/NDC1/NUP155/NUP37/NUP133/ATP5F1E/SEC13	8.252337823	11/319	178/16437	0.02313640998	0.02068144808	P12268/Q8TEM1/O75964/P35658/P37198/Q7Z3B4/Q99567/Q9BVL2/Q9UJZ1/P52948/P78406	IMPDH2/NUP210/ATP5MG/NUP214/NUP62/NUP54/NUP88/NUP58/STOML2/NUP98/RAE1
GO:2001169	regulation of ATP biosynthetic process	7/292	93/16433	0.01628067539	0.01429120685	O75746/Q8N1F7/Q5SRE5/Q92621/O15504/Q8NFH5/Q9UKX7	SLC25A12/NUP93/NUP188/NUP205/NUP42/NUP35/NUP50	0.01334410434	17/323	93/16433	6.66E-11	5.46E-11	Q8N1F7/P49790/P12270/Q9UKX7/P55072/O15504/Q8NFH3/Q92621/Q9BW27/Q12769/Q8NFH5/Q9NRG9/Q9BTX1/O75694/Q8NFH4/Q8WUM0/P55735	NUP93/NUP153/TPR/NUP50/VCP/NUP42/NUP43/NUP205/NUP85/NUP160/NUP35/AAAS/NDC1/NUP155/NUP37/NUP133/SEC13	8.431244101	8/319	93/16437	0.01648648368	0.01473713323	Q8TEM1/P35658/P37198/Q7Z3B4/Q99567/Q9BVL2/P52948/P78406	NUP210/NUP214/NUP62/NUP54/NUP88/NUP58/NUP98/RAE1
GO:0032886	regulation of microtubule-based process	11/292	215/16433	0.01982648018	0.01740372083	Q9NPA3/Q14980/Q9UPN4/Q96L34/Q8IW35/Q8NHQ1/Q8TAP6/Q6IQ55/Q9HC77/Q7Z460/P04350	MID1IP1/NUMA1/CEP131/MARK4/CEP97/CEP70/CEP76/TTBK2/CENPJ/CLASP1/TUBB4A	1.060886919	17/323	215/16433	1.42E-05	1.16E-05	Q7Z460/Q96L34/Q9HC77/Q8TAP6/Q8TCU4/Q8IW35/P12270/Q9UPN4/Q15691/Q8NHQ1/Q5HYA8/P04350/Q14204/P51955/O00444/Q6IQ55/Q14980	CLASP1/MARK4/CENPJ/CEP76/ALMS1/CEP97/TPR/CEP131/MAPRE1/CEP70/TMEM67/TUBB4A/DYNC1H1/NEK2/PLK4/TTBK2/NUMA1	4.235413469	9/319	215/16437	0.2239979557	0.2002299447	Q8N4C6/Q96SN8/Q99996/Q9BV73/P61586/P37198/P78406/O43633/Q7KZI7	NIN/CDK5RAP2/AKAP9/CEP250/RHOA/NUP62/RAE1/CHMP2A/MARK2
GO:0006999	nuclear pore organization	3/292	14/16433	0.02039041745	0.01789874601	Q8N1F7/Q92621/Q8NFH5	NUP93/NUP205/NUP35	0.3584879247	7/323	14/16433	4.81E-08	3.95E-08	Q8N1F7/P49790/P12270/Q92621/Q8NFH5/Q9BTX1/Q8WUM0	NUP93/NUP153/TPR/NUP205/NUP35/NDC1/NUP133	6.015147259	3/319	14/16437	0.0457115089	0.04086114478	Q9NQC3/Q7Z3B4/P52948	RTN4/NUP54/NUP98
GO:0044766	multi-organism transport	6/292	72/16433	0.02039041745	0.01789874601	Q8N1F7/Q5SRE5/Q92621/O15504/Q8NFH5/Q9UKX7	NUP93/NUP188/NUP205/NUP42/NUP35/NUP50	-1.229633176	18/323	72/16433	7.27E-14	5.96E-14	Q8N1F7/P49790/P12270/Q9UKX7/O15504/Q8NFH3/Q92621/Q9BW27/Q12769/Q8NFH5/Q9NRG9/Q9BTX1/O75694/Q8NFH4/Q8WUM0/Q12829/Q13769/P55735	NUP93/NUP153/TPR/NUP50/NUP42/NUP43/NUP205/NUP85/NUP160/NUP35/AAAS/NDC1/NUP155/NUP37/NUP133/RAB40B/THOC5/SEC13	10.24806103	9/319	72/16437	0.001180060997	0.001054846895	Q8TEM1/P51149/P35658/P37198/Q7Z3B4/Q99567/Q9BVL2/P52948/P78406	NUP210/RAB7A/NUP214/NUP62/NUP54/NUP88/NUP58/NUP98/RAE1
GO:1902579	multi-organism localization	6/292	72/16433	0.02039041745	0.01789874601	Q8N1F7/Q5SRE5/Q92621/O15504/Q8NFH5/Q9UKX7	NUP93/NUP188/NUP205/NUP42/NUP35/NUP50	-1.229633176	18/323	72/16433	7.27E-14	5.96E-14	Q8N1F7/P49790/P12270/Q9UKX7/O15504/Q8NFH3/Q92621/Q9BW27/Q12769/Q8NFH5/Q9NRG9/Q9BTX1/O75694/Q8NFH4/Q8WUM0/Q12829/Q13769/P55735	NUP93/NUP153/TPR/NUP50/NUP42/NUP43/NUP205/NUP85/NUP160/NUP35/AAAS/NDC1/NUP155/NUP37/NUP133/RAB40B/THOC5/SEC13	10.24806103	9/319	72/16437	0.001180060997	0.001054846895	Q8TEM1/P51149/P35658/P37198/Q7Z3B4/Q99567/Q9BVL2/P52948/P78406	NUP210/RAB7A/NUP214/NUP62/NUP54/NUP88/NUP58/NUP98/RAE1
GO:0051168	nuclear export	10/292	189/16433	0.02408340373	0.02114045616	P38646/Q8N1F7/O43592/Q9UBU9/Q5SRE5/Q92621/O15504/Q8NFH5/Q9UKX7/Q9UMR2	HSPA9/NUP93/XPOT/NXF1/NUP188/NUP205/NUP42/NUP35/NUP50/DDX19B	-0.6533966969	27/323	189/16433	2.49E-14	2.04E-14	Q8N1F7/Q09161/P49790/P12270/P38646/Q9UKX7/P52298/O15504/P38919/Q9UBU9/Q8NFH3/Q92621/Q9BW27/Q12769/Q8NFH5/Q9NRG9/Q9BTX1/O43592/Q96D46/O75694/Q8NFH4/P84103/Q8WUM0/Q9H6R4/Q13769/P62258/P55735	NUP93/NCBP1/NUP153/TPR/HSPA9/NUP50/NCBP2/NUP42/EIF4A3/NXF1/NUP43/NUP205/NUP85/NUP160/NUP35/AAAS/NDC1/XPOT/NMD3/NUP155/NUP37/SRSF3/NUP133/NOL6/THOC5/YWHAE/SEC13	11.36106928	13/319	189/16437	0.005253305829	0.004695887212	Q9ULX6/Q92900/O95391/P17612/P61970/Q8TEM1/P35658/P37198/Q7Z3B4/Q99567/Q9BVL2/P52948/P78406	AKAP8L/UPF1/SLU7/PRKACA/NUTF2/NUP210/NUP214/NUP62/NUP54/NUP88/NUP58/NUP98/RAE1
GO:0007006	mitochondrial membrane organization	8/292	129/16433	0.02471291298	0.02169304054	Q3ZCQ8/Q9Y584/Q9NS69/Q9Y5L4/P05496/P25705/Q9Y512/Q6UXN7	TIMM50/TIMM22/TOMM22/TIMM13/ATP5MC1/ATP5F1A/SAMM50/TOMM20L	1.301464837	13/323	129/16433	1.75E-05	1.43E-05	P05496/Q9Y584/P06576/Q3ZCQ8/P61981/Q9NS69/P25705/Q9Y5L4/P60602/Q9Y512/P34932/P56381/P62258	ATP5MC1/TIMM22/ATP5F1B/TIMM50/YWHAG/TOMM22/ATP5F1A/TIMM13/ROMO1/SAMM50/HSPA4/ATP5F1E/YWHAE	4.480933689	5/319	129/16437	0.485847858	0.4342954356	P62072/Q9BSF4/Q9NVH1/Q9Y5J7/O75964	TIMM10/TIMM29/DNAJC11/TIMM9/ATP5MG
GO:0009156	ribonucleoside monophosphate biosynthetic process	10/292	192/16433	0.02656282576	0.02331689739	P05496/O75746/Q8N1F7/Q5SRE5/Q92621/P25705/O15504/P08574/Q8NFH5/Q9UKX7	ATP5MC1/SLC25A12/NUP93/NUP188/NUP205/ATP5F1A/NUP42/CYC1/NUP35/NUP50	0.1142555896	22/323	192/16433	5.63E-10	4.62E-10	P05496/P08574/P06576/Q8N1F7/P49790/P12270/Q9UKX7/P55072/O15504/P25705/Q8NFH3/Q92621/Q9BW27/Q12769/Q8NFH5/Q9NRG9/Q9BTX1/O75694/Q8NFH4/Q8WUM0/P56381/P55735	ATP5MC1/CYC1/ATP5F1B/NUP93/NUP153/TPR/NUP50/VCP/NUP42/ATP5F1A/NUP43/NUP205/NUP85/NUP160/NUP35/AAAS/NDC1/NUP155/NUP37/NUP133/ATP5F1E/SEC13	7.81741342	11/319	192/16437	0.03393449405	0.03033376732	P12268/Q8TEM1/O75964/P35658/P37198/Q7Z3B4/Q99567/Q9BVL2/Q9UJZ1/P52948/P78406	IMPDH2/NUP210/ATP5MG/NUP214/NUP62/NUP54/NUP88/NUP58/STOML2/NUP98/RAE1
GO:0006110	regulation of glycolytic process	6/292	77/16433	0.02778209849	0.02438717724	Q8N1F7/Q5SRE5/Q92621/O15504/Q8NFH5/Q9UKX7	NUP93/NUP188/NUP205/NUP42/NUP35/NUP50	-0.6225443313	16/323	77/16433	3.81E-11	3.12E-11	Q8N1F7/P49790/P12270/Q9UKX7/O15504/Q8NFH3/Q92621/Q9BW27/Q12769/Q8NFH5/Q9NRG9/Q9BTX1/O75694/Q8NFH4/Q8WUM0/P55735	NUP93/NUP153/TPR/NUP50/NUP42/NUP43/NUP205/NUP85/NUP160/NUP35/AAAS/NDC1/NUP155/NUP37/NUP133/SEC13	8.270245603	8/319	77/16437	0.006506272229	0.005815903652	Q8TEM1/P35658/P37198/Q7Z3B4/Q99567/Q9BVL2/P52948/P78406	NUP210/NUP214/NUP62/NUP54/NUP88/NUP58/NUP98/RAE1
GO:0016925	protein sumoylation	6/292	78/16433	0.02916878893	0.02560441666	Q8N1F7/Q5SRE5/Q92621/O15504/Q8NFH5/Q9UKX7	NUP93/NUP188/NUP205/NUP42/NUP35/NUP50	-0.6235728847	15/323	78/16433	5.09E-10	4.17E-10	Q8N1F7/P49790/P12270/Q9UKX7/O15504/Q8NFH3/Q92621/Q9BW27/Q12769/Q8NFH5/Q9NRG9/Q9BTX1/O75694/Q8NFH4/Q8WUM0	NUP93/NUP153/TPR/NUP50/NUP42/NUP43/NUP205/NUP85/NUP160/NUP35/AAAS/NDC1/NUP155/NUP37/NUP133	7.164224165	8/319	78/16437	0.006814861413	0.006091749006	Q8TEM1/P35658/P37198/Q7Z3B4/Q99567/Q9BVL2/P52948/P78406	NUP210/NUP214/NUP62/NUP54/NUP88/NUP58/NUP98/RAE1
GO:0007052	mitotic spindle organization	7/292	105/16433	0.02953947613	0.02592980657	Q08AG7/Q8TEP8/Q9NRH3/Q14980/Q8IW35/P23258/Q7Z460	MZT1/CEP192/TUBG2/NUMA1/CEP97/TUBG1/CLASP1	0.4000114166	14/323	105/16433	2.40E-07	1.97E-07	Q8TEP8/Q7Z460/Q9NRH3/P62491/Q8IW35/P12270/P23258/P55072/Q08AG7/Q14204/P51955/Q9NRG9/Q14980/Q9P287	CEP192/CLASP1/TUBG2/RAB11A/CEP97/TPR/TUBG1/VCP/MZT1/DYNC1H1/NEK2/AAAS/NUMA1/BCCIP	5.520088874	7/319	105/16437	0.0728661328	0.0651344415	O95613/Q08379/P61586/P37198/Q9UH99/P78406/O43633	PCNT/GOLGA2/RHOA/NUP62/SUN2/RAE1/CHMP2A
GO:0006913	nucleocytoplasmic transport	14/292	334/16433	0.02953947613	0.02592980657	Q9H1M0/P0DJD1/P38646/Q8N1F7/O43592/Q9UBU9/Q5SRE5/O95149/Q92621/Q8TEQ6/O15504/Q8NFH5/Q9UKX7/Q9UMR2	NUP62CL/RGPD2/HSPA9/NUP93/XPOT/NXF1/NUP188/SNUPN/NUP205/GEMIN5/NUP42/NUP35/NUP50/DDX19B	0.4861628025	29/323	334/16433	4.24E-10	3.48E-10	Q8N1F7/Q09161/P49790/P12270/P38646/Q9UKX7/P52298/O15504/P38919/Q9UBU9/Q8NFH3/Q92621/Q9BW27/Q12769/P14678/Q8NFH5/Q9NRG9/Q9BTX1/O43592/Q96D46/O75694/Q8WXD5/Q8NFH4/P84103/Q8WUM0/Q9H6R4/Q13769/P62258/P55735	NUP93/NCBP1/NUP153/TPR/HSPA9/NUP50/NCBP2/NUP42/EIF4A3/NXF1/NUP43/NUP205/NUP85/NUP160/SNRPB/NUP35/AAAS/NDC1/XPOT/NMD3/NUP155/GEMIN6/NUP37/SRSF3/NUP133/NOL6/THOC5/YWHAE/SEC13	8.358815447	14/319	334/16437	0.08885402524	0.07942588809	Q9ULX6/Q92900/O95391/P17612/P61970/Q8TEM1/P35658/P37198/Q7Z3B4/Q99567/Q9BVL2/P52948/P78406/Q7Z4Q2	AKAP8L/UPF1/SLU7/PRKACA/NUTF2/NUP210/NUP214/NUP62/NUP54/NUP88/NUP58/NUP98/RAE1/HEATR3
GO:0051169	nuclear transport	14/292	337/16433	0.03150503509	0.02765517785	Q9H1M0/P0DJD1/P38646/Q8N1F7/O43592/Q9UBU9/Q5SRE5/O95149/Q92621/Q8TEQ6/O15504/Q8NFH5/Q9UKX7/Q9UMR2	NUP62CL/RGPD2/HSPA9/NUP93/XPOT/NXF1/NUP188/SNUPN/NUP205/GEMIN5/NUP42/NUP35/NUP50/DDX19B	0.483805112	29/323	337/16433	5.13E-10	4.21E-10	Q8N1F7/Q09161/P49790/P12270/P38646/Q9UKX7/P52298/O15504/P38919/Q9UBU9/Q8NFH3/Q92621/Q9BW27/Q12769/P14678/Q8NFH5/Q9NRG9/Q9BTX1/O43592/Q96D46/O75694/Q8WXD5/Q8NFH4/P84103/Q8WUM0/Q9H6R4/Q13769/P62258/P55735	NUP93/NCBP1/NUP153/TPR/HSPA9/NUP50/NCBP2/NUP42/EIF4A3/NXF1/NUP43/NUP205/NUP85/NUP160/SNRPB/NUP35/AAAS/NDC1/XPOT/NMD3/NUP155/GEMIN6/NUP37/SRSF3/NUP133/NOL6/THOC5/YWHAE/SEC13	8.30153603	14/319	337/16437	0.09425330658	0.08425226162	Q9ULX6/Q92900/O95391/P17612/P61970/Q8TEM1/P35658/P37198/Q7Z3B4/Q99567/Q9BVL2/P52948/P78406/Q7Z4Q2	AKAP8L/UPF1/SLU7/PRKACA/NUTF2/NUP210/NUP214/NUP62/NUP54/NUP88/NUP58/NUP98/RAE1/HEATR3
GO:0009266	response to temperature stimulus	11/292	232/16433	0.03205108959	0.02813450549	Q96HE7/P38646/P34931/Q8N1F7/Q5SRE5/Q92621/O15504/P17066/P11021/Q8NFH5/Q9UKX7	ERO1A/HSPA9/HSPA1L/NUP93/NUP188/NUP205/NUP42/HSPA6/HSPA5/NUP35/NUP50	-0.5566514356	25/323	232/16433	1.13E-10	9.29E-11	Q8N1F7/P49790/Q13217/P12270/P38646/Q0VDF9/Q9UKX7/P10809/P55072/O15504/Q8NFH3/Q92621/Q9BW27/Q12769/Q8NFH5/Q9NRG9/Q9BTX1/O75694/Q8NFH4/P34931/Q8WUM0/P11021/P62258/Q9NZF1/P55735	NUP93/NUP153/DNAJC3/TPR/HSPA9/HSPA14/NUP50/HSPD1/VCP/NUP42/NUP43/NUP205/NUP85/NUP160/NUP35/AAAS/NDC1/NUP155/NUP37/HSPA1L/NUP133/HSPA5/YWHAE/PLAC8/SEC13	7.924340471	14/319	232/16437	0.008735803926	0.007808863843	O95391/O75506/P17612/Q8TEM1/Q92769/P35658/P37198/Q7Z3B4/Q99567/Q9BVL2/P09601/P52948/P78406/Q9UL15	SLU7/HSBP1/PRKACA/NUP210/HDAC2/NUP214/NUP62/NUP54/NUP88/NUP58/HMOX1/NUP98/RAE1/BAG5
GO:1900542	regulation of purine nucleotide metabolic process	8/292	137/16433	0.03280700188	0.02879804668	O75746/Q8N1F7/Q5SRE5/Q92621/Q04656/O15504/Q8NFH5/Q9UKX7	SLC25A12/NUP93/NUP188/NUP205/ATP7A/NUP42/NUP35/NUP50	0.02698096369	17/323	137/16433	2.47E-08	2.02E-08	Q8N1F7/P49790/P12270/Q9UKX7/P55072/O15504/Q8NFH3/Q92621/Q9BW27/Q12769/Q8NFH5/Q9NRG9/Q9BTX1/O75694/Q8NFH4/Q8WUM0/P55735	NUP93/NUP153/TPR/NUP50/VCP/NUP42/NUP43/NUP205/NUP85/NUP160/NUP35/AAAS/NDC1/NUP155/NUP37/NUP133/SEC13	6.180753534	9/319	137/16437	0.03428143733	0.03064389708	Q8TEM1/P61586/P35658/P37198/Q7Z3B4/Q99567/Q9BVL2/P52948/P78406	NUP210/RHOA/NUP214/NUP62/NUP54/NUP88/NUP58/NUP98/RAE1
GO:0009124	nucleoside monophosphate biosynthetic process	10/292	202/16433	0.03475678797	0.03050957251	P05496/O75746/Q8N1F7/Q5SRE5/Q92621/P25705/O15504/P08574/Q8NFH5/Q9UKX7	ATP5MC1/SLC25A12/NUP93/NUP188/NUP205/ATP5F1A/NUP42/CYC1/NUP35/NUP50	0.09153769169	22/323	202/16433	1.51E-09	1.23E-09	P05496/P08574/P06576/Q8N1F7/P49790/P12270/Q9UKX7/P55072/O15504/P25705/Q8NFH3/Q92621/Q9BW27/Q12769/Q8NFH5/Q9NRG9/Q9BTX1/O75694/Q8NFH4/Q8WUM0/P56381/P55735	ATP5MC1/CYC1/ATP5F1B/NUP93/NUP153/TPR/NUP50/VCP/NUP42/ATP5F1A/NUP43/NUP205/NUP85/NUP160/NUP35/AAAS/NDC1/NUP155/NUP37/NUP133/ATP5F1E/SEC13	7.484388364	11/319	202/16437	0.04213944792	0.03766810863	P12268/Q8TEM1/O75964/P35658/P37198/Q7Z3B4/Q99567/Q9BVL2/Q9UJZ1/P52948/P78406	IMPDH2/NUP210/ATP5MG/NUP214/NUP62/NUP54/NUP88/NUP58/STOML2/NUP98/RAE1
GO:0006733	oxidoreduction coenzyme metabolic process	10/292	203/16433	0.0358158003	0.03143917548	Q96MF6/O75746/Q8N1F7/Q96H96/Q16795/Q5SRE5/Q92621/O15504/Q8NFH5/Q9UKX7	COQ10A/SLC25A12/NUP93/COQ2/NDUFA9/NUP188/NUP205/NUP42/NUP35/NUP50	0.725796241	17/323	203/16433	6.50E-06	5.33E-06	Q8N1F7/P49790/P12270/Q9UKX7/P55072/O15504/Q8NFH3/Q92621/Q9BW27/Q12769/Q8NFH5/Q9NRG9/Q9BTX1/O75694/Q8NFH4/Q8WUM0/P55735	NUP93/NUP153/TPR/NUP50/VCP/NUP42/NUP43/NUP205/NUP85/NUP160/NUP35/AAAS/NDC1/NUP155/NUP37/NUP133/SEC13	4.496835658	9/319	203/16437	0.1870606401	0.1672119797	Q96D53/Q8TEM1/P35658/P37198/Q7Z3B4/Q99567/Q9BVL2/P52948/P78406	COQ8B/NUP210/NUP214/NUP62/NUP54/NUP88/NUP58/NUP98/RAE1
GO:0042026	protein refolding	4/292	36/16433	0.03761804294	0.03302118739	P38646/P34931/P17066/P11021	HSPA9/HSPA1L/HSPA6/HSPA5	1.30657913	5/323	36/16433	0.005378402807	0.004409419305	P38646/Q0VDF9/P10809/P34931/P11021	HSPA9/HSPA14/HSPD1/HSPA1L/HSPA5	2.180990417	1/319	36/16437	0.7483191225	0.6689163571	Q9UL15	BAG5
GO:0006140	regulation of nucleotide metabolic process	8/292	141/16433	0.03761804294	0.03302118739	O75746/Q8N1F7/Q5SRE5/Q92621/Q04656/O15504/Q8NFH5/Q9UKX7	SLC25A12/NUP93/NUP188/NUP205/ATP7A/NUP42/NUP35/NUP50	0.0225063461	17/323	141/16433	3.78E-08	3.10E-08	Q8N1F7/P49790/P12270/Q9UKX7/P55072/O15504/Q8NFH3/Q92621/Q9BW27/Q12769/Q8NFH5/Q9NRG9/Q9BTX1/O75694/Q8NFH4/Q8WUM0/P55735	NUP93/NUP153/TPR/NUP50/VCP/NUP42/NUP43/NUP205/NUP85/NUP160/NUP35/AAAS/NDC1/NUP155/NUP37/NUP133/SEC13	6.049855742	9/319	141/16437	0.03890577396	0.03477755386	Q8TEM1/P61586/P35658/P37198/Q7Z3B4/Q99567/Q9BVL2/P52948/P78406	NUP210/RHOA/NUP214/NUP62/NUP54/NUP88/NUP58/NUP98/RAE1
GO:1900371	regulation of purine nucleotide biosynthetic process	7/292	114/16433	0.04244287447	0.0372564334	O75746/Q8N1F7/Q5SRE5/Q92621/O15504/Q8NFH5/Q9UKX7	SLC25A12/NUP93/NUP188/NUP205/NUP42/NUP35/NUP50	-0.03460047242	17/323	114/16433	1.56E-09	1.28E-09	Q8N1F7/P49790/P12270/Q9UKX7/P55072/O15504/Q8NFH3/Q92621/Q9BW27/Q12769/Q8NFH5/Q9NRG9/Q9BTX1/O75694/Q8NFH4/Q8WUM0/P55735	NUP93/NUP153/TPR/NUP50/VCP/NUP42/NUP43/NUP205/NUP85/NUP160/NUP35/AAAS/NDC1/NUP155/NUP37/NUP133/SEC13	7.429325401	8/319	114/16437	0.03848715705	0.03440335562	Q8TEM1/P35658/P37198/Q7Z3B4/Q99567/Q9BVL2/P52948/P78406	NUP210/NUP214/NUP62/NUP54/NUP88/NUP58/NUP98/RAE1
GO:0030808	regulation of nucleotide biosynthetic process	7/292	115/16433	0.04408823976	0.03870073808	O75746/Q8N1F7/Q5SRE5/Q92621/O15504/Q8NFH5/Q9UKX7	SLC25A12/NUP93/NUP188/NUP205/NUP42/NUP35/NUP50	-0.04549399846	17/323	115/16433	1.79E-09	1.46E-09	Q8N1F7/P49790/P12270/Q9UKX7/P55072/O15504/Q8NFH3/Q92621/Q9BW27/Q12769/Q8NFH5/Q9NRG9/Q9BTX1/O75694/Q8NFH4/Q8WUM0/P55735	NUP93/NUP153/TPR/NUP50/VCP/NUP42/NUP43/NUP205/NUP85/NUP160/NUP35/AAAS/NDC1/NUP155/NUP37/NUP133/SEC13	7.376823613	8/319	115/16437	0.03898883663	0.0348518029	Q8TEM1/P35658/P37198/Q7Z3B4/Q99567/Q9BVL2/P52948/P78406	NUP210/NUP214/NUP62/NUP54/NUP88/NUP58/NUP98/RAE1
GO:0051193	regulation of cofactor metabolic process	7/292	115/16433	0.04408823976	0.03870073808	O75746/Q8N1F7/Q5SRE5/Q92621/O15504/Q8NFH5/Q9UKX7	SLC25A12/NUP93/NUP188/NUP205/NUP42/NUP35/NUP50	-0.04549399846	16/323	115/16433	1.42E-08	1.17E-08	Q8N1F7/P49790/P12270/Q9UKX7/O15504/Q8NFH3/Q92621/Q9BW27/Q12769/Q8NFH5/Q9NRG9/Q9BTX1/O75694/Q8NFH4/Q8WUM0/P55735	NUP93/NUP153/TPR/NUP50/NUP42/NUP43/NUP205/NUP85/NUP160/NUP35/AAAS/NDC1/NUP155/NUP37/NUP133/SEC13	6.475434341	8/319	115/16437	0.03898883663	0.0348518029	Q8TEM1/P35658/P37198/Q7Z3B4/Q99567/Q9BVL2/P52948/P78406	NUP210/NUP214/NUP62/NUP54/NUP88/NUP58/NUP98/RAE1
GO:0035195	gene silencing by miRNA	7/292	118/16433	0.04975681819	0.04367662667	Q8N1F7/Q5SRE5/Q92621/O15504/P26651/Q8NFH5/Q9UKX7	NUP93/NUP188/NUP205/NUP42/ZFP36/NUP35/NUP50	-1.902965252	16/323	118/16433	2.02E-08	1.66E-08	Q8N1F7/P49790/P12270/Q9UKX7/O15504/Q8NFH3/Q92621/Q9BW27/Q12769/Q8NFH5/Q9NRG9/Q9BTX1/O75694/Q8NFH4/Q8WUM0/P55735	NUP93/NUP153/TPR/NUP50/NUP42/NUP43/NUP205/NUP85/NUP160/NUP35/AAAS/NDC1/NUP155/NUP37/NUP133/SEC13	4.517677215	12/319	118/16437	0.0006109404268	0.0005461146621	Q8TAD8/Q9HCE1/Q13546/Q8IWR0/Q8TEM1/P35658/P37198/Q7Z3B4/Q99567/Q9BVL2/P52948/P78406	SNIP1/MOV10/RIPK1/ZC3H7A/NUP210/NUP214/NUP62/NUP54/NUP88/NUP58/NUP98/RAE1
GO:0009132	nucleoside diphosphate metabolic process	8/292	152/16433	0.05590976556	0.04907769521	O75746/Q8N1F7/Q5SRE5/Q9Y5B8/Q92621/O15504/Q8NFH5/Q9UKX7	SLC25A12/NUP93/NUP188/NME7/NUP205/NUP42/NUP35/NUP50	0.3575536796	17/323	152/16433	1.13E-07	9.29E-08	Q8N1F7/P49790/P12270/Q9Y5B8/Q9UKX7/O15504/Q8NFH3/Q92621/Q9BW27/Q12769/Q8NFH5/Q9NRG9/Q9BTX1/O75694/Q8NFH4/Q8WUM0/P55735	NUP93/NUP153/TPR/NME7/NUP50/NUP42/NUP43/NUP205/NUP85/NUP160/NUP35/AAAS/NDC1/NUP155/NUP37/NUP133/SEC13	6.080517068	8/319	152/16437	0.1250699183	0.1117989794	Q8TEM1/P35658/P37198/Q7Z3B4/Q99567/Q9BVL2/P52948/P78406	NUP210/NUP214/NUP62/NUP54/NUP88/NUP58/NUP98/RAE1
GO:0046031	ADP metabolic process	7/292	122/16433	0.05816247086	0.05105512407	O75746/Q8N1F7/Q5SRE5/Q92621/O15504/Q8NFH5/Q9UKX7	SLC25A12/NUP93/NUP188/NUP205/NUP42/NUP35/NUP50	-0.04179387858	16/323	122/16433	3.28E-08	2.69E-08	Q8N1F7/P49790/P12270/Q9UKX7/O15504/Q8NFH3/Q92621/Q9BW27/Q12769/Q8NFH5/Q9NRG9/Q9BTX1/O75694/Q8NFH4/Q8WUM0/P55735	NUP93/NUP153/TPR/NUP50/NUP42/NUP43/NUP205/NUP85/NUP160/NUP35/AAAS/NDC1/NUP155/NUP37/NUP133/SEC13	6.236057189	8/319	122/16437	0.05187528368	0.04637089277	Q8TEM1/P35658/P37198/Q7Z3B4/Q99567/Q9BVL2/P52948/P78406	NUP210/NUP214/NUP62/NUP54/NUP88/NUP58/NUP98/RAE1
GO:0060968	regulation of gene silencing	7/292	125/16433	0.06560157346	0.05758518204	Q8N1F7/Q5SRE5/Q92621/O15504/P26651/Q8NFH5/Q9UKX7	NUP93/NUP188/NUP205/NUP42/ZFP36/NUP35/NUP50	-0.8999220881	16/323	125/16433	4.62E-08	3.79E-08	Q8N1F7/P49790/P12270/Q9UKX7/O15504/Q8NFH3/Q92621/Q9BW27/Q12769/Q8NFH5/Q9NRG9/Q9BTX1/O75694/Q8NFH4/Q8WUM0/P55735	NUP93/NUP153/TPR/NUP50/NUP42/NUP43/NUP205/NUP85/NUP160/NUP35/AAAS/NDC1/NUP155/NUP37/NUP133/SEC13	5.282319651	10/319	125/16437	0.008111546896	0.007250845577	Q13546/Q8TEM1/P35658/P37198/Q7Z3B4/Q99567/Q9BVL2/P52948/P78406/P26358	RIPK1/NUP210/NUP214/NUP62/NUP54/NUP88/NUP58/NUP98/RAE1/DNMT1
GO:0042776	mitochondrial ATP synthesis coupled proton transport	3/292	23/16433	0.06993092877	0.0613854981	P05496/P25705/P08574	ATP5MC1/ATP5F1A/CYC1	0.7626465638	5/323	23/16433	0.0006821938781	0.0005592885033	P05496/P08574/P06576/P25705/P56381	ATP5MC1/CYC1/ATP5F1B/ATP5F1A/ATP5F1E	2.803076456	2/319	23/16437	0.3975826054	0.3553958466	O75964/Q9UJZ1	ATP5MG/STOML2
GO:0035194	posttranscriptional gene silencing by RNA	7/292	127/16433	0.07005576479	0.06149507939	Q8N1F7/Q5SRE5/Q92621/O15504/P26651/Q8NFH5/Q9UKX7	NUP93/NUP188/NUP205/NUP42/ZFP36/NUP35/NUP50	-1.877369276	17/323	127/16433	8.27E-09	6.78E-09	Q8N1F7/P49790/P12270/Q9UKX7/O15504/Q8NFH3/Q92621/Q9BW27/Q12769/Q8NFH5/Q9NRG9/Q9BTX1/O75694/Q8NFH4/Q8WUM0/Q92989/P55735	NUP93/NUP153/TPR/NUP50/NUP42/NUP43/NUP205/NUP85/NUP160/NUP35/AAAS/NDC1/NUP155/NUP37/NUP133/CLP1/SEC13	5.080365959	12/319	127/16437	0.0009124017668	0.0008155884939	Q8TAD8/Q9HCE1/Q13546/Q8IWR0/Q8TEM1/P35658/P37198/Q7Z3B4/Q99567/Q9BVL2/P52948/P78406	SNIP1/MOV10/RIPK1/ZC3H7A/NUP210/NUP214/NUP62/NUP54/NUP88/NUP58/NUP98/RAE1
GO:0016441	posttranscriptional gene silencing	7/292	128/16433	0.07268376976	0.063801947	Q8N1F7/Q5SRE5/Q92621/O15504/P26651/Q8NFH5/Q9UKX7	NUP93/NUP188/NUP205/NUP42/ZFP36/NUP35/NUP50	-2.216702709	17/323	128/16433	9.29E-09	7.62E-09	Q8N1F7/P49790/P12270/Q9UKX7/O15504/Q8NFH3/Q92621/Q9BW27/Q12769/Q8NFH5/Q9NRG9/Q9BTX1/O75694/Q8NFH4/Q8WUM0/Q92989/P55735	NUP93/NUP153/TPR/NUP50/NUP42/NUP43/NUP205/NUP85/NUP160/NUP35/AAAS/NDC1/NUP155/NUP37/NUP133/CLP1/SEC13	4.706229051	13/319	128/16437	0.0004333574334	0.0003873746734	Q8TAD8/Q9HCE1/Q13546/Q8IWR0/Q6Y7W6/Q8TEM1/P35658/P37198/Q7Z3B4/Q99567/Q9BVL2/P52948/P78406	SNIP1/MOV10/RIPK1/ZC3H7A/GIGYF2/NUP210/NUP214/NUP62/NUP54/NUP88/NUP58/NUP98/RAE1
GO:0006165	nucleoside diphosphate phosphorylation	7/292	129/16433	0.07503891043	0.06586929382	Q8N1F7/Q5SRE5/Q9Y5B8/Q92621/O15504/Q8NFH5/Q9UKX7	NUP93/NUP188/NME7/NUP205/NUP42/NUP35/NUP50	-0.04977885078	17/323	129/16433	1.03E-08	8.43E-09	Q8N1F7/P49790/P12270/Q9Y5B8/Q9UKX7/O15504/Q8NFH3/Q92621/Q9BW27/Q12769/Q8NFH5/Q9NRG9/Q9BTX1/O75694/Q8NFH4/Q8WUM0/P55735	NUP93/NUP153/TPR/NME7/NUP50/NUP42/NUP43/NUP205/NUP85/NUP160/NUP35/AAAS/NDC1/NUP155/NUP37/NUP133/SEC13	6.84332464	8/319	129/16437	0.06570814154	0.05873597153	Q8TEM1/P35658/P37198/Q7Z3B4/Q99567/Q9BVL2/P52948/P78406	NUP210/NUP214/NUP62/NUP54/NUP88/NUP58/NUP98/RAE1
GO:1902850	microtubule cytoskeleton organization involved in mitosis	7/292	130/16433	0.07779009916	0.06828429235	Q08AG7/Q8TEP8/Q9NRH3/Q14980/Q8IW35/P23258/Q7Z460	MZT1/CEP192/TUBG2/NUMA1/CEP97/TUBG1/CLASP1	-0.05145693587	16/323	130/16433	7.91E-08	6.49E-08	Q8TEP8/Q7Z460/Q9NXR1/Q9NRH3/P62491/Q8IW35/P12270/P23258/P55072/Q08AG7/P61163/Q14204/P51955/Q9NRG9/Q14980/Q9P287	CEP192/CLASP1/NDE1/TUBG2/RAB11A/CEP97/TPR/TUBG1/VCP/MZT1/ACTR1A/DYNC1H1/NEK2/AAAS/NUMA1/BCCIP	5.970790829	8/319	130/16437	0.06785453904	0.06065461874	O95613/Q08379/Q96SN8/P61586/P37198/Q9UH99/P78406/O43633	PCNT/GOLGA2/CDK5RAP2/RHOA/NUP62/SUN2/RAE1/CHMP2A
GO:0046939	nucleotide phosphorylation	7/292	131/16433	0.0806091245	0.07075883798	Q8N1F7/Q5SRE5/Q9Y5B8/Q92621/O15504/Q8NFH5/Q9UKX7	NUP93/NUP188/NME7/NUP205/NUP42/NUP35/NUP50	-0.05494357023	17/323	131/16433	1.29E-08	1.06E-08	Q8N1F7/P49790/P12270/Q9Y5B8/Q9UKX7/O15504/Q8NFH3/Q92621/Q9BW27/Q12769/Q8NFH5/Q9NRG9/Q9BTX1/O75694/Q8NFH4/Q8WUM0/P55735	NUP93/NUP153/TPR/NME7/NUP50/NUP42/NUP43/NUP205/NUP85/NUP160/NUP35/AAAS/NDC1/NUP155/NUP37/NUP133/SEC13	6.769977098	8/319	131/16437	0.0697512748	0.06235009535	Q8TEM1/P35658/P37198/Q7Z3B4/Q99567/Q9BVL2/P52948/P78406	NUP210/NUP214/NUP62/NUP54/NUP88/NUP58/NUP98/RAE1
GO:0015985	energy coupled proton transport, down electrochemical gradient	3/292	25/16433	0.08423097351	0.07393810372	P05496/P25705/P08574	ATP5MC1/ATP5F1A/CYC1	0.7153263694	5/323	25/16433	0.00102066503	0.0008367800348	P05496/P08574/P06576/P25705/P56381	ATP5MC1/CYC1/ATP5F1B/ATP5F1A/ATP5F1E	2.661583368	2/319	25/16437	0.4294471301	0.3838792852	O75964/Q9UJZ1	ATP5MG/STOML2
GO:0015986	ATP synthesis coupled proton transport	3/292	25/16433	0.08423097351	0.07393810372	P05496/P25705/P08574	ATP5MC1/ATP5F1A/CYC1	0.7153263694	5/323	25/16433	0.00102066503	0.0008367800348	P05496/P08574/P06576/P25705/P56381	ATP5MC1/CYC1/ATP5F1B/ATP5F1A/ATP5F1E	2.661583368	2/319	25/16437	0.4294471301	0.3838792852	O75964/Q9UJZ1	ATP5MG/STOML2
GO:0009152	purine ribonucleotide biosynthetic process	11/292	273/16433	0.08641272498	0.07585324918	P05496/O75746/Q8N1F7/Q5SRE5/Q9Y5B8/Q92621/P25705/O15504/P08574/Q8NFH5/Q9UKX7	ATP5MC1/SLC25A12/NUP93/NUP188/NME7/NUP205/ATP5F1A/NUP42/CYC1/NUP35/NUP50	-0.5057878045	24/323	273/16433	1.52E-08	1.24E-08	P05496/P08574/P06576/Q8N1F7/P49790/P12270/Q9Y5B8/Q9UKX7/P55072/O15504/P25705/Q8NFH3/Q92621/Q9BW27/Q12769/Q8NFH5/Q9NRG9/Q9BTX1/O75694/Q8NFH4/Q8WUM0/P56381/Q4G176/P55735	ATP5MC1/CYC1/ATP5F1B/NUP93/NUP153/TPR/NME7/NUP50/VCP/NUP42/ATP5F1A/NUP43/NUP205/NUP85/NUP160/NUP35/AAAS/NDC1/NUP155/NUP37/NUP133/ATP5F1E/ACSF3/SEC13	6.279140441	14/319	273/16437	0.02647898974	0.02366935286	P12268/Q8TEM1/O75964/O95573/Q8WVC6/P35658/P37198/Q7Z3B4/Q99567/Q9BVL2/P50897/Q9UJZ1/P52948/P78406	IMPDH2/NUP210/ATP5MG/ACSL3/DCAKD/NUP214/NUP62/NUP54/NUP88/NUP58/PPT1/STOML2/NUP98/RAE1
GO:0009135	purine nucleoside diphosphate metabolic process	7/292	134/16433	0.08755127832	0.0768526734	O75746/Q8N1F7/Q5SRE5/Q92621/O15504/Q8NFH5/Q9UKX7	SLC25A12/NUP93/NUP188/NUP205/NUP42/NUP35/NUP50	-0.05285775017	16/323	134/16433	1.20E-07	9.85E-08	Q8N1F7/P49790/P12270/Q9UKX7/O15504/Q8NFH3/Q92621/Q9BW27/Q12769/Q8NFH5/Q9NRG9/Q9BTX1/O75694/Q8NFH4/Q8WUM0/P55735	NUP93/NUP153/TPR/NUP50/NUP42/NUP43/NUP205/NUP85/NUP160/NUP35/AAAS/NDC1/NUP155/NUP37/NUP133/SEC13	5.839232716	8/319	134/16437	0.07612306332	0.06804578511	Q8TEM1/P35658/P37198/Q7Z3B4/Q99567/Q9BVL2/P52948/P78406	NUP210/NUP214/NUP62/NUP54/NUP88/NUP58/NUP98/RAE1
GO:0009179	purine ribonucleoside diphosphate metabolic process	7/292	134/16433	0.08755127832	0.0768526734	O75746/Q8N1F7/Q5SRE5/Q92621/O15504/Q8NFH5/Q9UKX7	SLC25A12/NUP93/NUP188/NUP205/NUP42/NUP35/NUP50	-0.05285775017	16/323	134/16433	1.20E-07	9.85E-08	Q8N1F7/P49790/P12270/Q9UKX7/O15504/Q8NFH3/Q92621/Q9BW27/Q12769/Q8NFH5/Q9NRG9/Q9BTX1/O75694/Q8NFH4/Q8WUM0/P55735	NUP93/NUP153/TPR/NUP50/NUP42/NUP43/NUP205/NUP85/NUP160/NUP35/AAAS/NDC1/NUP155/NUP37/NUP133/SEC13	5.839232716	8/319	134/16437	0.07612306332	0.06804578511	Q8TEM1/P35658/P37198/Q7Z3B4/Q99567/Q9BVL2/P52948/P78406	NUP210/NUP214/NUP62/NUP54/NUP88/NUP58/NUP98/RAE1
GO:0009185	ribonucleoside diphosphate metabolic process	7/292	136/16433	0.09410058059	0.08260166299	O75746/Q8N1F7/Q5SRE5/Q92621/O15504/Q8NFH5/Q9UKX7	SLC25A12/NUP93/NUP188/NUP205/NUP42/NUP35/NUP50	-0.06169502529	16/323	136/16433	1.45E-07	1.19E-07	Q8N1F7/P49790/P12270/Q9UKX7/O15504/Q8NFH3/Q92621/Q9BW27/Q12769/Q8NFH5/Q9NRG9/Q9BTX1/O75694/Q8NFH4/Q8WUM0/P55735	NUP93/NUP153/TPR/NUP50/NUP42/NUP43/NUP205/NUP85/NUP160/NUP35/AAAS/NDC1/NUP155/NUP37/NUP133/SEC13	5.778975904	8/319	136/16437	0.08016942948	0.07166279881	Q8TEM1/P35658/P37198/Q7Z3B4/Q99567/Q9BVL2/P52948/P78406	NUP210/NUP214/NUP62/NUP54/NUP88/NUP58/NUP98/RAE1
GO:0009260	ribonucleotide biosynthetic process	11/292	286/16433	0.1127655852	0.09898583842	P05496/O75746/Q8N1F7/Q5SRE5/Q9Y5B8/Q92621/P25705/O15504/P08574/Q8NFH5/Q9UKX7	ATP5MC1/SLC25A12/NUP93/NUP188/NME7/NUP205/ATP5F1A/NUP42/CYC1/NUP35/NUP50	-0.5035598041	24/323	286/16433	3.68E-08	3.01E-08	P05496/P08574/P06576/Q8N1F7/P49790/P12270/Q9Y5B8/Q9UKX7/P55072/O15504/P25705/Q8NFH3/Q92621/Q9BW27/Q12769/Q8NFH5/Q9NRG9/Q9BTX1/O75694/Q8NFH4/Q8WUM0/P56381/Q4G176/P55735	ATP5MC1/CYC1/ATP5F1B/NUP93/NUP153/TPR/NME7/NUP50/VCP/NUP42/ATP5F1A/NUP43/NUP205/NUP85/NUP160/NUP35/AAAS/NDC1/NUP155/NUP37/NUP133/ATP5F1E/ACSF3/SEC13	6.012825295	14/319	286/16437	0.03473187979	0.03104654392	P12268/Q8TEM1/O75964/O95573/Q8WVC6/P35658/P37198/Q7Z3B4/Q99567/Q9BVL2/P50897/Q9UJZ1/P52948/P78406	IMPDH2/NUP210/ATP5MG/ACSL3/DCAKD/NUP214/NUP62/NUP54/NUP88/NUP58/PPT1/STOML2/NUP98/RAE1
GO:0006096	glycolytic process	6/292	112/16433	0.1227662529	0.1077644429	Q8N1F7/Q5SRE5/Q92621/O15504/Q8NFH5/Q9UKX7	NUP93/NUP188/NUP205/NUP42/NUP35/NUP50	-0.5306875324	16/323	112/16433	9.89E-09	8.11E-09	Q8N1F7/P49790/P12270/Q9UKX7/O15504/Q8NFH3/Q92621/Q9BW27/Q12769/Q8NFH5/Q9NRG9/Q9BTX1/O75694/Q8NFH4/Q8WUM0/P55735	NUP93/NUP153/TPR/NUP50/NUP42/NUP43/NUP205/NUP85/NUP160/NUP35/AAAS/NDC1/NUP155/NUP37/NUP133/SEC13	6.592667869	8/319	112/16437	0.03552245585	0.03175323341	Q8TEM1/P35658/P37198/Q7Z3B4/Q99567/Q9BVL2/P52948/P78406	NUP210/NUP214/NUP62/NUP54/NUP88/NUP58/NUP98/RAE1
GO:0006757	ATP generation from ADP	6/292	113/16433	0.1261085913	0.1106983537	Q8N1F7/Q5SRE5/Q92621/O15504/Q8NFH5/Q9UKX7	NUP93/NUP188/NUP205/NUP42/NUP35/NUP50	-0.5291118293	16/323	113/16433	1.12E-08	9.14E-09	Q8N1F7/P49790/P12270/Q9UKX7/O15504/Q8NFH3/Q92621/Q9BW27/Q12769/Q8NFH5/Q9NRG9/Q9BTX1/O75694/Q8NFH4/Q8WUM0/P55735	NUP93/NUP153/TPR/NUP50/NUP42/NUP43/NUP205/NUP85/NUP160/NUP35/AAAS/NDC1/NUP155/NUP37/NUP133/SEC13	6.553886257	8/319	113/16437	0.03662219412	0.03273628047	Q8TEM1/P35658/P37198/Q7Z3B4/Q99567/Q9BVL2/P52948/P78406	NUP210/NUP214/NUP62/NUP54/NUP88/NUP58/NUP98/RAE1
GO:0006164	purine nucleotide biosynthetic process	11/292	293/16433	0.1275095105	0.1119280832	P05496/O75746/Q8N1F7/Q5SRE5/Q9Y5B8/Q92621/P25705/O15504/P08574/Q8NFH5/Q9UKX7	ATP5MC1/SLC25A12/NUP93/NUP188/NME7/NUP205/ATP5F1A/NUP42/CYC1/NUP35/NUP50	-0.5067138172	24/323	293/16433	5.71E-08	4.68E-08	P05496/P08574/P06576/Q8N1F7/P49790/P12270/Q9Y5B8/Q9UKX7/P55072/O15504/P25705/Q8NFH3/Q92621/Q9BW27/Q12769/Q8NFH5/Q9NRG9/Q9BTX1/O75694/Q8NFH4/Q8WUM0/P56381/Q4G176/P55735	ATP5MC1/CYC1/ATP5F1B/NUP93/NUP153/TPR/NME7/NUP50/VCP/NUP42/ATP5F1A/NUP43/NUP205/NUP85/NUP160/NUP35/AAAS/NDC1/NUP155/NUP37/NUP133/ATP5F1E/ACSF3/SEC13	5.872127392	14/319	293/16437	0.03898883663	0.0348518029	P12268/Q8TEM1/O75964/O95573/Q8WVC6/P35658/P37198/Q7Z3B4/Q99567/Q9BVL2/P50897/Q9UJZ1/P52948/P78406	IMPDH2/NUP210/ATP5MG/ACSL3/DCAKD/NUP214/NUP62/NUP54/NUP88/NUP58/PPT1/STOML2/NUP98/RAE1
GO:0046390	ribose phosphate biosynthetic process	11/292	293/16433	0.1275095105	0.1119280832	P05496/O75746/Q8N1F7/Q5SRE5/Q9Y5B8/Q92621/P25705/O15504/P08574/Q8NFH5/Q9UKX7	ATP5MC1/SLC25A12/NUP93/NUP188/NME7/NUP205/ATP5F1A/NUP42/CYC1/NUP35/NUP50	-0.5067138172	24/323	293/16433	5.71E-08	4.68E-08	P05496/P08574/P06576/Q8N1F7/P49790/P12270/Q9Y5B8/Q9UKX7/P55072/O15504/P25705/Q8NFH3/Q92621/Q9BW27/Q12769/Q8NFH5/Q9NRG9/Q9BTX1/O75694/Q8NFH4/Q8WUM0/P56381/Q4G176/P55735	ATP5MC1/CYC1/ATP5F1B/NUP93/NUP153/TPR/NME7/NUP50/VCP/NUP42/ATP5F1A/NUP43/NUP205/NUP85/NUP160/NUP35/AAAS/NDC1/NUP155/NUP37/NUP133/ATP5F1E/ACSF3/SEC13	5.872127392	14/319	293/16437	0.03898883663	0.0348518029	P12268/Q8TEM1/O75964/O95573/Q8WVC6/P35658/P37198/Q7Z3B4/Q99567/Q9BVL2/P50897/Q9UJZ1/P52948/P78406	IMPDH2/NUP210/ATP5MG/ACSL3/DCAKD/NUP214/NUP62/NUP54/NUP88/NUP58/PPT1/STOML2/NUP98/RAE1
GO:0090307	mitotic spindle assembly	4/292	55/16433	0.1295872426	0.1137519203	Q08AG7/Q8TEP8/Q8IW35/Q7Z460	MZT1/CEP192/CEP97/CLASP1	0.5468720736	9/323	55/16433	1.28E-05	1.05E-05	Q8TEP8/Q7Z460/P62491/Q8IW35/P12270/Q08AG7/P51955/Q9NRG9/Q9P287	CEP192/CLASP1/RAB11A/CEP97/TPR/MZT1/NEK2/AAAS/BCCIP	4.582033833	3/319	55/16437	0.4482763609	0.400710581	Q08379/P61586/O43633	GOLGA2/RHOA/CHMP2A
GO:1905515	non-motile cilium assembly	4/292	55/16433	0.1295872426	0.1137519203	Q15154/Q96ST8/Q9HC77/Q9P2K1	PCM1/CEP89/CENPJ/CC2D2A	0.7026203916	8/323	55/16433	0.0001168969573	9.58E-05	Q9HC77/Q15154/Q96ST8/P48730/Q9P0N5/Q68CZ1/Q9NXB0/Q4AC94	CENPJ/PCM1/CEP89/CSNK1D/TMEM216/RPGRIP1L/MKS1/C2CD3	3.777047847	2/319	55/16437	0.6416440269	0.5735603596	Q66GS9/Q9BV73	CEP135/CEP250
GO:0042866	pyruvate biosynthetic process	6/292	116/16433	0.1374996186	0.1206974186	Q8N1F7/Q5SRE5/Q92621/O15504/Q8NFH5/Q9UKX7	NUP93/NUP188/NUP205/NUP42/NUP35/NUP50	-0.5216887725	16/323	116/16433	1.60E-08	1.31E-08	Q8N1F7/P49790/P12270/Q9UKX7/O15504/Q8NFH3/Q92621/Q9BW27/Q12769/Q8NFH5/Q9NRG9/Q9BTX1/O75694/Q8NFH4/Q8WUM0/P55735	NUP93/NUP153/TPR/NUP50/NUP42/NUP43/NUP205/NUP85/NUP160/NUP35/AAAS/NDC1/NUP155/NUP37/NUP133/SEC13	6.442803435	8/319	116/16437	0.04061853322	0.03630857539	Q8TEM1/P35658/P37198/Q7Z3B4/Q99567/Q9BVL2/P52948/P78406	NUP210/NUP214/NUP62/NUP54/NUP88/NUP58/NUP98/RAE1
GO:0006090	pyruvate metabolic process	7/292	150/16433	0.1392362365	0.1222218249	O75746/Q8N1F7/Q5SRE5/Q92621/O15504/Q8NFH5/Q9UKX7	SLC25A12/NUP93/NUP188/NUP205/NUP42/NUP35/NUP50	-0.05952088001	17/323	150/16433	9.31E-08	7.63E-08	Q8N1F7/P49790/P12270/Q9UKX7/P21796/O15504/Q8NFH3/Q92621/Q9BW27/Q12769/Q8NFH5/Q9NRG9/Q9BTX1/O75694/Q8NFH4/Q8WUM0/P55735	NUP93/NUP153/TPR/NUP50/VDAC1/NUP42/NUP43/NUP205/NUP85/NUP160/NUP35/AAAS/NDC1/NUP155/NUP37/NUP133/SEC13	6.144844067	8/319	150/16437	0.1192182964	0.1065682623	Q8TEM1/P35658/P37198/Q7Z3B4/Q99567/Q9BVL2/P52948/P78406	NUP210/NUP214/NUP62/NUP54/NUP88/NUP58/NUP98/RAE1
GO:0046605	regulation of centrosome cycle	4/292	58/16433	0.1488360327	0.1306485437	Q9UPN4/Q96L34/Q8TAP6/Q9HC77	CEP131/MARK4/CEP76/CENPJ	0.1876957598	8/323	58/16433	0.0001723689612	0.0001413146342	Q96L34/Q9HC77/Q8TAP6/Q8TCU4/Q9UPN4/Q5HYA8/P51955/O00444	MARK4/CENPJ/CEP76/ALMS1/CEP131/TMEM67/NEK2/PLK4	3.153613195	4/319	58/16437	0.2251725056	0.2012798653	Q96SN8/Q9BV73/P37198/O43633	CDK5RAP2/CEP250/NUP62/CHMP2A
GO:0031047	gene silencing by RNA	7/292	153/16433	0.1488360327	0.1306485437	Q8N1F7/Q5SRE5/Q92621/O15504/P26651/Q8NFH5/Q9UKX7	NUP93/NUP188/NUP205/NUP42/ZFP36/NUP35/NUP50	-2.09437165	19/323	153/16433	3.02E-09	2.47E-09	Q8N1F7/Q09161/P49790/P12270/Q9UKX7/P52298/O15504/Q8NFH3/Q92621/Q9BW27/Q12769/Q8NFH5/Q9NRG9/Q9BTX1/O75694/Q8NFH4/Q8WUM0/Q92989/P55735	NUP93/NCBP1/NUP153/TPR/NUP50/NCBP2/NUP42/NUP43/NUP205/NUP85/NUP160/NUP35/AAAS/NDC1/NUP155/NUP37/NUP133/CLP1/SEC13	5.628231796	13/319	153/16437	0.001176110022	0.001051315151	P11940/Q8TAD8/Q9HCE1/Q13546/Q8IWR0/Q8TEM1/P35658/P37198/Q7Z3B4/Q99567/Q9BVL2/P52948/P78406	PABPC1/SNIP1/MOV10/RIPK1/ZC3H7A/NUP210/NUP214/NUP62/NUP54/NUP88/NUP58/NUP98/RAE1
GO:0042407	cristae formation	3/292	33/16433	0.1544693843	0.1355935101	P05496/P25705/Q9Y512	ATP5MC1/ATP5F1A/SAMM50	0.5518722445	5/323	33/16433	0.003707521702	0.003039567388	P05496/P06576/P25705/Q9Y512/P56381	ATP5MC1/ATP5F1B/ATP5F1A/SAMM50/ATP5F1E	2.201299372	2/319	33/16437	0.5405379313	0.4831824459	Q9NVH1/O75964	DNAJC11/ATP5MG
GO:0072522	purine-containing compound biosynthetic process	11/292	306/16433	0.1602953554	0.1407075583	P05496/O75746/Q8N1F7/Q5SRE5/Q9Y5B8/Q92621/P25705/O15504/P08574/Q8NFH5/Q9UKX7	ATP5MC1/SLC25A12/NUP93/NUP188/NME7/NUP205/ATP5F1A/NUP42/CYC1/NUP35/NUP50	-0.4752288058	24/323	306/16433	1.27E-07	1.04E-07	P05496/P08574/P06576/Q8N1F7/P49790/P12270/Q9Y5B8/Q9UKX7/P55072/O15504/P25705/Q8NFH3/Q92621/Q9BW27/Q12769/Q8NFH5/Q9NRG9/Q9BTX1/O75694/Q8NFH4/Q8WUM0/P56381/Q4G176/P55735	ATP5MC1/CYC1/ATP5F1B/NUP93/NUP153/TPR/NME7/NUP50/VCP/NUP42/ATP5F1A/NUP43/NUP205/NUP85/NUP160/NUP35/AAAS/NDC1/NUP155/NUP37/NUP133/ATP5F1E/ACSF3/SEC13	5.655000406	14/319	306/16437	0.05269915459	0.04710734425	P12268/Q8TEM1/O75964/O95573/Q8WVC6/P35658/P37198/Q7Z3B4/Q99567/Q9BVL2/P50897/Q9UJZ1/P52948/P78406	IMPDH2/NUP210/ATP5MG/ACSL3/DCAKD/NUP214/NUP62/NUP54/NUP88/NUP58/PPT1/STOML2/NUP98/RAE1
GO:0051170	import into nucleus	7/292	159/16433	0.1759989577	0.1544922093	P0DJD1/Q8N1F7/Q5SRE5/O95149/Q8TEQ6/Q8NFH5/Q9UKX7	RGPD2/NUP93/NUP188/SNUPN/GEMIN5/NUP35/NUP50	-0.0538288611	10/323	159/16433	0.009229074765	0.00756634672	Q8N1F7/P49790/P12270/Q9UKX7/Q9BW27/P14678/Q8NFH5/O75694/Q8WXD5/Q8WUM0	NUP93/NUP153/TPR/NUP50/NUP85/SNRPB/NUP35/NUP155/GEMIN6/NUP133	1.256191484	8/319	159/16437	0.1526837262	0.1364827369	P61970/P35658/P37198/Q7Z3B4/Q99567/Q9BVL2/P52948/Q7Z4Q2	NUTF2/NUP214/NUP62/NUP54/NUP88/NUP58/NUP98/HEATR3
GO:0006109	regulation of carbohydrate metabolic process	8/292	198/16433	0.1858591415	0.1631474968	Q7L775/O75746/Q8N1F7/Q5SRE5/Q92621/O15504/Q8NFH5/Q9UKX7	EPM2AIP1/SLC25A12/NUP93/NUP188/NUP205/NUP42/NUP35/NUP50	-0.02625142117	16/323	198/16433	2.13E-05	1.75E-05	Q8N1F7/P49790/P12270/Q9UKX7/O15504/Q8NFH3/Q92621/Q9BW27/Q12769/Q8NFH5/Q9NRG9/Q9BTX1/O75694/Q8NFH4/Q8WUM0/P55735	NUP93/NUP153/TPR/NUP50/NUP42/NUP43/NUP205/NUP85/NUP160/NUP35/AAAS/NDC1/NUP155/NUP37/NUP133/SEC13	3.943429911	9/319	198/16437	0.1718082527	0.1535779951	Q8TEM1/Q9BQE4/P35658/P37198/Q7Z3B4/Q99567/Q9BVL2/P52948/P78406	NUP210/SELENOS/NUP214/NUP62/NUP54/NUP88/NUP58/NUP98/RAE1
GO:0090150	establishment of protein localization to membrane	11/292	316/16433	0.1899868601	0.1667708158	Q9Y584/Q9NS69/Q9Y5L4/O15118/Q99442/Q2TAP0/P11021/Q9UGP8/Q9H8Y8/Q9Y512/Q96CV9	TIMM22/TOMM22/TIMM13/NPC1/SEC62/GOLGA7B/HSPA5/SEC63/GORASP2/SAMM50/OPTN	-0.7401937022	32/323	316/16433	8.69E-13	7.13E-13	Q9Y584/Q96QF0/P62491/P36578/P18124/P61981/Q9NS69/Q9Y5L4/P46459/P61619/P62906/P60602/P63220/Q02878/P61313/P11441/P62277/Q9Y512/P46777/P43307/P47914/P34932/P60866/P11021/P40429/Q13795/P62081/Q9UGP8/P62910/P62258/P62888/P27635	TIMM22/RAB3IP/RAB11A/RPL4/RPL7/YWHAG/TOMM22/TIMM13/NSF/SEC61A1/RPL10A/ROMO1/RPS21/RPL6/RPL15/UBL4A/RPS13/SAMM50/RPL5/SSR1/RPL29/HSPA4/RPS20/HSPA5/RPL13A/ARFRP1/RPS7/SEC63/RPL32/YWHAE/RPL30/RPL10	10.62900389	15/319	316/16437	0.03393449405	0.03033376732	P05026/P27105/Q9Y3U8/Q7Z5G4/Q4V328/Q9BQQ3/P62072/Q9BSF4/Q9Y5J7/O95573/P61006/P61026/O76094/P09132/P61011	ATP1B1/STOM/RPL36/GOLGA7/GRIPAP1/GORASP1/TIMM10/TIMM29/TIMM9/ACSL3/RAB8A/RAB10/SRP72/SRP19/SRP54
GO:0019083	viral transcription	7/292	175/16433	0.2524299652	0.2215834885	Q8N1F7/Q5SRE5/Q92621/O15504/P26651/Q8NFH5/Q9UKX7	NUP93/NUP188/NUP205/NUP42/ZFP36/NUP35/NUP50	-0.7342268654	31/323	175/16433	3.44E-19	2.82E-19	Q8N1F7/P49790/P12270/Q9UKX7/O15504/P36578/P18124/Q8NFH3/Q92621/Q9BW27/Q12769/P62906/Q8NFH5/P63220/Q02878/P61313/Q9NRG9/P62277/Q9BTX1/P46777/O75694/Q8NFH4/P47914/P60866/Q8WUM0/P40429/P62081/P62910/P62888/P55735/P27635	NUP93/NUP153/TPR/NUP50/NUP42/RPL4/RPL7/NUP43/NUP205/NUP85/NUP160/RPL10A/NUP35/RPS21/RPL6/RPL15/AAAS/RPS13/NDC1/RPL5/NUP155/NUP37/RPL29/RPS20/NUP133/RPL13A/RPS7/RPL32/RPL30/SEC13/RPL10	17.16042933	10/319	175/16437	0.0457115089	0.04086114478	Q9Y3U8/Q8TEM1/P13984/P35658/P37198/Q7Z3B4/Q99567/Q9BVL2/P52948/P78406	RPL36/NUP210/GTF2F2/NUP214/NUP62/NUP54/NUP88/NUP58/NUP98/RAE1
GO:0009166	nucleotide catabolic process	7/292	177/16433	0.2615072595	0.2295515542	O75746/Q8N1F7/Q5SRE5/Q92621/O15504/Q8NFH5/Q9UKX7	SLC25A12/NUP93/NUP188/NUP205/NUP42/NUP35/NUP50	-0.7198686951	17/323	177/16433	1.00E-06	8.23E-07	Q8N1F7/P49790/P12270/Q9UKX7/P55072/O15504/Q8NFH3/Q92621/Q9BW27/Q12769/Q8NFH5/Q9NRG9/Q9BTX1/O75694/Q8NFH4/Q8WUM0/P55735	NUP93/NUP153/TPR/NUP50/VCP/NUP42/NUP43/NUP205/NUP85/NUP160/NUP35/AAAS/NDC1/NUP155/NUP37/NUP133/SEC13	4.725589553	10/319	177/16437	0.04894705534	0.04375337335	Q8TEM1/P07203/P35658/P37198/Q7Z3B4/Q99567/Q9BVL2/P52948/P78406/Q9H773	NUP210/GPX1/NUP214/NUP62/NUP54/NUP88/NUP58/NUP98/RAE1/DCTPP1
GO:0009108	coenzyme biosynthetic process	9/292	257/16433	0.2671121015	0.2344714948	Q96MF6/Q8N1F7/Q96H96/Q16795/Q5SRE5/Q92621/O15504/Q8NFH5/Q9UKX7	COQ10A/NUP93/COQ2/NDUFA9/NUP188/NUP205/NUP42/NUP35/NUP50	-0.8592449169	17/323	257/16433	0.0001435908041	0.0001177212058	Q8N1F7/P49790/P12270/Q9UKX7/O15504/Q8NFH3/Q92621/Q9BW27/Q12769/Q8NFH5/Q9NRG9/Q9BTX1/O75694/Q8NFH4/Q8WUM0/Q4G176/P55735	NUP93/NUP153/TPR/NUP50/NUP42/NUP43/NUP205/NUP85/NUP160/NUP35/AAAS/NDC1/NUP155/NUP37/NUP133/ACSF3/SEC13	2.439990433	13/319	257/16437	0.03627105288	0.03242239819	Q96D53/Q8TEM1/O95573/Q8WVC6/P35658/P37198/Q7Z3B4/Q99567/Q9BVL2/Q9NZL9/P50897/P52948/P78406	COQ8B/NUP210/ACSL3/DCAKD/NUP214/NUP62/NUP54/NUP88/NUP58/MAT2B/PPT1/NUP98/RAE1
GO:0010824	regulation of centrosome duplication	3/292	43/16433	0.2671121015	0.2344714948	Q9UPN4/Q8TAP6/Q9HC77	CEP131/CEP76/CENPJ	0.1006531963	6/323	43/16433	0.00167536497	0.001373527962	Q9HC77/Q8TAP6/Q8TCU4/Q9UPN4/Q5HYA8/O00444	CENPJ/CEP76/ALMS1/CEP131/TMEM67/PLK4	2.332905743	3/319	43/16437	0.3307183372	0.2956264229	Q96SN8/P37198/O43633	CDK5RAP2/NUP62/CHMP2A
GO:0034404	nucleobase-containing small molecule biosynthetic process	8/292	219/16433	0.2733998065	0.2399908538	O75746/Q8N1F7/Q5SRE5/Q9Y5B8/Q92621/O15504/Q8NFH5/Q9UKX7	SLC25A12/NUP93/NUP188/NME7/NUP205/NUP42/NUP35/NUP50	-0.6079837287	18/323	219/16433	4.08E-06	3.35E-06	Q8N1F7/P49790/P12270/Q9Y5B8/Q9UKX7/P55072/O15504/Q8NFH3/Q92621/Q9BW27/Q12769/Q8NFH5/Q9NRG9/Q9BTX1/O75694/Q8NFH4/Q8WUM0/P55735	NUP93/NUP153/TPR/NME7/NUP50/VCP/NUP42/NUP43/NUP205/NUP85/NUP160/NUP35/AAAS/NDC1/NUP155/NUP37/NUP133/SEC13	4.247446187	11/319	219/16437	0.06621036613	0.05918490599	P12268/Q8TEM1/P07203/P35658/P37198/Q7Z3B4/Q99567/Q9BVL2/P52948/P78406/Q9H773	IMPDH2/NUP210/GPX1/NUP214/NUP62/NUP54/NUP88/NUP58/NUP98/RAE1/DCTPP1
GO:0019359	nicotinamide nucleotide biosynthetic process	6/292	144/16433	0.2784862361	0.2444557311	Q8N1F7/Q5SRE5/Q92621/O15504/Q8NFH5/Q9UKX7	NUP93/NUP188/NUP205/NUP42/NUP35/NUP50	-0.4277169541	16/323	144/16433	3.24E-07	2.66E-07	Q8N1F7/P49790/P12270/Q9UKX7/O15504/Q8NFH3/Q92621/Q9BW27/Q12769/Q8NFH5/Q9NRG9/Q9BTX1/O75694/Q8NFH4/Q8WUM0/P55735	NUP93/NUP153/TPR/NUP50/NUP42/NUP43/NUP205/NUP85/NUP160/NUP35/AAAS/NDC1/NUP155/NUP37/NUP133/SEC13	5.536299014	8/319	144/16437	0.1021405746	0.09130262614	Q8TEM1/P35658/P37198/Q7Z3B4/Q99567/Q9BVL2/P52948/P78406	NUP210/NUP214/NUP62/NUP54/NUP88/NUP58/NUP98/RAE1
GO:0019363	pyridine nucleotide biosynthetic process	6/292	144/16433	0.2784862361	0.2444557311	Q8N1F7/Q5SRE5/Q92621/O15504/Q8NFH5/Q9UKX7	NUP93/NUP188/NUP205/NUP42/NUP35/NUP50	-0.4277169541	16/323	144/16433	3.24E-07	2.66E-07	Q8N1F7/P49790/P12270/Q9UKX7/O15504/Q8NFH3/Q92621/Q9BW27/Q12769/Q8NFH5/Q9NRG9/Q9BTX1/O75694/Q8NFH4/Q8WUM0/P55735	NUP93/NUP153/TPR/NUP50/NUP42/NUP43/NUP205/NUP85/NUP160/NUP35/AAAS/NDC1/NUP155/NUP37/NUP133/SEC13	5.536299014	8/319	144/16437	0.1021405746	0.09130262614	Q8TEM1/P35658/P37198/Q7Z3B4/Q99567/Q9BVL2/P52948/P78406	NUP210/NUP214/NUP62/NUP54/NUP88/NUP58/NUP98/RAE1
GO:1901292	nucleoside phosphate catabolic process	7/292	183/16433	0.2865014508	0.2514915014	O75746/Q8N1F7/Q5SRE5/Q92621/O15504/Q8NFH5/Q9UKX7	SLC25A12/NUP93/NUP188/NUP205/NUP42/NUP35/NUP50	-0.6864913518	17/323	183/16433	1.59E-06	1.30E-06	Q8N1F7/P49790/P12270/Q9UKX7/P55072/O15504/Q8NFH3/Q92621/Q9BW27/Q12769/Q8NFH5/Q9NRG9/Q9BTX1/O75694/Q8NFH4/Q8WUM0/P55735	NUP93/NUP153/TPR/NUP50/VCP/NUP42/NUP43/NUP205/NUP85/NUP160/NUP35/AAAS/NDC1/NUP155/NUP37/NUP133/SEC13	4.599641334	10/319	183/16437	0.05790912316	0.05176449264	Q8TEM1/P07203/P35658/P37198/Q7Z3B4/Q99567/Q9BVL2/P52948/P78406/Q9H773	NUP210/GPX1/NUP214/NUP62/NUP54/NUP88/NUP58/NUP98/RAE1/DCTPP1
GO:0019362	pyridine nucleotide metabolic process	7/292	185/16433	0.2934366742	0.2575792532	O75746/Q8N1F7/Q5SRE5/Q92621/O15504/Q8NFH5/Q9UKX7	SLC25A12/NUP93/NUP188/NUP205/NUP42/NUP35/NUP50	-0.0848649317	17/323	185/16433	1.83E-06	1.50E-06	Q8N1F7/P49790/P12270/Q9UKX7/P55072/O15504/Q8NFH3/Q92621/Q9BW27/Q12769/Q8NFH5/Q9NRG9/Q9BTX1/O75694/Q8NFH4/Q8WUM0/P55735	NUP93/NUP153/TPR/NUP50/VCP/NUP42/NUP43/NUP205/NUP85/NUP160/NUP35/AAAS/NDC1/NUP155/NUP37/NUP133/SEC13	5.150480422	8/319	185/16437	0.2370068921	0.2118585268	Q8TEM1/P35658/P37198/Q7Z3B4/Q99567/Q9BVL2/P52948/P78406	NUP210/NUP214/NUP62/NUP54/NUP88/NUP58/NUP98/RAE1
GO:0046496	nicotinamide nucleotide metabolic process	7/292	185/16433	0.2934366742	0.2575792532	O75746/Q8N1F7/Q5SRE5/Q92621/O15504/Q8NFH5/Q9UKX7	SLC25A12/NUP93/NUP188/NUP205/NUP42/NUP35/NUP50	-0.0848649317	17/323	185/16433	1.83E-06	1.50E-06	Q8N1F7/P49790/P12270/Q9UKX7/P55072/O15504/Q8NFH3/Q92621/Q9BW27/Q12769/Q8NFH5/Q9NRG9/Q9BTX1/O75694/Q8NFH4/Q8WUM0/P55735	NUP93/NUP153/TPR/NUP50/VCP/NUP42/NUP43/NUP205/NUP85/NUP160/NUP35/AAAS/NDC1/NUP155/NUP37/NUP133/SEC13	5.150480422	8/319	185/16437	0.2370068921	0.2118585268	Q8TEM1/P35658/P37198/Q7Z3B4/Q99567/Q9BVL2/P52948/P78406	NUP210/NUP214/NUP62/NUP54/NUP88/NUP58/NUP98/RAE1
GO:0072525	pyridine-containing compound biosynthetic process	6/292	147/16433	0.2934366742	0.2575792532	Q8N1F7/Q5SRE5/Q92621/O15504/Q8NFH5/Q9UKX7	NUP93/NUP188/NUP205/NUP42/NUP35/NUP50	-0.4108066966	16/323	147/16433	4.28E-07	3.51E-07	Q8N1F7/P49790/P12270/Q9UKX7/O15504/Q8NFH3/Q92621/Q9BW27/Q12769/Q8NFH5/Q9NRG9/Q9BTX1/O75694/Q8NFH4/Q8WUM0/P55735	NUP93/NUP153/TPR/NUP50/NUP42/NUP43/NUP205/NUP85/NUP160/NUP35/AAAS/NDC1/NUP155/NUP37/NUP133/SEC13	5.454455102	8/319	147/16437	0.1118971977	0.1000239919	Q8TEM1/P35658/P37198/Q7Z3B4/Q99567/Q9BVL2/P52948/P78406	NUP210/NUP214/NUP62/NUP54/NUP88/NUP58/NUP98/RAE1
GO:0046931	pore complex assembly	2/292	20/16433	0.2934366742	0.2575792532	Q8N1F7/Q92621	NUP93/NUP205	-1.200726653	5/323	20/16433	0.0003372938427	0.0002765263285	Q8N1F7/P49790/Q92621/Q9BTX1/P50990	NUP93/NUP153/NUP205/NDC1/CCT8	1.76844774	4/319	20/16437	0.01815094557	0.01622498213	Q4KMQ2/Q9NQC3/Q5EBL8/P52948	ANO6/RTN4/PDZD11/NUP98
GO:1902115	regulation of organelle assembly	7/292	186/16433	0.2940611969	0.2581274603	Q14980/Q96L34/Q8IW35/Q86SQ7/O43303/Q8TAP6/Q9HC77	NUMA1/MARK4/CEP97/SDCCAG8/CCP110/CEP76/CENPJ	-0.6633210678	12/323	186/16433	0.002840870475	0.002329053729	Q96L34/Q9HC77/Q8TAP6/Q86SQ7/Q8TCU4/O43303/Q8IW35/P12270/Q14204/O00444/Q9H0U4/Q14980	MARK4/CENPJ/CEP76/SDCCAG8/ALMS1/CCP110/CEP97/TPR/DYNC1H1/PLK4/RAB1B/NUMA1	1.381333633	10/319	186/16437	0.06269431593	0.0560419374	Q13283/Q9UN86/P35241/Q66GS9/Q96SN8/P61586/P37198/Q9H270/O43633/Q6NXT6	G3BP1/G3BP2/RDX/CEP135/CDK5RAP2/RHOA/NUP62/VPS11/CHMP2A/TAPT1
GO:0006732	coenzyme metabolic process	12/292	397/16433	0.310254115	0.2723416337	Q96MF6/Q8WVX9/O75746/Q8N1F7/Q96H96/Q16795/Q5SRE5/Q92621/O15504/P07108/Q8NFH5/Q9UKX7	COQ10A/FAR1/SLC25A12/NUP93/COQ2/NDUFA9/NUP188/NUP205/NUP42/DBI/NUP35/NUP50	-1.390279293	18/323	397/16433	0.007292654236	0.005978795477	Q8N1F7/P49790/P12270/Q9UKX7/P55072/O15504/Q8NFH3/Q92621/Q9BW27/Q12769/Q8NFH5/Q9NRG9/Q9BTX1/O75694/Q8NFH4/Q8WUM0/Q4G176/P55735	NUP93/NUP153/TPR/NUP50/VCP/NUP42/NUP43/NUP205/NUP85/NUP160/NUP35/AAAS/NDC1/NUP155/NUP37/NUP133/ACSF3/SEC13	0.2682210481	19/319	397/16437	0.0124036577	0.0110875284	Q96D53/Q9UDR5/Q5EBL8/Q8TEM1/O95573/P00387/Q8WVC6/P35658/P37198/Q7Z3B4/Q99567/Q9BVL2/Q9NZL9/P50897/Q9BU02/P52948/P78406/Q92820/Q96K12	COQ8B/AASS/PDZD11/NUP210/ACSL3/CYB5R3/DCAKD/NUP214/NUP62/NUP54/NUP88/NUP58/MAT2B/PPT1/THTPA/NUP98/RAE1/GGH/FAR2
GO:0019080	viral gene expression	7/292	189/16433	0.3107814432	0.2728045234	Q8N1F7/Q5SRE5/Q92621/O15504/P26651/Q8NFH5/Q9UKX7	NUP93/NUP188/NUP205/NUP42/ZFP36/NUP35/NUP50	-0.6513007861	32/323	189/16433	3.44E-19	2.82E-19	Q8N1F7/P49790/P12270/Q9UKX7/O15504/P36578/P18124/Q8NFH3/Q92621/Q9BW27/Q12769/P62906/Q8NFH5/P63220/Q02878/P61313/Q9NRG9/P62277/Q9BTX1/P46777/O75694/P55884/Q8NFH4/P47914/P60866/Q8WUM0/P40429/P62081/P62910/P62888/P55735/P27635	NUP93/NUP153/TPR/NUP50/NUP42/RPL4/RPL7/NUP43/NUP205/NUP85/NUP160/RPL10A/NUP35/RPS21/RPL6/RPL15/AAAS/RPS13/NDC1/RPL5/NUP155/EIF3B/NUP37/RPL29/RPS20/NUP133/RPL13A/RPS7/RPL32/RPL30/SEC13/RPL10	17.33366958	10/319	189/16437	0.06811861487	0.06089067396	Q9Y3U8/Q8TEM1/P13984/P35658/P37198/Q7Z3B4/Q99567/Q9BVL2/P52948/P78406	RPL36/NUP210/GTF2F2/NUP214/NUP62/NUP54/NUP88/NUP58/NUP98/RAE1
GO:0072524	pyridine-containing compound metabolic process	7/292	191/16433	0.321547537	0.2822550203	O75746/Q8N1F7/Q5SRE5/Q92621/O15504/Q8NFH5/Q9UKX7	SLC25A12/NUP93/NUP188/NUP205/NUP42/NUP35/NUP50	-0.07945221627	17/323	191/16433	2.85E-06	2.34E-06	Q8N1F7/P49790/P12270/Q9UKX7/P55072/O15504/Q8NFH3/Q92621/Q9BW27/Q12769/Q8NFH5/Q9NRG9/Q9BTX1/O75694/Q8NFH4/Q8WUM0/P55735	NUP93/NUP153/TPR/NUP50/VCP/NUP42/NUP43/NUP205/NUP85/NUP160/NUP35/AAAS/NDC1/NUP155/NUP37/NUP133/SEC13	5.002793959	8/319	191/16437	0.2629689585	0.2350658061	Q8TEM1/P35658/P37198/Q7Z3B4/Q99567/Q9BVL2/P52948/P78406	NUP210/NUP214/NUP62/NUP54/NUP88/NUP58/NUP98/RAE1
GO:0046599	regulation of centriole replication	2/292	22/16433	0.3307587941	0.2903406788	Q8TAP6/Q9HC77	CEP76/CENPJ	-0.4520939235	4/323	22/16433	0.006576363821	0.005391553335	Q9HC77/Q8TAP6/Q8TCU4/O00444	CENPJ/CEP76/ALMS1/PLK4	1.279100059	3/319	22/16437	0.1146909082	0.1025212669	Q96SN8/P37198/O43633	CDK5RAP2/NUP62/CHMP2A
GO:0016052	carbohydrate catabolic process	7/292	194/16433	0.3332251796	0.2925056766	O75746/Q8N1F7/Q5SRE5/Q92621/O15504/Q8NFH5/Q9UKX7	SLC25A12/NUP93/NUP188/NUP205/NUP42/NUP35/NUP50	-0.3058854107	16/323	194/16433	1.67E-05	1.37E-05	Q8N1F7/P49790/P12270/Q9UKX7/O15504/Q8NFH3/Q92621/Q9BW27/Q12769/Q8NFH5/Q9NRG9/Q9BTX1/O75694/Q8NFH4/Q8WUM0/P55735	NUP93/NUP153/TPR/NUP50/NUP42/NUP43/NUP205/NUP85/NUP160/NUP35/AAAS/NDC1/NUP155/NUP37/NUP133/SEC13	4.023097577	9/319	194/16437	0.16179456	0.1446268369	Q8TEM1/P35658/P37198/Q7Z3B4/Q99567/Q9BVL2/P52948/P78406/Q99519	NUP210/NUP214/NUP62/NUP54/NUP88/NUP58/NUP98/RAE1/NEU1
GO:0051188	cofactor biosynthetic process	10/292	320/16433	0.3422852024	0.3004585812	Q96MF6/Q8N1F7/Q96H96/Q16795/Q5SRE5/Q92621/Q16595/O15504/Q8NFH5/Q9UKX7	COQ10A/NUP93/COQ2/NDUFA9/NUP188/NUP205/FXN/NUP42/NUP35/NUP50	-0.4203350416	17/323	320/16433	0.001910208761	0.001566061839	Q8N1F7/P49790/P12270/Q9UKX7/O15504/Q8NFH3/Q92621/Q9BW27/Q12769/Q8NFH5/Q9NRG9/Q9BTX1/O75694/Q8NFH4/Q8WUM0/Q4G176/P55735	NUP93/NUP153/TPR/NUP50/NUP42/NUP43/NUP205/NUP85/NUP160/NUP35/AAAS/NDC1/NUP155/NUP37/NUP133/ACSF3/SEC13	1.862640664	13/319	320/16437	0.1276922672	0.1141430756	Q96D53/Q8TEM1/O95573/Q8WVC6/P35658/P37198/Q7Z3B4/Q99567/Q9BVL2/Q9NZL9/P50897/P52948/P78406	COQ8B/NUP210/ACSL3/DCAKD/NUP214/NUP62/NUP54/NUP88/NUP58/MAT2B/PPT1/NUP98/RAE1
GO:0072330	monocarboxylic acid biosynthetic process	10/292	324/16433	0.3645895145	0.3200373475	Q9NPA3/O75746/Q8N1F7/Q5SRE5/O94905/Q9BZF2/Q92621/O15504/Q8NFH5/Q9UKX7	MID1IP1/SLC25A12/NUP93/NUP188/ERLIN2/OSBPL7/NUP205/NUP42/NUP35/NUP50	-0.2036716348	19/323	324/16433	0.0002388081327	0.0001957839954	Q8N1F7/P49790/P12270/Q9UKX7/Q9NRB3/O15504/Q8NFH3/Q92621/Q9BW27/Q12769/O14561/Q8NFH5/Q9NRG9/Q9BTX1/O75694/Q8NFH4/Q8WUM0/Q4G176/P55735	NUP93/NUP153/TPR/NUP50/CHST12/NUP42/NUP43/NUP205/NUP85/NUP160/NDUFAB1/NUP35/AAAS/NDC1/NUP155/NUP37/NUP133/ACSF3/SEC13	3.00975184	12/319	324/16437	0.2239979557	0.2002299447	O14975/Q8TEM1/O95573/Q9H7Z7/P35658/P37198/Q7Z3B4/Q99567/Q9BVL2/P52948/P78406/Q12770	SLC27A2/NUP210/ACSL3/PTGES2/NUP214/NUP62/NUP54/NUP88/NUP58/NUP98/RAE1/SCAP
GO:0034629	cellular protein-containing complex localization	2/292	24/16433	0.3744896621	0.3287277153	Q08AG7/Q9P209	MZT1/CEP72	0.4831636787	4/323	24/16433	0.008803760993	0.007217658304	Q9P209/Q08AG7/Q9BTX1/Q8WUM0	CEP72/MZT1/NDC1/NUP133	2.141603682
GO:0009165	nucleotide biosynthetic process	11/292	378/16433	0.4068286743	0.3571149597	P05496/O75746/Q8N1F7/Q5SRE5/Q9Y5B8/Q92621/P25705/O15504/P08574/Q8NFH5/Q9UKX7	ATP5MC1/SLC25A12/NUP93/NUP188/NME7/NUP205/ATP5F1A/NUP42/CYC1/NUP35/NUP50	-0.3511309058	24/323	378/16433	5.67E-06	4.65E-06	P05496/P08574/P06576/Q8N1F7/P49790/P12270/Q9Y5B8/Q9UKX7/P55072/O15504/P25705/Q8NFH3/Q92621/Q9BW27/Q12769/Q8NFH5/Q9NRG9/Q9BTX1/O75694/Q8NFH4/Q8WUM0/P56381/Q4G176/P55735	ATP5MC1/CYC1/ATP5F1B/NUP93/NUP153/TPR/NME7/NUP50/VCP/NUP42/ATP5F1A/NUP43/NUP205/NUP85/NUP160/NUP35/AAAS/NDC1/NUP155/NUP37/NUP133/ATP5F1E/ACSF3/SEC13	4.534057505	14/319	378/16437	0.177988591	0.159102549	P12268/Q8TEM1/O75964/O95573/Q8WVC6/P35658/P37198/Q7Z3B4/Q99567/Q9BVL2/P50897/Q9UJZ1/P52948/P78406	IMPDH2/NUP210/ATP5MG/ACSL3/DCAKD/NUP214/NUP62/NUP54/NUP88/NUP58/PPT1/STOML2/NUP98/RAE1
GO:1901293	nucleoside phosphate biosynthetic process	11/292	382/16433	0.4216783704	0.3701500504	P05496/O75746/Q8N1F7/Q5SRE5/Q9Y5B8/Q92621/P25705/O15504/P08574/Q8NFH5/Q9UKX7	ATP5MC1/SLC25A12/NUP93/NUP188/NME7/NUP205/ATP5F1A/NUP42/CYC1/NUP35/NUP50	-0.345110424	24/323	382/16433	6.79E-06	5.56E-06	P05496/P08574/P06576/Q8N1F7/P49790/P12270/Q9Y5B8/Q9UKX7/P55072/O15504/P25705/Q8NFH3/Q92621/Q9BW27/Q12769/Q8NFH5/Q9NRG9/Q9BTX1/O75694/Q8NFH4/Q8WUM0/P56381/Q4G176/P55735	ATP5MC1/CYC1/ATP5F1B/NUP93/NUP153/TPR/NME7/NUP50/VCP/NUP42/ATP5F1A/NUP43/NUP205/NUP85/NUP160/NUP35/AAAS/NDC1/NUP155/NUP37/NUP133/ATP5F1E/ACSF3/SEC13	4.477947726	14/319	382/16437	0.1870606401	0.1672119797	P12268/Q8TEM1/O75964/O95573/Q8WVC6/P35658/P37198/Q7Z3B4/Q99567/Q9BVL2/P50897/Q9UJZ1/P52948/P78406	IMPDH2/NUP210/ATP5MG/ACSL3/DCAKD/NUP214/NUP62/NUP54/NUP88/NUP58/PPT1/STOML2/NUP98/RAE1
GO:0140014	mitotic nuclear division	8/292	259/16433	0.4755225307	0.4174145535	Q08AG7/Q8TEP8/Q9NRH3/Q14980/Q8IW35/P23258/Q15021/Q7Z460	MZT1/CEP192/TUBG2/NUMA1/CEP97/TUBG1/NCAPD2/CLASP1	0.06354356083	15/323	259/16433	0.001786797038	0.001464884212	Q8TEP8/Q7Z460/Q9NXR1/Q9NRH3/P62491/Q8IW35/P12270/P23258/Q08AG7/P51955/Q9NRG9/Q14980/P30153/Q15398/Q9P287	CEP192/CLASP1/NDE1/TUBG2/RAB11A/CEP97/TPR/TUBG1/MZT1/NEK2/AAAS/NUMA1/PPP2R1A/DLGAP5/BCCIP	2.51830785	8/319	259/16437	0.5405379313	0.4831824459	Q9ULX6/O43823/P49454/Q08379/Q96SN8/P61586/P37198/O43633	AKAP8L/AKAP8/CENPF/GOLGA2/CDK5RAP2/RHOA/NUP62/CHMP2A
GO:0040001	establishment of mitotic spindle localization	2/292	33/16433	0.5766144459	0.5061532229	Q14980/Q7Z460	NUMA1/CLASP1	0.1122671503	5/323	33/16433	0.003707521702	0.003039567388	Q7Z460/Q9NXR1/P61163/Q14980/Q9P287	CLASP1/NDE1/ACTR1A/NUMA1/BCCIP	2.333737381	1/319	33/16437	0.7332704507	0.6554644722	Q96SN8	CDK5RAP2
GO:0051294	establishment of spindle orientation	2/292	35/16433	0.6290975852	0.5522230192	Q14980/Q7Z460	NUMA1/CLASP1	0.07903473547	5/323	35/16433	0.004760411007	0.003902766109	Q7Z460/Q9NXR1/P61163/Q14980/Q9P287	CLASP1/NDE1/ACTR1A/NUMA1/BCCIP	2.229776717	1/319	35/16437	0.7410785941	0.6624441078	Q96SN8	CDK5RAP2
GO:0016458	gene silencing	7/292	242/16433	0.6654660573	0.584147331	Q8N1F7/Q5SRE5/Q92621/O15504/P26651/Q8NFH5/Q9UKX7	NUP93/NUP188/NUP205/NUP42/ZFP36/NUP35/NUP50	-2.891616818	19/323	242/16433	3.94E-06	3.23E-06	Q8N1F7/Q09161/P49790/P12270/Q9UKX7/P52298/O15504/Q8NFH3/Q92621/Q9BW27/Q12769/Q8NFH5/Q9NRG9/Q9BTX1/O75694/Q8NFH4/Q8WUM0/Q92989/P55735	NUP93/NCBP1/NUP153/TPR/NUP50/NCBP2/NUP42/NUP43/NUP205/NUP85/NUP160/NUP35/AAAS/NDC1/NUP155/NUP37/NUP133/CLP1/SEC13	2.366109415	17/319	242/16437	0.0008387269651	0.0007497311898	P11940/Q8TAD8/Q9HCE1/Q13546/Q8IWR0/Q9NXA8/Q6Y7W6/Q8TEM1/Q92769/P35658/P37198/Q7Z3B4/Q99567/Q9BVL2/P52948/P78406/P26358	PABPC1/SNIP1/MOV10/RIPK1/ZC3H7A/SIRT5/GIGYF2/NUP210/HDAC2/NUP214/NUP62/NUP54/NUP88/NUP58/NUP98/RAE1/DNMT1
GO:0046434	organophosphate catabolic process	7/292	242/16433	0.6654660573	0.584147331	O75746/Q8N1F7/Q5SRE5/Q92621/O15504/Q8NFH5/Q9UKX7	SLC25A12/NUP93/NUP188/NUP205/NUP42/NUP35/NUP50	-0.7733408909	17/323	242/16433	6.64E-05	5.44E-05	Q8N1F7/P49790/P12270/Q9UKX7/P55072/O15504/Q8NFH3/Q92621/Q9BW27/Q12769/Q8NFH5/Q9NRG9/Q9BTX1/O75694/Q8NFH4/Q8WUM0/P55735	NUP93/NUP153/TPR/NUP50/VCP/NUP42/NUP43/NUP205/NUP85/NUP160/NUP35/AAAS/NDC1/NUP155/NUP37/NUP133/SEC13	3.257525281	11/319	242/16437	0.1101276909	0.09844224421	Q8TEM1/P07203/Q8WTV0/P35658/P37198/Q7Z3B4/Q99567/Q9BVL2/P52948/P78406/Q9H773	NUP210/GPX1/SCARB1/NUP214/NUP62/NUP54/NUP88/NUP58/NUP98/RAE1/DCTPP1
GO:1901998	toxin transport	2/292	39/16433	0.7028017939	0.6169207094	A6NF34/P11021	ANTXRL/HSPA5	0.2097706507	6/323	39/16433	0.0009826288877	0.0008055965577	Q86YS6/P78371/P50990/P11021/Q12829/A6NF34	RAB43/CCT2/CCT8/HSPA5/RAB40B/ANTXRL	3.093882398
GO:0032388	positive regulation of intracellular transport	6/292	209/16433	0.7253037321	0.6366729522	Q92611/Q14980/Q15154/Q9UPN4/P34931/Q9P0U1	EDEM1/NUMA1/PCM1/CEP131/HSPA1L/TOMM7	-0.1465647446	12/323	209/16433	0.007268871115	0.005959297169	Q15154/P12270/Q9UPN4/Q9BV94/O15078/P52298/Q14204/Q92611/Q14980/P34931/P62258/P51572	PCM1/TPR/CEP131/EDEM2/CEP290/NCBP2/DYNC1H1/EDEM1/NUMA1/HSPA1L/YWHAE/BCAP31	1.882156613	7/319	209/16437	0.5082374728	0.4543093296	P27105/P19784/O95613/P17612/P35241/P61970/Q9H270	STOM/CSNK2A2/PCNT/PRKACA/RDX/NUTF2/VPS11
GO:0051293	establishment of spindle localization	2/292	43/16433	0.7369785372	0.6469211176	Q14980/Q7Z460	NUMA1/CLASP1	0.03581428392	6/323	43/16433	0.00167536497	0.001373527962	Q7Z460/Q9NXR1/P61163/Q14204/Q14980/Q9P287	CLASP1/NDE1/ACTR1A/DYNC1H1/NUMA1/BCCIP	2.708828107	1/319	43/16437	0.7859241598	0.702531193	Q96SN8	CDK5RAP2
GO:0043624	cellular protein complex disassembly	6/292	214/16433	0.7478248045	0.656441991	Q9NPA3/Q8IVE3/Q8N543/Q5T7B8/Q6IQ55/Q7Z460	MID1IP1/PLEKHH2/OGFOD1/KIF24/TTBK2/CLASP1	-0.146948993	12/323	214/16433	0.008664354932	0.00710336791	Q7Z460/Q14008/P46459/Q6IQ55/Q9Y2R9/Q5T7B8/P54920/Q9HD33/Q969S9/Q9P015/P82912/Q9BYC9	CLASP1/CKAP5/NSF/TTBK2/MRPS7/KIF24/NAPA/MRPL47/GFM2/MRPL15/MRPS11/MRPL20	1.818783052	7/319	214/16437	0.5235550927	0.468001625	Q92900/P35241/P82663/Q9Y399/P82675/Q92552/P55085	UPF1/RDX/MRPS25/MRPS2/MRPS5/MRPS27/F2RL1
GO:0006997	nucleus organization	4/292	127/16433	0.7482044767	0.656775268	Q14980/Q8N1F7/Q92621/Q8NFH5	NUMA1/NUP93/NUP205/NUP35	-1.473993571	11/323	127/16433	0.0004058433493	0.0003327258228	Q8N1F7/P49790/P12270/Q92621/Q8NFH5/Q14980/Q9BTX1/O75694/P30153/O00541/Q8WUM0	NUP93/NUP153/TPR/NUP205/NUP35/NUMA1/NDC1/NUP155/PPP2R1A/PES1/NUP133	1.821336712	9/319	127/16437	0.02466824466	0.0220507426	Q9NQC3/Q9ULX6/Q5JTV8/Q7Z3B4/Q8TD19/Q9UH99/P52948/O14656/O43633	RTN4/AKAP8L/TOR1AIP1/NUP54/NEK9/SUN2/NUP98/TOR1A/CHMP2A
GO:0019058	viral life cycle	8/292	318/16433	0.7711106992	0.6768823923	Q9NUL5/O15118/Q8N1F7/Q5SRE5/Q92621/O15504/Q8NFH5/Q9UKX7	SHFL/NPC1/NUP93/NUP188/NUP205/NUP42/NUP35/NUP50	-2.665649773	19/323	318/16433	0.0001868885077	0.000153218311	Q8N1F7/P49790/P12270/Q9UKX7/Q86YS6/P55072/O15504/Q8NFH3/Q92621/Q9BW27/Q12769/Q8NFH5/Q9NRG9/Q9H0U4/Q9BTX1/O75694/Q8NFH4/Q8WUM0/P55735	NUP93/NUP153/TPR/NUP50/RAB43/VCP/NUP42/NUP43/NUP205/NUP85/NUP160/NUP35/AAAS/RAB1B/NDC1/NUP155/NUP37/NUP133/SEC13	0.979552773	19/319	318/16437	0.001635228587	0.00146171749	P27105/P11940/Q6PKG0/P14735/Q8TEM1/P51149/P62820/Q8WTV0/P35658/P37198/Q7Z3B4/Q99567/Q9BVL2/Q8IWR1/P52948/P78406/P05556/P15151/O43633	STOM/PABPC1/LARP1/IDE/NUP210/RAB7A/RAB1A/SCARB1/NUP214/NUP62/NUP54/NUP88/NUP58/TRIM59/NUP98/RAE1/ITGB1/PVR/CHMP2A
GO:0051653	spindle localization	2/292	48/16433	0.7734703994	0.6789537415	Q14980/Q7Z460	NUMA1/CLASP1	0.0224359591	6/323	48/16433	0.002968011061	0.00243328842	Q7Z460/Q9NXR1/P61163/Q14204/Q14980/Q9P287	CLASP1/NDE1/ACTR1A/DYNC1H1/NUMA1/BCCIP	2.468082556	1/319	48/16437	0.7998179975	0.7149507812	Q96SN8	CDK5RAP2
GO:0070972	protein localization to endoplasmic reticulum	4/292	134/16433	0.7857774543	0.689756897	Q99442/P11021/Q8NBM4/Q9UGP8	SEC62/HSPA5/UBAC2/SEC63	-1.382165897	21/323	134/16433	5.01E-12	4.10E-12	P36578/P18124/P61619/Q8NBM4/P62906/P63220/Q02878/P61313/P62277/P46777/P47914/P60866/P11021/P40429/P62081/Q9UGP8/P60059/P62910/P62888/P51572/P27635	RPL4/RPL7/SEC61A1/UBAC2/RPL10A/RPS21/RPL6/RPL15/RPS13/RPL5/RPL29/RPS20/HSPA5/RPL13A/RPS7/SEC63/SEC61G/RPL32/RPL30/BCAP31/RPL10	9.843392891	9/319	134/16437	0.03200701566	0.02861081011	Q9NQC3/Q9Y3U8/P61026/O76094/P09132/P61011/Q13438/O43292/Q6NXT6	RTN4/RPL36/RAB10/SRP72/SRP19/SRP54/OS9/GPAA1/TAPT1
GO:0046394	carboxylic acid biosynthetic process	10/292	436/16433	0.8303785379	0.7289078103	Q9NPA3/O75746/Q8N1F7/Q5SRE5/O94905/Q9BZF2/Q92621/O15504/Q8NFH5/Q9UKX7	MID1IP1/SLC25A12/NUP93/NUP188/ERLIN2/OSBPL7/NUP205/NUP42/NUP35/NUP50	-0.4146510917	19/323	436/16433	0.008405580254	0.006891214581	Q8N1F7/P49790/P12270/Q9UKX7/Q9NRB3/O15504/Q8NFH3/Q92621/Q9BW27/Q12769/O14561/Q8NFH5/Q9NRG9/Q9BTX1/O75694/Q8NFH4/Q8WUM0/Q4G176/P55735	NUP93/NUP153/TPR/NUP50/CHST12/NUP42/NUP43/NUP205/NUP85/NUP160/NDUFAB1/NUP35/AAAS/NDC1/NUP155/NUP37/NUP133/ACSF3/SEC13	1.609725739	14/319	436/16437	0.3138604112	0.2805572604	Q9UDR5/O14975/Q8TEM1/O95573/Q9H7Z7/P35658/P37198/Q7Z3B4/Q99567/Q9BVL2/P52948/P78406/O00469/Q12770	AASS/SLC27A2/NUP210/ACSL3/PTGES2/NUP214/NUP62/NUP54/NUP88/NUP58/NUP98/RAE1/PLOD2/SCAP
GO:0016053	organic acid biosynthetic process	10/292	437/16433	0.8350354869	0.7329956887	Q9NPA3/O75746/Q8N1F7/Q5SRE5/O94905/Q9BZF2/Q92621/O15504/Q8NFH5/Q9UKX7	MID1IP1/SLC25A12/NUP93/NUP188/ERLIN2/OSBPL7/NUP205/NUP42/NUP35/NUP50	-0.4155948294	19/323	437/16433	0.008602433992	0.007052602766	Q8N1F7/P49790/P12270/Q9UKX7/Q9NRB3/O15504/Q8NFH3/Q92621/Q9BW27/Q12769/O14561/Q8NFH5/Q9NRG9/Q9BTX1/O75694/Q8NFH4/Q8WUM0/Q4G176/P55735	NUP93/NUP153/TPR/NUP50/CHST12/NUP42/NUP43/NUP205/NUP85/NUP160/NDUFAB1/NUP35/AAAS/NDC1/NUP155/NUP37/NUP133/ACSF3/SEC13	1.601157168	14/319	437/16437	0.3149355003	0.2815182738	Q9UDR5/O14975/Q8TEM1/O95573/Q9H7Z7/P35658/P37198/Q7Z3B4/Q99567/Q9BVL2/P52948/P78406/O00469/Q12770	AASS/SLC27A2/NUP210/ACSL3/PTGES2/NUP214/NUP62/NUP54/NUP88/NUP58/NUP98/RAE1/PLOD2/SCAP
GO:1904872	regulation of telomerase RNA localization to Cajal body	1/292	18/16433	0.857599384	0.7528023192	Q9NPE3	NOP10	0.1233190516	4/323	18/16433	0.003162108978	0.002592417279	P78371/Q9NX24/P50990/Q01780	CCT2/NHP2/CCT8/EXOSC10	2.586295092
GO:0040029	regulation of gene expression, epigenetic	7/292	298/16433	0.8678929554	0.7618380351	Q8N1F7/Q5SRE5/Q92621/O15504/P26651/Q8NFH5/Q9UKX7	NUP93/NUP188/NUP205/NUP42/ZFP36/NUP35/NUP50	-2.970391561	18/323	298/16433	0.0002629624314	0.0002155866088	Q8N1F7/P49790/P12270/Q9UKX7/O15504/Q8NFH3/Q92621/Q9BW27/Q12769/Q8NFH5/Q9NRG9/Q9BTX1/O75694/Q8NFH4/Q8WUM0/Q92989/Q01780/P55735	NUP93/NUP153/TPR/NUP50/NUP42/NUP43/NUP205/NUP85/NUP160/NUP35/AAAS/NDC1/NUP155/NUP37/NUP133/CLP1/EXOSC10/SEC13	0.5778493092	19/319	298/16437	0.0009124017668	0.0008155884939	Q8TAD8/Q92900/Q9HCE1/Q9NR30/Q13546/Q8IWR0/Q9NXA8/Q6Y7W6/Q8TEM1/Q92769/P07203/P35658/P37198/Q7Z3B4/Q99567/Q9BVL2/P52948/P78406/P26358	SNIP1/UPF1/MOV10/DDX21/RIPK1/ZC3H7A/SIRT5/GIGYF2/NUP210/HDAC2/GPX1/NUP214/NUP62/NUP54/NUP88/NUP58/NUP98/RAE1/DNMT1
GO:0016075	rRNA catabolic process	1/292	19/16433	0.8707934283	0.7643840756	Q8TF46	DIS3L	-1.721262104	4/323	19/16433	0.003806093665	0.003120380434	Q9NPD3/Q06265/Q8TF46/Q01780	EXOSC4/EXOSC9/DIS3L/EXOSC10	0.6678419811	4/319	19/16437	0.0162466773	0.01452277226	Q96B26/Q9NQT4/Q9NQT5/Q13868	EXOSC8/EXOSC5/EXOSC3/EXOSC2
GO:0090670	RNA localization to Cajal body	1/292	19/16433	0.8707934283	0.7643840756	Q9NPE3	NOP10	0.1166883692	4/323	19/16433	0.003806093665	0.003120380434	P78371/Q9NX24/P50990/Q01780	CCT2/NHP2/CCT8/EXOSC10	2.505792454
GO:0090671	telomerase RNA localization to Cajal body	1/292	19/16433	0.8707934283	0.7643840756	Q9NPE3	NOP10	0.1166883692	4/323	19/16433	0.003806093665	0.003120380434	P78371/Q9NX24/P50990/Q01780	CCT2/NHP2/CCT8/EXOSC10	2.505792454
GO:0090672	telomerase RNA localization	1/292	19/16433	0.8707934283	0.7643840756	Q9NPE3	NOP10	0.1166883692	4/323	19/16433	0.003806093665	0.003120380434	P78371/Q9NX24/P50990/Q01780	CCT2/NHP2/CCT8/EXOSC10	2.505792454
GO:0090685	RNA localization to nucleus	1/292	19/16433	0.8707934283	0.7643840756	Q9NPE3	NOP10	0.1166883692	4/323	19/16433	0.003806093665	0.003120380434	P78371/Q9NX24/P50990/Q01780	CCT2/NHP2/CCT8/EXOSC10	2.505792454
GO:0045047	protein targeting to ER	3/292	107/16433	0.8865770481	0.7782389661	Q99442/P11021/Q9UGP8	SEC62/HSPA5/SEC63	-0.1770293584	19/323	107/16433	6.99E-12	5.73E-12	P36578/P18124/P61619/P62906/P63220/Q02878/P61313/P62277/P46777/P47914/P60866/P11021/P40429/P62081/Q9UGP8/P60059/P62910/P62888/P27635	RPL4/RPL7/SEC61A1/RPL10A/RPS21/RPL6/RPL15/RPS13/RPL5/RPL29/RPS20/HSPA5/RPL13A/RPS7/SEC63/SEC61G/RPL32/RPL30/RPL10	10.95588478	4/319	107/16437	0.5791601087	0.517706495	Q9Y3U8/O76094/P09132/P61011	RPL36/SRP72/SRP19/SRP54
GO:1902600	proton transmembrane transport	4/292	157/16433	0.8917532836	0.7827826752	P05496/Q04656/P25705/P08574	ATP5MC1/ATP7A/ATP5F1A/CYC1	-0.1608527528	10/323	157/16433	0.008643098526	0.007085941099	P05496/P08574/P06576/P13073/P25705/Q99437/Q14061/Q00325/O75251/P56381	ATP5MC1/CYC1/ATP5F1B/COX4I1/ATP5F1A/ATP6V0B/COX17/SLC25A3/NDUFS7/ATP5F1E	1.882390914	5/319	157/16437	0.604649196	0.5404909822	P38606/O75964/Q15904/Q9UJZ1/O14745	ATP6V1A/ATP5MG/ATP6AP1/STOML2/SLC9A3R1
GO:0072599	establishment of protein localization to endoplasmic reticulum	3/292	111/16433	0.8931615078	0.784018817	Q99442/P11021/Q9UGP8	SEC62/HSPA5/SEC63	-0.3613726147	19/323	111/16433	1.30E-11	1.06E-11	P36578/P18124/P61619/P62906/P63220/Q02878/P61313/P62277/P46777/P47914/P60866/P11021/P40429/P62081/Q9UGP8/P60059/P62910/P62888/P27635	RPL4/RPL7/SEC61A1/RPL10A/RPS21/RPL6/RPL15/RPS13/RPL5/RPL29/RPS20/HSPA5/RPL13A/RPS7/SEC63/SEC61G/RPL32/RPL30/RPL10	10.50630612	5/319	111/16437	0.3816531918	0.3411566738	Q9Y3U8/P61026/O76094/P09132/P61011	RPL36/RAB10/SRP72/SRP19/SRP54
GO:0000469	cleavage involved in rRNA processing	1/292	22/16433	0.9035249839	0.7931158954	Q9ULX3	NOB1	-0.8885226896	4/323	22/16433	0.006576363821	0.005391553335	P63220/Q9NX24/Q06265/Q01780	RPS21/NHP2/EXOSC9/EXOSC10	1.279100059	3/319	22/16437	0.1146909082	0.1025212669	Q96B26/Q9NQT5/Q13868	EXOSC8/EXOSC3/EXOSC2
GO:1903829	positive regulation of cellular protein localization	7/292	316/16433	0.9143885498	0.8026519536	Q92611/Q14980/Q15154/Q9UPN4/Q96L34/P34931/Q9P0U1	EDEM1/NUMA1/PCM1/CEP131/MARK4/HSPA1L/TOMM7	-0.876899383	16/323	316/16433	0.004564258161	0.003741952541	Q96L34/Q15154/P62491/P12270/Q9UPN4/Q9BV94/O15078/P61981/P78371/Q92611/Q14980/P50990/Q96D46/P34931/P62258/P51572	MARK4/PCM1/RAB11A/TPR/CEP131/EDEM2/CEP290/YWHAG/CCT2/EDEM1/NUMA1/CCT8/NMD3/HSPA1L/YWHAE/BCAP31	1.454529609	13/319	316/16437	0.1192182964	0.1065682623	P27105/Q9NQC3/P19784/O95613/P17612/P35241/Q9BV73/P61970/P62330/O95573/P37198/Q9H270/P05556	STOM/RTN4/CSNK2A2/PCNT/PRKACA/RDX/CEP250/NUTF2/ARF6/ACSL3/NUP62/VPS11/ITGB1
GO:0006612	protein targeting to membrane	4/292	187/16433	0.9903451449	0.8693267927	Q99442/Q2TAP0/P11021/Q9UGP8	SEC62/GOLGA7B/HSPA5/SEC63	-0.2213580911	20/323	187/16433	1.34E-08	1.10E-08	Q96QF0/P36578/P18124/P61619/P62906/P63220/Q02878/P61313/P62277/P46777/P43307/P47914/P60866/P11021/P40429/P62081/Q9UGP8/P62910/P62888/P27635	RAB3IP/RPL4/RPL7/SEC61A1/RPL10A/RPS21/RPL6/RPL15/RPS13/RPL5/SSR1/RPL29/RPS20/HSPA5/RPL13A/RPS7/SEC63/RPL32/RPL30/RPL10	7.675901081	6/319	187/16437	0.5841710102	0.522185699	P27105/Q9Y3U8/Q7Z5G4/O76094/P09132/P61011	STOM/RPL36/GOLGA7/SRP72/SRP19/SRP54
GO:0048193	Golgi vesicle transport	7/292	358/16433	0.9997878046	0.8776155767	P49257/P57737/Q5BJH7/Q75T13/Q8TBA6/Q9Y282/Q96CV9	LMAN1/CORO7/YIF1B/PGAP1/GOLGA5/ERGIC3/OPTN	-1.401079074	20/323	358/16433	0.0002871843214	0.0002354446359	Q13190/P48730/O15498/Q86YS6/P55072/P46459/O60763/O75935/P61163/Q14204/Q9H082/Q9H0U4/Q9BRL7/Q96AH8/P54920/P20340/O43237/Q13795/P55735/P51572	STX5/CSNK1D/YKT6/RAB43/VCP/NSF/USO1/DCTN3/ACTR1A/DYNC1H1/RAB33B/RAB1B/SEC22C/RAB7B/NAPA/RAB6A/DYNC1LI2/ARFRP1/SEC13/BCAP31	2.170336449	16/319	358/16437	0.03898883663	0.0348518029	O95070/Q7Z5G4/Q969X5/Q08378/Q08379/Q14789/Q8IWJ2/Q9BQQ3/O95573/P61006/P61026/P61106/P62820/Q12907/Q9Y4L1/Q9Y3A6	YIF1A/GOLGA7/ERGIC1/GOLGA3/GOLGA2/GOLGB1/GCC2/GORASP1/ACSL3/RAB8A/RAB10/RAB14/RAB1A/LMAN2/HYOU1/TMED5
GO:0006903	vesicle targeting	2/292	91/16433	0.9997878046	0.8776155767	P49257/Q7Z460	LMAN1/CLASP1	-0.1919362924	9/323	91/16433	0.0007088264825	0.0005811229259	Q7Z460/Q13190/P48730/O15498/P46459/O60763/Q9H0U4/P54920/P55735	CLASP1/STX5/CSNK1D/YKT6/NSF/USO1/RAB1B/NAPA/SEC13	2.987100021	3/319	91/16437	0.6310780251	0.5641154969	Q08379/Q9BQQ3/P62820	GOLGA2/GORASP1/RAB1A
GO:0006888	ER to Golgi vesicle-mediated transport	4/292	204/16433	0.9997878046	0.8776155767	P49257/Q5BJH7/Q75T13/Q9Y282	LMAN1/YIF1B/PGAP1/ERGIC3	-0.7200369341	17/323	204/16433	6.89E-06	5.65E-06	Q13190/P48730/O15498/Q86YS6/P55072/P46459/O60763/O75935/P61163/Q14204/Q9H082/Q9H0U4/Q9BRL7/P54920/O43237/P55735/P51572	STX5/CSNK1D/YKT6/RAB43/VCP/NSF/USO1/DCTN3/ACTR1A/DYNC1H1/RAB33B/RAB1B/SEC22C/NAPA/DYNC1LI2/SEC13/BCAP31	4.4713189	9/319	204/16437	0.1870606401	0.1672119797	O95070/Q969X5/Q08379/Q14789/Q9BQQ3/P62820/Q12907/Q9Y4L1/Q9Y3A6	YIF1A/ERGIC1/GOLGA2/GOLGB1/GORASP1/RAB1A/LMAN2/HYOU1/TMED5
GO:0006613	cotranslational protein targeting to membrane	2/292	98/16433	0.9997878046	0.8776155767	Q99442/Q9UGP8	SEC62/SEC63	-0.2734050151	18/323	98/16433	1.51E-11	1.24E-11	P36578/P18124/P61619/P62906/P63220/Q02878/P61313/P62277/P46777/P43307/P47914/P60866/P40429/P62081/Q9UGP8/P62910/P62888/P27635	RPL4/RPL7/SEC61A1/RPL10A/RPS21/RPL6/RPL15/RPS13/RPL5/SSR1/RPL29/RPS20/RPL13A/RPS7/SEC63/RPL32/RPL30/RPL10	10.57803051	4/319	98/16437	0.5231356721	0.4676267084	Q9Y3U8/O76094/P09132/P61011	RPL36/SRP72/SRP19/SRP54
GO:0018205	peptidyl-lysine modification	7/292	386/16433	0.9997878046	0.8776155767	Q8N1F7/Q5SRE5/Q92621/Q04656/O15504/Q8NFH5/Q9UKX7	NUP93/NUP188/NUP205/ATP7A/NUP42/NUP35/NUP50	-1.174400166	18/323	386/16433	0.005439633129	0.004459618254	Q8N1F7/P49790/P12270/Q9UKX7/O15504/Q8NFH3/Q92621/Q9BW27/Q12769/O14561/Q8NFH5/Q9NRG9/Q9BTX1/O75694/Q8NFH4/Q9H4L4/Q8WUM0/Q13610	NUP93/NUP153/TPR/NUP50/NUP42/NUP43/NUP205/NUP85/NUP160/NDUFAB1/NUP35/AAAS/NDC1/NUP155/NUP37/SENP3/NUP133/PWP1	1.119606472	16/319	386/16437	0.06570814154	0.05873597153	O60885/Q9NXA8/P16435/Q8TEM1/Q92769/O96028/P35658/P37198/Q7Z3B4/Q99567/Q9BVL2/P52948/P78406/O00469/P26358/P28300	BRD4/SIRT5/POR/NUP210/HDAC2/NSD2/NUP214/NUP62/NUP54/NUP88/NUP58/NUP98/RAE1/PLOD2/DNMT1/LOX
GO:0030490	maturation of SSU-rRNA	1/292	45/16433	0.9997878046	0.8776155767	Q9ULX3	NOB1	-0.2078818941	6/323	45/16433	0.002121032329	0.001738903023	Q2NL82/P63220/Q9NQZ2/Q8IY37/Q68CQ4/P82912	TSR1/RPS21/UTP3/DHX37/DIEXF/MRPS11	2.495147066	2/319	45/16437	0.6083275092	0.5437789963	Q8NEJ9/Q9BSC4	NGDN/NOL10
GO:0022618	ribonucleoprotein complex assembly	4/292	229/16433	0.9997878046	0.8776155767	Q8N543/Q9Y221/O95149/Q8TEQ6	OGFOD1/NIP7/SNUPN/GEMIN5	-0.3733246004	16/323	229/16433	0.0001311971793	0.0001075604405	Q09161/Q9UKD2/P14678/Q14204/Q02878/Q9Y2R9/P46777/P55884/Q8WXD5/P40429/Q9Y221/Q6P2Q9/P82912/Q9BYC9/Q92989/P27635	NCBP1/MRTO4/SNRPB/DYNC1H1/RPL6/MRPS7/RPL5/EIF3B/GEMIN6/RPL13A/NIP7/PRPF8/MRPS11/MRPL20/CLP1/RPL10	3.53832715	8/319	229/16437	0.4156183844	0.3715178822	Q9Y312/Q13283/Q9UN86/O95391/Q9Y399/Q15056/Q9NU22/Q9UKA9	AAR2/G3BP1/G3BP2/SLU7/MRPS2/EIF4H/MDN1/PTBP2
GO:0071826	ribonucleoprotein complex subunit organization	4/292	243/16433	0.9997878046	0.8776155767	Q8N543/Q9Y221/O95149/Q8TEQ6	OGFOD1/NIP7/SNUPN/GEMIN5	-0.3144170271	18/323	243/16433	1.75E-05	1.43E-05	Q09161/P55072/Q9UKD2/P14678/Q14204/Q02878/Q9Y2R9/P46777/P55884/Q8WXD5/Q969S9/P40429/Q9Y221/Q6P2Q9/P82912/Q9BYC9/Q92989/P27635	NCBP1/VCP/MRTO4/SNRPB/DYNC1H1/RPL6/MRPS7/RPL5/EIF3B/GEMIN6/GFM2/RPL13A/NIP7/PRPF8/MRPS11/MRPL20/CLP1/RPL10	4.472035719	8/319	243/16437	0.4759949258	0.4254879799	Q9Y312/Q13283/Q9UN86/O95391/Q9Y399/Q15056/Q9NU22/Q9UKA9	AAR2/G3BP1/G3BP2/SLU7/MRPS2/EIF4H/MDN1/PTBP2
GO:0042255	ribosome assembly	1/292	59/16433	0.9997878046	0.8776155767	Q9Y221	NIP7	-0.1776257911	8/323	59/16433	0.0001923911074	0.0001577295516	Q9UKD2/Q02878/Q9Y2R9/P46777/Q9Y221/P82912/Q9BYC9/P27635	MRTO4/RPL6/MRPS7/RPL5/NIP7/MRPS11/MRPL20/RPL10	3.567765463	2/319	59/16437	0.6522191696	0.5830133934	Q9Y399/Q9NU22	MRPS2/MDN1
GO:0042274	ribosomal small subunit biogenesis	1/292	64/16433	0.9997878046	0.8776155767	Q9ULX3	NOB1	-0.1656023095	9/323	64/16433	4.49E-05	3.68E-05	Q2NL82/O75683/P63220/Q9Y2R9/Q9NQZ2/Q8IY37/Q68CQ4/P62081/P82912	TSR1/SURF6/RPS21/MRPS7/UTP3/DHX37/DIEXF/RPS7/MRPS11	4.211853431	2/319	64/16437	0.6705281896	0.599379677	Q8NEJ9/Q9BSC4	NGDN/NOL10
GO:0048207	vesicle targeting, rough ER to cis-Golgi	1/292	64/16433	0.9997878046	0.8776155767	P49257	LMAN1	-0.2657979055	7/323	64/16433	0.002260316448	0.001853093444	Q13190/P48730/P46459/O60763/Q9H0U4/P54920/P55735	STX5/CSNK1D/NSF/USO1/RAB1B/NAPA/SEC13	2.409609098	3/319	64/16437	0.5323796479	0.4758898229	Q08379/Q9BQQ3/P62820	GOLGA2/GORASP1/RAB1A
GO:0048208	COPII vesicle coating	1/292	64/16433	0.9997878046	0.8776155767	P49257	LMAN1	-0.2657979055	7/323	64/16433	0.002260316448	0.001853093444	Q13190/P48730/P46459/O60763/Q9H0U4/P54920/P55735	STX5/CSNK1D/NSF/USO1/RAB1B/NAPA/SEC13	2.409609098	3/319	64/16437	0.5323796479	0.4758898229	Q08379/Q9BQQ3/P62820	GOLGA2/GORASP1/RAB1A
GO:0000956	nuclear-transcribed mRNA catabolic process	3/292	200/16433	0.9997878046	0.8776155767	P47974/Q07352/P26651	ZFP36L2/ZFP36L1/ZFP36	-0.5169759996	23/323	200/16433	2.02E-10	1.65E-10	Q09161/Q9NPD3/P52298/P36578/P38919/P18124/Q9UKD2/P62906/P63220/Q02878/P61313/P62277/P46777/Q06265/P30153/P47914/P60866/P40429/P62081/P62910/Q01780/P62888/P27635	NCBP1/EXOSC4/NCBP2/RPL4/EIF4A3/RPL7/MRTO4/RPL10A/RPS21/RPL6/RPL15/RPS13/RPL5/EXOSC9/PPP2R1A/RPL29/RPS20/RPL13A/RPS7/RPL32/EXOSC10/RPL30/RPL10	9.20772046	8/319	200/16437	0.2985680631	0.2668875552	P11940/Q92900/Q9Y3U8/Q96B26/Q9NQT4/Q9NQT5/Q13868/O75534	PABPC1/UPF1/RPL36/EXOSC8/EXOSC5/EXOSC3/EXOSC2/CSDE1
GO:0006901	vesicle coating	1/292	68/16433	0.9997878046	0.8776155767	P49257	LMAN1	-0.2416613356	7/323	68/16433	0.003219832195	0.00263974097	Q13190/P48730/P46459/O60763/Q9H0U4/P54920/P55735	STX5/CSNK1D/NSF/USO1/RAB1B/NAPA/SEC13	2.280081674	3/319	68/16437	0.5628050875	0.5030868751	Q08379/Q9BQQ3/P62820	GOLGA2/GORASP1/RAB1A
GO:0090114	COPII-coated vesicle budding	1/292	69/16433	0.9997878046	0.8776155767	P49257	LMAN1	-0.2349265028	7/323	69/16433	0.003509906832	0.002877555196	Q13190/P48730/P46459/O60763/Q9H0U4/P54920/P55735	STX5/CSNK1D/NSF/USO1/RAB1B/NAPA/SEC13	2.249354157	3/319	69/16437	0.5716008257	0.5109493136	Q08379/Q9BQQ3/P62820	GOLGA2/GORASP1/RAB1A
GO:0042273	ribosomal large subunit biogenesis	1/292	70/16433	0.9997878046	0.8776155767	Q9Y221	NIP7	-0.1541672078	15/323	70/16433	1.12E-10	9.17E-11	P18124/O75683/Q9UKD2/P62906/Q02878/Q9NX24/P46777/Q99848/Q9NVP1/O00541/Q8IY81/Q9Y221/Q9BYC9/P27635/Q9GZL7	RPL7/SURF6/MRTO4/RPL10A/RPL6/NHP2/RPL5/EBNA1BP2/DDX18/PES1/FTSJ3/NIP7/MRPL20/RPL10/WDR12	9.826637057	2/319	70/16437	0.6884178815	0.6153711265	Q7Z4Q2/Q9NU22	HEATR3/MDN1
GO:0048199	vesicle targeting, to, from or within Golgi	1/292	72/16433	0.9997878046	0.8776155767	P49257	LMAN1	-0.2170988281	7/323	72/16433	0.004417259295	0.003621437276	Q13190/P48730/P46459/O60763/Q9H0U4/P54920/P55735	STX5/CSNK1D/NSF/USO1/RAB1B/NAPA/SEC13	2.167324527	3/319	72/16437	0.5955531447	0.5323600961	Q08379/Q9BQQ3/P62820	GOLGA2/GORASP1/RAB1A
GO:0048194	Golgi vesicle budding	1/292	77/16433	0.9997878046	0.8776155767	P49257	LMAN1	-0.2105158705	7/323	77/16433	0.006434908035	0.005275582499	Q13190/P48730/P46459/O60763/Q9H0U4/P54920/P55735	STX5/CSNK1D/NSF/USO1/RAB1B/NAPA/SEC13	2.010518034	3/319	77/16437	0.604649196	0.5404909822	Q08379/Q9BQQ3/P62820	GOLGA2/GORASP1/RAB1A
GO:0022613	ribonucleoprotein complex biogenesis	6/292	449/16433	0.9997878046	0.8776155767	Q8N543/Q9Y221/O95149/Q8TEQ6/Q9NPE3/Q9ULX3	OGFOD1/NIP7/SNUPN/GEMIN5/NOP10/NOB1	-2.038199599	58/323	449/16433	1.07E-28	8.79E-29	Q09161/Q9Y2X3/Q9NY93/Q9NV31/Q9NPD3/Q2NL82/P38919/P18124/O75683/Q13601/Q9UKD2/Q8TED0/P62906/Q9BV38/P14678/Q14204/O00567/P42285/P63220/Q02878/Q9NX24/Q9UQ80/Q9Y2R9/Q13823/Q9H8H2/P46777/Q9H9Y2/Q9NQZ2/P22087/Q96D46/Q99848/Q06265/Q9NVP1/Q14690/Q8IY37/O00541/Q9GZR7/P55884/Q8WXD5/Q9BVI4/Q68CQ4/Q9H4L4/Q9H6R4/P40429/Q5TAP6/P62081/Q8IY81/Q96GQ7/Q9Y221/Q6P2Q9/P82912/Q9BYC9/Q13610/Q92989/Q01780/Q9Y6V7/P27635/…	NCBP1/NOP58/DDX56/IMP3/EXOSC4/TSR1/EIF4A3/RPL7/SURF6/KRR1/MRTO4/UTP15/RPL10A/WDR18/SNRPB/DYNC1H1/NOP56/MTREX/RPS21/RPL6/NHP2/PA2G4/MRPS7/GNL2/DDX31/RPL5/RPF1/UTP3/FBL/NMD3/EBNA1BP2/EXOSC9/DDX18/PDCD11/DHX37/PES1/DDX24/EIF3B/GEMIN6/NOC4L/DIEXF/SENP3/NOL6/RPL13A/UTP14C/RPS7/FTSJ3/DDX27/NIP7/PRPF8/MRPS11/MRPL20/PWP1/CLP1/EXOSC10/DDX49/RPL10/WDR12	25.96100829	21/319	449/16437	0.008991243324	0.008037199036	Q9Y312/O43818/Q13283/Q9UN86/Q9NR30/O95391/O00566/Q13206/Q8NEJ9/Q96B26/Q9BSC4/Q9NQT4/Q9NQT5/Q9NY61/Q9Y399/Q13868/Q15056/Q99567/Q7Z4Q2/Q9NU22/Q9UKA9	AAR2/RRP9/G3BP1/G3BP2/DDX21/SLU7/MPHOSPH10/DDX10/NGDN/EXOSC8/NOL10/EXOSC5/EXOSC3/AATF/MRPS2/EXOSC2/EIF4H/NUP88/HEATR3/MDN1/PTBP2
GO:0006614	SRP-dependent cotranslational protein targeting to membrane	1/292	94/16433	0.9997878046	0.8776155767	Q9UGP8	SEC63	-0.2954714287	17/323	94/16433	7.82E-11	6.41E-11	P36578/P18124/P61619/P62906/P63220/Q02878/P61313/P62277/P46777/P47914/P60866/P40429/P62081/Q9UGP8/P62910/P62888/P27635	RPL4/RPL7/SEC61A1/RPL10A/RPS21/RPL6/RPL15/RPS13/RPL5/RPL29/RPS20/RPL13A/RPS7/SEC63/RPL32/RPL30/RPL10	9.840882787	4/319	94/16437	0.4972192356	0.4444602173	Q9Y3U8/O76094/P09132/P61011	RPL36/SRP72/SRP19/SRP54
GO:0016072	rRNA metabolic process	3/292	246/16433	0.9997878046	0.8776155767	Q8TF46/Q9NPE3/Q9ULX3	DIS3L/NOP10/NOB1	-0.923329857	43/323	246/16433	2.76E-26	2.26E-26	Q9Y2X3/P19338/Q9NY93/Q9NV31/Q9NPD3/Q2NL82/P38919/P18124/Q13601/Q9UKD2/Q8TED0/P62906/Q9BV38/O00567/P42285/P63220/Q9NX24/Q9UQ80/P46777/Q9H9Y2/Q9NQZ2/P22087/Q99848/Q06265/Q8TF46/Q9NVP1/Q14690/Q8IY37/O00541/Q9GZR7/Q9BVI4/Q68CQ4/Q9H4L4/Q9H6R4/Q5TAP6/P62081/Q8IY81/Q96GQ7/P82912/Q13610/Q01780/Q9Y6V7/Q9GZL7	NOP58/NCL/DDX56/IMP3/EXOSC4/TSR1/EIF4A3/RPL7/KRR1/MRTO4/UTP15/RPL10A/WDR18/NOP56/MTREX/RPS21/NHP2/PA2G4/RPL5/RPF1/UTP3/FBL/EBNA1BP2/EXOSC9/DIS3L/DDX18/PDCD11/DHX37/PES1/DDX24/NOC4L/DIEXF/SENP3/NOL6/UTP14C/RPS7/FTSJ3/DDX27/MRPS11/PWP1/EXOSC10/DDX49/WDR12	24.66612435	11/319	246/16437	0.1171357583	0.1047066984	O43818/Q9NR30/O00566/Q13206/Q8NEJ9/Q96B26/Q9BSC4/Q9NQT4/Q9NQT5/Q13868/Q9NU22	RRP9/DDX21/MPHOSPH10/DDX10/NGDN/EXOSC8/NOL10/EXOSC5/EXOSC3/EXOSC2/MDN1
GO:0006364	rRNA processing	2/292	207/16433	0.9997878046	0.8776155767	Q9NPE3/Q9ULX3	NOP10/NOB1	-1.30229278	40/323	207/16433	3.96E-26	3.24E-26	Q9Y2X3/Q9NY93/Q9NV31/Q9NPD3/Q2NL82/P38919/P18124/Q13601/Q9UKD2/Q8TED0/P62906/Q9BV38/O00567/P42285/P63220/Q9NX24/Q9UQ80/P46777/Q9H9Y2/Q9NQZ2/P22087/Q99848/Q06265/Q9NVP1/Q14690/Q8IY37/O00541/Q9GZR7/Q9BVI4/Q68CQ4/Q9H4L4/Q9H6R4/Q5TAP6/P62081/Q8IY81/Q96GQ7/P82912/Q01780/Q9Y6V7/Q9GZL7	NOP58/DDX56/IMP3/EXOSC4/TSR1/EIF4A3/RPL7/KRR1/MRTO4/UTP15/RPL10A/WDR18/NOP56/MTREX/RPS21/NHP2/PA2G4/RPL5/RPF1/UTP3/FBL/EBNA1BP2/EXOSC9/DDX18/PDCD11/DHX37/PES1/DDX24/NOC4L/DIEXF/SENP3/NOL6/UTP14C/RPS7/FTSJ3/DDX27/MRPS11/EXOSC10/DDX49/WDR12	24.1300593	11/319	207/16437	0.04894705534	0.04375337335	O43818/Q9NR30/O00566/Q13206/Q8NEJ9/Q96B26/Q9BSC4/Q9NQT4/Q9NQT5/Q13868/Q9NU22	RRP9/DDX21/MPHOSPH10/DDX10/NGDN/EXOSC8/NOL10/EXOSC5/EXOSC3/EXOSC2/MDN1
GO:0042254	ribosome biogenesis	3/292	288/16433	0.9997878046	0.8776155767	Q9Y221/Q9NPE3/Q9ULX3	NIP7/NOP10/NOB1	-1.733120096	50/323	288/16433	1.31E-30	1.07E-30	Q9Y2X3/Q9NY93/Q9NV31/Q9NPD3/Q2NL82/P38919/P18124/O75683/Q13601/Q9UKD2/Q8TED0/P62906/Q9BV38/O00567/P42285/P63220/Q02878/Q9NX24/Q9UQ80/Q9Y2R9/Q13823/Q9H8H2/P46777/Q9H9Y2/Q9NQZ2/P22087/Q96D46/Q99848/Q06265/Q9NVP1/Q14690/Q8IY37/O00541/Q9GZR7/Q9BVI4/Q68CQ4/Q9H4L4/Q9H6R4/Q5TAP6/P62081/Q8IY81/Q96GQ7/Q9Y221/P82912/Q9BYC9/Q13610/Q01780/Q9Y6V7/P27635/Q9GZL7	NOP58/DDX56/IMP3/EXOSC4/TSR1/EIF4A3/RPL7/SURF6/KRR1/MRTO4/UTP15/RPL10A/WDR18/NOP56/MTREX/RPS21/RPL6/NHP2/PA2G4/MRPS7/GNL2/DDX31/RPL5/RPF1/UTP3/FBL/NMD3/EBNA1BP2/EXOSC9/DDX18/PDCD11/DHX37/PES1/DDX24/NOC4L/DIEXF/SENP3/NOL6/UTP14C/RPS7/FTSJ3/DDX27/NIP7/MRPS11/MRPL20/PWP1/EXOSC10/DDX49/RPL10/WDR12	28.1789935	15/319	288/16437	0.01815094557	0.01622498213	O43818/Q9NR30/O00566/Q13206/Q8NEJ9/Q96B26/Q9BSC4/Q9NQT4/Q9NQT5/Q9NY61/Q9Y399/Q13868/Q99567/Q7Z4Q2/Q9NU22	RRP9/DDX21/MPHOSPH10/DDX10/NGDN/EXOSC8/NOL10/EXOSC5/EXOSC3/AATF/MRPS2/EXOSC2/NUP88/HEATR3/MDN1
GO:0006401	RNA catabolic process	4/292	383/16433	0.9997878046	0.8776155767	P47974/Q07352/Q8TF46/P26651	ZFP36L2/ZFP36L1/DIS3L/ZFP36	-0.7200369341	25/323	383/16433	2.03E-06	1.66E-06	Q09161/Q9NPD3/P52298/P36578/P38919/P18124/Q9UKD2/P62906/P42285/P63220/Q02878/P61313/P62277/P46777/Q06265/Q8TF46/P30153/P47914/P60866/P40429/P62081/P62910/Q01780/P62888/P27635	NCBP1/EXOSC4/NCBP2/RPL4/EIF4A3/RPL7/MRTO4/RPL10A/MTREX/RPS21/RPL6/RPL15/RPS13/RPL5/EXOSC9/DIS3L/PPP2R1A/RPL29/RPS20/RPL13A/RPS7/RPL32/EXOSC10/RPL30/RPL10	5.002991323	14/319	383/16437	0.1870606401	0.1672119797	P48556/P11940/Q13310/Q6PKG0/Q92900/Q9HCE1/Q9Y3U8/Q6Y7W6/Q96B26/Q9NQT4/Q9NQT5/Q13868/P35658/O75534	PSMD8/PABPC1/PABPC4/LARP1/UPF1/MOV10/RPL36/GIGYF2/EXOSC8/EXOSC5/EXOSC3/EXOSC2/NUP214/CSDE1
GO:0031123	RNA 3'-end processing	1/292	142/16433	0.9997878046	0.8776155767	Q07352	ZFP36L1	-0.4414999247	11/323	142/16433	0.001072995425	0.0008796824838	Q09161/Q9NPD3/P52298/P38919/P63220/P22087/Q06265/P84103/Q92989/Q13769/Q01780	NCBP1/EXOSC4/NCBP2/EIF4A3/RPS21/FBL/EXOSC9/SRSF3/CLP1/THOC5/EXOSC10	2.557478454	6/319	142/16437	0.3552380075	0.3175443561	P11940/O95391/Q96B26/Q9NQT4/Q9NQT5/Q13868	PABPC1/SLU7/EXOSC8/EXOSC5/EXOSC3/EXOSC2
GO:0043312	neutrophil degranulation	5/292	473/16433	0.9997878046	0.8776155767	P68371/Q96CS3/P07437/P17066/O00186	TUBB4B/FAF2/TUBB/HSPA6/STXBP3	-1.797390601	20/323	473/16433	0.008803760993	0.007217658304	P68371/Q13217/O15078/P55072/P39656/P78371/Q969Q5/Q14204/Q8NBS9/P07437/Q9UQ80/Q96CS3/Q96AX2/P50990/Q68CP4/Q14165/P20340/P34059/Q9NZF1/P10619	TUBB4B/DNAJC3/CEP290/VCP/DDOST/CCT2/RAB24/DYNC1H1/TXNDC5/TUBB/PA2G4/FAF2/RAB37/CCT8/HGSNAT/MLEC/RAB6A/GALNS/PLAC8/CTSA	0.2875174037	21/319	474/16437	0.01565412326	0.01399309304	Q8IWA5/P27105/Q4KMQ2/P67870/Q7Z5G4/O94973/P06280/P12268/O14975/P00387/P51148/P51149/P61026/P61106/P61586/Q9H7Z7/Q9NP72/P61916/Q92820/Q99519/Q9BS26	SLC44A2/STOM/ANO6/CSNK2B/GOLGA7/AP2A2/GLA/IMPDH2/SLC27A2/CYB5R3/RAB5C/RAB7A/RAB10/RAB14/RHOA/PTGES2/RAB18/NPC2/GGH/NEU1/ERP44
GO:0002283	neutrophil activation involved in immune response	5/292	476/16433	0.9997878046	0.8776155767	P68371/Q96CS3/P07437/P17066/O00186	TUBB4B/FAF2/TUBB/HSPA6/STXBP3	-1.780498248	20/323	476/16433	0.009327461199	0.007647007663	P68371/Q13217/O15078/P55072/P39656/P78371/Q969Q5/Q14204/Q8NBS9/P07437/Q9UQ80/Q96CS3/Q96AX2/P50990/Q68CP4/Q14165/P20340/P34059/Q9NZF1/P10619	TUBB4B/DNAJC3/CEP290/VCP/DDOST/CCT2/RAB24/DYNC1H1/TXNDC5/TUBB/PA2G4/FAF2/RAB37/CCT8/HGSNAT/MLEC/RAB6A/GALNS/PLAC8/CTSA	0.2793145497	21/319	477/16437	0.01627500394	0.01454809322	Q8IWA5/P27105/Q4KMQ2/P67870/Q7Z5G4/O94973/P06280/P12268/O14975/P00387/P51148/P51149/P61026/P61106/P61586/Q9H7Z7/Q9NP72/P61916/Q92820/Q99519/Q9BS26	SLC44A2/STOM/ANO6/CSNK2B/GOLGA7/AP2A2/GLA/IMPDH2/SLC27A2/CYB5R3/RAB5C/RAB7A/RAB10/RAB14/RHOA/PTGES2/RAB18/NPC2/GGH/NEU1/ERP44
GO:0006402	mRNA catabolic process	3/292	350/16433	0.9997878046	0.8776155767	P47974/Q07352/P26651	ZFP36L2/ZFP36L1/ZFP36	-0.9253616329	23/323	350/16433	5.49E-06	4.50E-06	Q09161/Q9NPD3/P52298/P36578/P38919/P18124/Q9UKD2/P62906/P63220/Q02878/P61313/P62277/P46777/Q06265/P30153/P47914/P60866/P40429/P62081/P62910/Q01780/P62888/P27635	NCBP1/EXOSC4/NCBP2/RPL4/EIF4A3/RPL7/MRTO4/RPL10A/RPS21/RPL6/RPL15/RPS13/RPL5/EXOSC9/PPP2R1A/RPL29/RPS20/RPL13A/RPS7/RPL32/EXOSC10/RPL30/RPL10	4.364811479	14/319	350/16437	0.1165890376	0.1042179893	P48556/P11940/Q13310/Q6PKG0/Q92900/Q9HCE1/Q9Y3U8/Q6Y7W6/Q96B26/Q9NQT4/Q9NQT5/Q13868/P35658/O75534	PSMD8/PABPC1/PABPC4/LARP1/UPF1/MOV10/RPL36/GIGYF2/EXOSC8/EXOSC5/EXOSC3/EXOSC2/NUP214/CSDE1
GO:0034470	ncRNA processing	3/292	370/16433	0.9997878046	0.8776155767	Q96CM3/Q9NPE3/Q9ULX3	RPUSD4/NOP10/NOB1	-0.7830554349	42/323	370/16433	1.34E-18	1.10E-18	Q9Y2X3/Q9NY93/Q9NV31/Q9NPD3/Q2NL82/P38919/P18124/Q13601/Q9UKD2/Q8TED0/P62906/Q9BV38/O00567/P42285/P63220/Q9NX24/Q9UQ80/Q8TEA1/P46777/Q9H9Y2/Q9NQZ2/P22087/Q99848/Q06265/Q9NVP1/Q14690/Q8IY37/O00541/Q9GZR7/Q9BVI4/Q68CQ4/Q9H4L4/Q9H6R4/Q5TAP6/P62081/Q8IY81/Q96GQ7/P82912/Q92989/Q01780/Q9Y6V7/Q9GZL7	NOP58/DDX56/IMP3/EXOSC4/TSR1/EIF4A3/RPL7/KRR1/MRTO4/UTP15/RPL10A/WDR18/NOP56/MTREX/RPS21/NHP2/PA2G4/NSUN6/RPL5/RPF1/UTP3/FBL/EBNA1BP2/EXOSC9/DDX18/PDCD11/DHX37/PES1/DDX24/NOC4L/DIEXF/SENP3/NOL6/UTP14C/RPS7/FTSJ3/DDX27/MRPS11/CLP1/EXOSC10/DDX49/WDR12	17.1190348	14/319	370/16437	0.16179456	0.1446268369	Q96HW7/O43818/Q9NR30/Q9NXH9/O00566/Q13206/Q8NEJ9/Q96B26/Q9BSC4/Q9NQT4/Q9NQT5/Q13868/Q9NU22/Q8N0Z8	INTS4/RRP9/DDX21/TRMT1/MPHOSPH10/DDX10/NGDN/EXOSC8/NOL10/EXOSC5/EXOSC3/EXOSC2/MDN1/PUSL1
GO:0000184	nuclear-transcribed mRNA catabolic process, nonsense-mediated decay								20/323	119/16433	4.94E-12	4.05E-12	Q09161/P52298/P36578/P38919/P18124/P62906/P63220/Q02878/P61313/P62277/P46777/P30153/P47914/P60866/P40429/P62081/P62910/Q01780/P62888/P27635	NCBP1/NCBP2/RPL4/EIF4A3/RPL7/RPL10A/RPS21/RPL6/RPL15/RPS13/RPL5/PPP2R1A/RPL29/RPS20/RPL13A/RPS7/RPL32/EXOSC10/RPL30/RPL10	11.18436533	3/319	119/16437	0.6924547696	0.6189796679	P11940/Q92900/Q9Y3U8	PABPC1/UPF1/RPL36
GO:0006413	translational initiation								20/323	183/16433	9.49E-09	7.78E-09	Q09161/Q13217/P12270/P52298/P36578/P18124/P62906/P63220/Q02878/P61313/P62277/P46777/P55884/P47914/P60866/P40429/P62081/P62910/P62888/P27635	NCBP1/DNAJC3/TPR/NCBP2/RPL4/RPL7/RPL10A/RPS21/RPL6/RPL15/RPS13/RPL5/EIF3B/RPL29/RPS20/RPL13A/RPS7/RPL32/RPL30/RPL10	7.864147343	5/319	183/16437	0.6365851525	0.5690382731	P11940/Q6PKG0/Q9Y3U8/O60573/Q15056	PABPC1/LARP1/RPL36/EIF4E2/EIF4H
GO:0032482	Rab protein signal transduction								12/323	69/16433	1.22E-07	1.00E-07	P62491/Q86YS6/Q969Q5/Q8WUD1/Q9H082/Q14964/Q9H0U4/Q96AX2/Q96AH8/Q96S21/P20340/Q12829	RAB11A/RAB43/RAB24/RAB2B/RAB33B/RAB39A/RAB1B/RAB37/RAB7B/RAB40C/RAB6A/RAB40B	4.57269762	8/319	70/16437	0.004183612026	0.003739696651	P51148/P51149/P61006/P61019/P61026/P61106/P62820/Q9NP72	RAB5C/RAB7A/RAB8A/RAB2A/RAB10/RAB14/RAB1A/RAB18
GO:0000460	maturation of 5.8S rRNA								8/323	27/16433	4.28E-07	3.51E-07	Q9NPD3/P42285/P63220/Q06265/O00541/Q8IY81/Q01780/Q9GZL7	EXOSC4/MTREX/RPS21/EXOSC9/PES1/FTSJ3/EXOSC10/WDR12	5.637156007	3/319	27/16437	0.1704198252	0.152336891	Q96B26/Q9NQT5/Q13868	EXOSC8/EXOSC3/EXOSC2
GO:0000470	maturation of LSU-rRNA								7/323	21/16433	1.23E-06	1.01E-06	P18124/P62906/Q9NX24/Q9NVP1/O00541/Q8IY81/Q9GZL7	RPL7/RPL10A/NHP2/DDX18/PES1/FTSJ3/WDR12	5.996101418
GO:0000466	maturation of 5.8S rRNA from tricistronic rRNA transcript (SSU-rRNA, 5.8S rRNA, LSU-rRNA)								6/323	22/16433	3.40E-05	2.79E-05	P63220/Q06265/O00541/Q8IY81/Q01780/Q9GZL7	RPS21/EXOSC9/PES1/FTSJ3/EXOSC10/WDR12	3.564975957	3/319	22/16437	0.1146909082	0.1025212669	Q96B26/Q9NQT5/Q13868	EXOSC8/EXOSC3/EXOSC2
GO:0000463	maturation of LSU-rRNA from tricistronic rRNA transcript (SSU-rRNA, 5.8S rRNA, LSU-rRNA)								5/323	14/16433	5.24E-05	4.30E-05	P18124/Q9NVP1/O00541/Q8IY81/Q9GZL7	RPL7/DDX18/PES1/FTSJ3/WDR12	4.366581715
GO:0002181	cytoplasmic translation								10/323	97/16433	0.000209834336	0.0001720301742	Q0VDF9/P62906/P63220/Q02878/P61313/P55884/P47914/P40429/P62910/P62888	HSPA14/RPL10A/RPS21/RPL6/RPL15/EIF3B/RPL29/RPL13A/RPL32/RPL30	3.522974499	3/319	97/16437	0.6416440269	0.5735603596	Q9Y3U8/Q15056/Q9H2P9	RPL36/EIF4H/DPH5
GO:0000462	maturation of SSU-rRNA from tricistronic rRNA transcript (SSU-rRNA, 5.8S rRNA, LSU-rRNA)								6/323	34/16433	0.0004496664074	0.0003686536336	Q2NL82/P63220/Q9NQZ2/Q8IY37/Q68CQ4/P82912	TSR1/RPS21/UTP3/DHX37/DIEXF/MRPS11	3.127134074	2/319	34/16437	0.5526722008	0.4940291703	Q8NEJ9/Q9BSC4	NGDN/NOL10
GO:0008334	histone mRNA metabolic process								5/323	25/16433	0.00102066503	0.0008367800348	Q09161/Q9NPD3/P52298/P14678/Q01780	NCBP1/EXOSC4/NCBP2/SNRPB/EXOSC10	2.863591387	1/319	25/16437	0.6837820948	0.6112272347	Q92900	UPF1
GO:0000027	ribosomal large subunit assembly								5/323	29/16433	0.002076867775	0.001702695241	Q9UKD2/Q02878/P46777/Q9BYC9/P27635	MRTO4/RPL6/RPL5/MRPL20/RPL10	2.571651607	1/319	29/16437	0.7104009878	0.6350216459	Q9NU22	MDN1
GO:2000050	regulation of non-canonical Wnt signaling pathway								4/323	23/16433	0.007695557696	0.006309111067	P48730/P49674/P51654/Q9NXB0	CSNK1D/CSNK1E/GPC3/MKS1	2.200031827
GO:0031126	snoRNA 3'-end processing								3/323	11/16433	0.008643098526	0.007085941099	Q9NPD3/P22087/Q01780	EXOSC4/FBL/EXOSC10	0.563557838	3/319	11/16437	0.02901819557	0.02593912822	Q9NQT4/Q9NQT5/Q13868	EXOSC5/EXOSC3/EXOSC2
