# Supplementary material for: Interpretable network propagation with application to expanding the repertoire of human proteins that interact with SARS-CoV-2
Source: Gigascience. 2021 Dec 29;10(12):giab082. doi: 10.1093/gigascience/giab082 (PMC8716363; doi:10.1093/gigascience/giab082)
Supplement: giab082_Supplemental_Files [file giab082_supplemental_files.zip › File-S3-fraction-diffusion.tsv]

	AAR2	AASS	AATF	ABCC1	ACAD9	ACADM	ACE2	ACSL3	ADAM9	ADAMTS1	AGPS	AKAP8	AKAP8L	AKAP9	ALG11	ALG5	ALG8	ANO6	AP2A2	AP2M1	AP3B1	ARF6	ARL6IP6	ATE1	ATP13A3	ATP1B1	ATP5MG	ATP6AP1	ATP6V1A	BAG5	BCKDK	BCS1L	BRD2	BRD4	BZW2	C1orf50	CCDC86	CDK5RAP2	CENPF	CEP112	CEP135	CEP250	CEP350	CEP68	CHMP2A	CHPF	CHPF2	CISD3	CIT
ZNF813	1.16e-03	3.95e-04	1.22e-03	8.00e-04	2.05e-04	7.01e-04	8.96e-04	8.40e-04	1.68e-03	1.55e-03	4.44e-04	6.54e-04	3.36e-04	3.74e-04	1.83e-04	1.56e-04	8.05e-05	1.18e-03	1.47e-03	1.25e-03	1.24e-03	1.43e-03	9.97e-05	2.43e-04	5.40e-04	1.21e-03	2.67e-04	4.39e-04	4.83e-04	3.37e-04	3.93e-04	1.85e-04	9.78e-04	7.26e-04	7.42e-04	8.75e-05	6.77e-04	1.19e-04	5.56e-04	6.50e-03	1.27e-04	8.59e-05	3.53e-04	2.92e-04	5.45e-04	7.72e-04	5.71e-04	6.79e-05	1.78e-03
SAMD13	3.61e-03	3.72e-04	1.55e-03	8.63e-04	3.56e-04	6.54e-04	3.87e-03	9.05e-04	2.27e-03	2.31e-03	3.84e-04	3.91e-03	3.64e-04	1.72e-04	1.22e-04	1.05e-04	7.19e-05	1.37e-03	2.22e-03	1.85e-03	1.14e-03	1.77e-03	1.33e-04	2.97e-04	3.73e-04	2.39e-03	3.05e-04	6.68e-04	6.75e-04	1.65e-04	5.02e-04	1.46e-04	1.76e-03	1.08e-03	5.47e-04	7.01e-05	3.43e-04	1.17e-04	4.90e-04	1.52e-03	1.20e-04	7.14e-05	4.75e-04	3.22e-04	1.68e-03	2.06e-04	1.30e-04	5.09e-05	1.30e-03
CLDND1	2.81e-03	5.46e-04	7.74e-04	6.97e-04	1.60e-04	4.69e-03	1.21e-03	1.31e-03	2.01e-03	2.12e-03	4.53e-04	1.01e-03	3.10e-04	1.74e-04	1.35e-04	1.29e-04	1.07e-04	4.04e-03	1.52e-03	1.61e-03	1.30e-03	1.97e-03	7.09e-05	2.83e-04	5.38e-04	3.87e-03	2.24e-04	1.99e-03	5.63e-04	1.55e-04	6.00e-04	1.97e-04	1.09e-03	5.78e-04	1.40e-03	1.46e-04	2.78e-04	8.73e-05	4.14e-04	1.36e-03	8.75e-05	8.03e-05	2.88e-04	2.96e-04	6.43e-04	2.89e-04	3.00e-04	5.43e-05	1.12e-03
XXYLT1	1.64e-03	5.57e-04	1.20e-03	1.49e-03	2.02e-04	1.56e-03	1.87e-03	1.36e-03	2.14e-03	1.76e-02	1.93e-03	8.81e-04	3.72e-04	2.30e-04	7.47e-04	3.50e-04	1.99e-04	1.93e-03	2.07e-03	2.08e-03	1.70e-03	2.43e-03	1.50e-04	5.89e-04	4.13e-01	9.70e-04	3.15e-04	6.72e-04	1.05e-03	3.89e-04	4.92e-04	2.00e-04	1.58e-03	1.07e-03	1.86e-03	1.46e-04	4.48e-04	1.58e-04	8.04e-04	5.50e-03	6.24e-04	1.51e-04	1.84e-03	3.99e-04	1.36e-03	6.01e-04	2.38e-04	6.42e-05	2.12e-03
HEXIM2	3.14e-03	4.78e-04	2.03e-03	8.15e-04	1.55e-04	6.70e-04	1.25e-03	8.33e-04	1.22e-03	2.98e-03	4.41e-04	1.77e-03	7.23e-04	1.52e-04	1.46e-04	1.39e-04	1.62e-04	1.47e-03	1.21e-03	1.19e-03	1.19e-03	1.34e-03	9.82e-05	4.64e-04	4.62e-04	3.80e-04	2.87e-04	6.56e-04	5.54e-04	3.03e-04	5.30e-04	1.74e-04	1.86e-02	2.70e-01	1.76e-03	9.88e-05	5.88e-04	1.12e-04	9.72e-04	2.03e-03	1.30e-04	8.01e-05	3.55e-04	2.98e-04	5.85e-04	4.36e-04	1.58e-04	3.36e-04	1.18e-03
TMEFF1	1.19e-03	3.91e-04	6.97e-04	6.38e-04	1.39e-04	1.19e-03	1.28e-03	1.34e-03	2.39e-03	3.30e-03	4.01e-04	9.18e-04	3.37e-04	1.66e-04	1.11e-04	1.07e-04	7.31e-05	2.84e-03	1.86e-03	1.79e-03	1.18e-03	1.86e-03	5.40e-05	2.41e-04	4.16e-04	1.44e-03	2.02e-04	7.55e-04	4.95e-04	1.91e-04	5.28e-04	1.87e-04	1.37e-03	7.42e-04	5.77e-04	1.40e-04	2.13e-04	6.97e-05	3.80e-04	1.14e-03	7.38e-05	6.01e-05	2.65e-04	2.30e-04	7.40e-04	2.67e-04	3.09e-04	5.68e-05	1.11e-03
ZFP36L2	2.92e-03	5.31e-04	1.82e-03	9.44e-04	1.59e-04	7.30e-04	1.94e-03	1.54e-03	2.79e-03	1.98e-03	5.23e-04	1.24e-03	5.85e-04	2.50e-04	1.75e-04	1.80e-04	9.70e-05	3.45e-03	1.88e-03	1.66e-03	1.69e-03	1.87e-03	1.19e-04	6.59e-04	5.79e-04	8.10e-04	2.34e-04	6.61e-04	6.23e-04	2.30e-04	5.59e-04	1.75e-04	1.78e-03	1.13e-03	1.24e-03	2.22e-04	6.06e-04	1.31e-04	7.53e-04	1.96e-03	1.21e-04	8.70e-05	6.28e-04	3.78e-04	1.41e-03	3.91e-04	4.49e-04	1.15e-04	1.42e-03
PIGF	1.38e-03	7.96e-04	2.77e-03	1.29e-03	2.46e-04	1.04e-03	1.65e-03	1.79e-03	2.43e-03	1.98e-03	1.17e-03	6.09e-04	8.28e-04	3.47e-04	1.09e-02	7.38e-03	6.36e-03	3.73e-03	1.94e-03	1.78e-03	1.52e-03	2.26e-03	8.17e-05	3.49e-04	5.63e-04	1.39e-03	4.27e-04	1.13e-03	1.01e-03	2.30e-04	8.14e-04	3.65e-04	1.25e-03	6.55e-04	2.64e-03	8.70e-05	5.15e-04	9.59e-05	5.18e-04	1.65e-03	1.11e-04	8.53e-05	4.96e-04	2.68e-04	7.47e-04	1.16e-03	1.45e-03	1.92e-04	1.56e-03
MTARC2	1.43e-03	1.58e-03	1.32e-03	2.15e-03	4.91e-04	4.95e-03	1.58e-03	4.14e-03	1.57e-03	3.05e-03	6.25e-03	7.16e-04	4.19e-04	1.70e-04	3.89e-04	2.44e-03	1.57e-04	2.91e-03	2.19e-03	1.83e-03	1.54e-03	2.02e-03	1.17e-04	4.07e-04	4.79e-04	7.04e-04	4.77e-04	7.79e-04	8.74e-04	3.72e-04	8.73e-04	9.46e-04	1.71e-03	6.96e-04	1.39e-03	1.15e-04	4.62e-04	1.13e-04	5.50e-04	2.16e-03	1.40e-04	9.68e-05	3.65e-04	7.20e-04	1.09e-03	4.08e-04	2.38e-04	1.11e-04	1.61e-03
KCTD21	2.15e-03	1.58e-03	1.19e-03	1.48e-03	7.33e-04	8.03e-04	1.23e-03	8.19e-04	1.43e-03	2.64e-03	6.82e-04	7.23e-04	4.03e-04	1.70e-04	2.37e-03	2.71e-03	7.32e-02	1.82e-03	2.04e-03	1.83e-03	1.33e-03	1.82e-03	1.05e-04	3.98e-04	4.56e-04	8.34e-04	9.76e-04	8.97e-04	9.20e-04	3.10e-04	5.35e-04	4.11e-04	1.26e-03	1.18e-03	6.75e-04	2.23e-04	6.44e-04	9.06e-05	1.12e-03	1.60e-03	9.97e-05	6.35e-05	3.11e-04	2.78e-04	7.10e-04	8.36e-04	1.74e-04	2.63e-01	1.42e-03
MYPOP	1.90e-03	6.54e-04	2.17e-03	4.08e-03	1.76e-04	7.05e-04	1.75e-03	1.42e-03	1.23e-03	2.20e-03	4.34e-04	8.08e-04	6.75e-04	2.40e-04	2.94e-04	2.96e-04	1.01e-04	1.85e-03	5.87e-03	1.97e-03	1.97e-03	3.43e-03	3.20e-04	3.73e-04	3.69e-04	4.83e-04	2.95e-04	4.75e-04	7.25e-04	2.24e-04	4.33e-04	2.13e-04	1.28e-03	1.16e-03	8.00e-04	2.40e-04	1.80e-03	1.10e-04	6.46e-04	1.77e-03	1.33e-04	9.46e-05	3.21e-04	3.25e-04	5.91e-04	3.07e-04	1.72e-04	9.06e-05	1.90e-03
SLC25A53	2.62e-03	4.53e-04	7.69e-04	2.37e-03	5.28e-04	1.08e-03	3.52e-03	1.11e-03	1.28e-03	1.21e-03	5.08e-04	4.89e-04	2.95e-04	8.42e-05	1.17e-04	1.07e-04	6.92e-05	2.18e-03	9.46e-04	9.27e-04	7.44e-04	8.75e-04	6.02e-05	2.07e-04	4.03e-04	1.76e-03	9.39e-04	1.44e-03	2.22e-03	1.49e-04	7.09e-04	3.54e-04	6.89e-04	4.71e-04	3.68e-04	5.93e-05	3.61e-04	5.20e-05	2.64e-04	1.22e-03	5.28e-05	6.62e-05	5.42e-04	2.02e-04	4.17e-04	1.95e-04	1.09e-04	6.63e-05	6.88e-04
NUP62CL	3.35e-03	7.15e-04	2.04e-03	1.10e-03	2.20e-04	9.46e-04	1.46e-03	1.05e-03	1.76e-03	1.98e-03	6.07e-04	1.85e-03	1.73e-03	2.92e-04	2.38e-04	2.34e-04	1.17e-04	1.90e-03	4.07e-03	2.58e-03	2.06e-03	2.55e-03	1.35e-04	7.16e-04	4.94e-04	6.46e-04	3.18e-04	1.07e-03	8.49e-04	1.03e-03	1.86e-03	2.32e-04	2.00e-03	1.27e-03	8.17e-04	1.71e-04	8.23e-04	2.00e-04	3.03e-03	2.08e-03	2.14e-04	1.62e-04	4.98e-04	3.05e-04	9.51e-04	3.46e-04	1.84e-04	9.52e-05	3.11e-03
TIMM21	2.03e-03	4.46e-03	1.73e-03	2.48e-03	3.42e-03	3.19e-03	1.90e-03	2.00e-03	1.68e-03	1.80e-03	2.63e-03	8.34e-04	1.67e-03	2.05e-04	2.93e-04	3.29e-04	2.02e-04	2.14e-03	1.75e-03	1.64e-03	1.65e-03	1.77e-03	2.21e-04	4.50e-04	5.68e-04	1.39e-03	5.44e-03	4.52e-03	4.33e-03	1.70e-03	1.87e-03	3.31e-02	1.43e-03	8.93e-04	7.30e-04	1.37e-04	6.58e-04	1.66e-04	6.00e-04	3.00e-03	2.09e-04	9.72e-05	3.71e-04	3.07e-04	8.66e-04	5.01e-04	2.35e-04	3.54e-04	1.36e-03
C11orf65	1.47e-03	4.58e-04	1.82e-03	8.70e-04	2.73e-04	8.43e-04	1.11e-03	7.82e-04	1.06e-03	1.89e-03	4.56e-04	7.38e-04	2.97e-04	1.56e-04	4.73e-04	2.40e-04	1.17e-04	1.71e-03	1.79e-03	6.61e-03	1.90e-03	1.99e-03	1.00e-04	3.06e-04	1.26e-02	5.02e-04	5.01e-04	2.25e-03	6.74e-03	2.05e-04	4.09e-04	1.44e-04	1.38e-03	7.51e-04	5.69e-04	6.60e-05	3.54e-04	1.25e-04	4.84e-04	1.36e-03	1.47e-04	8.19e-05	3.51e-04	3.54e-04	8.42e-04	4.09e-04	1.58e-04	6.15e-05	1.33e-03
ANTXRL	1.43e-03	4.22e-04	1.17e-03	1.14e-03	1.89e-04	8.15e-04	1.16e-03	1.03e-03	2.03e-03	3.59e-03	6.09e-04	1.05e-03	3.93e-04	1.56e-03	5.35e-04	1.70e-04	1.23e-04	1.61e-03	1.84e-03	1.53e-03	1.41e-03	2.10e-03	6.98e-05	3.36e-04	8.67e-04	5.19e-03	2.69e-04	5.52e-04	6.47e-04	1.97e-04	5.59e-04	1.76e-04	1.21e-03	7.92e-04	7.84e-04	1.10e-04	7.68e-04	1.37e-04	9.43e-04	2.55e-03	1.41e-04	1.22e-04	4.17e-04	3.33e-04	1.00e-03	3.81e-03	3.02e-03	8.92e-05	3.48e-03
ZNF786	1.33e-03	9.65e-04	1.89e-03	1.13e-03	2.00e-03	1.10e-03	1.46e-03	1.17e-03	1.08e-03	1.62e-03	5.59e-04	7.95e-04	4.05e-04	1.56e-04	2.46e-04	2.29e-04	1.59e-04	1.24e-03	1.41e-03	1.35e-03	9.38e-04	1.21e-03	9.12e-05	3.54e-04	4.39e-04	1.38e-03	7.92e-04	8.92e-04	3.36e-03	2.44e-04	1.71e-03	2.02e-03	2.42e-03	1.38e-03	7.93e-04	8.97e-05	6.03e-04	1.33e-04	6.94e-04	1.32e-03	9.06e-05	6.38e-05	2.89e-03	3.60e-04	7.96e-04	2.91e-04	2.34e-04	9.89e-05	1.17e-03
CCDC69	1.73e-03	5.58e-04	1.22e-03	8.82e-04	3.65e-04	7.71e-04	1.12e-03	7.76e-04	1.58e-03	4.82e-03	5.41e-04	7.44e-04	4.01e-04	1.67e-04	1.82e-04	1.96e-04	1.26e-04	1.49e-03	1.59e-03	1.58e-03	1.36e-03	2.23e-03	2.39e-01	4.76e-04	5.38e-04	6.24e-04	9.40e-04	1.08e-03	2.64e-02	3.23e-04	7.10e-04	6.23e-04	1.38e-03	9.29e-04	2.25e-03	2.45e-04	3.84e-04	1.75e-04	1.84e-03	2.64e-03	2.06e-04	9.69e-05	6.56e-04	3.60e-04	6.04e-04	4.55e-04	1.76e-04	3.24e-04	1.67e-03
NPIPB5	4.22e-04	2.27e-04	4.58e-04	1.69e-02	1.87e-04	6.33e-04	3.75e-03	9.08e-04	7.65e-04	8.15e-04	3.48e-04	3.58e-04	1.78e-04	1.23e-04	2.05e-04	6.52e-05	4.07e-05	1.43e-03	7.76e-04	7.65e-04	6.70e-04	8.36e-04	3.41e-05	1.55e-04	6.12e-04	4.51e-04	1.50e-04	3.23e-04	3.88e-04	8.31e-05	3.03e-04	9.80e-05	6.14e-04	2.95e-04	8.64e-04	4.62e-05	1.80e-04	1.25e-04	3.33e-04	8.49e-04	1.49e-04	7.30e-05	3.81e-04	1.80e-04	3.10e-04	1.65e-04	9.59e-05	3.69e-05	8.07e-04
LARP1B	9.47e-03	6.57e-04	7.56e-03	1.24e-03	2.56e-04	9.58e-04	1.24e-03	1.13e-03	1.42e-03	1.78e-03	6.42e-04	1.50e-03	7.24e-04	8.60e-04	4.93e-04	2.09e-04	1.92e-04	1.55e-03	1.80e-03	1.61e-03	1.70e-03	1.72e-03	8.37e-05	5.75e-04	6.08e-04	5.92e-04	5.06e-04	7.29e-04	7.23e-04	2.88e-04	7.10e-04	2.84e-04	5.89e-03	4.49e-03	1.53e-03	6.10e-04	3.24e-03	6.90e-04	1.19e-03	2.50e-03	1.85e-04	1.73e-04	2.54e-03	7.90e-04	9.15e-04	3.97e-04	3.01e-04	1.38e-04	1.48e-03
SPINK8	7.94e-04	4.98e-04	8.00e-04	6.59e-04	1.47e-04	5.37e-04	1.25e-03	8.33e-04	3.18e-03	2.12e-03	4.50e-04	2.51e-03	2.89e-04	1.03e-04	1.86e-04	1.50e-04	8.10e-05	2.01e-03	1.24e-03	1.32e-03	1.10e-03	1.25e-03	7.05e-05	5.43e-04	1.05e-03	4.80e-04	3.75e-04	2.14e-03	1.58e-03	1.35e-04	4.33e-04	1.75e-04	9.58e-04	5.93e-04	3.01e-03	8.59e-05	3.40e-04	6.32e-05	3.76e-04	1.85e-03	1.49e-04	5.53e-05	3.23e-04	2.45e-04	1.78e-02	2.33e-04	1.76e-04	5.98e-05	9.43e-04
SHFL	1.19e-03	5.33e-04	1.91e-03	9.24e-04	2.41e-04	7.45e-04	1.28e-03	1.13e-03	1.05e-03	1.14e-03	3.76e-04	6.64e-04	3.47e-04	1.40e-04	1.35e-04	1.29e-04	7.95e-05	1.22e-03	1.07e-03	1.00e-03	1.16e-03	1.16e-03	4.20e-05	3.60e-04	2.91e-04	2.78e-04	2.47e-04	4.37e-04	4.59e-04	3.44e-04	3.79e-04	2.06e-04	2.88e-03	1.19e-03	6.86e-04	9.75e-05	4.38e-04	8.76e-05	4.58e-04	1.20e-03	8.65e-05	6.43e-05	2.53e-04	2.19e-04	1.22e-03	2.56e-04	1.32e-04	4.44e-05	9.33e-04
COQ10A	2.39e-03	3.48e-03	1.42e-03	1.55e-03	3.60e-03	3.45e-03	1.95e-03	2.26e-03	1.45e-03	1.80e-03	9.17e-04	6.54e-04	1.42e-03	1.85e-04	5.70e-04	4.88e-04	2.88e-04	2.14e-03	1.51e-03	1.49e-03	1.31e-03	1.96e-03	1.64e-04	1.33e-03	7.75e-04	9.04e-04	1.64e-03	1.54e-03	1.61e-03	3.36e-04	1.76e-03	2.95e-02	1.34e-03	6.69e-04	7.37e-04	1.21e-04	4.53e-04	1.09e-04	5.81e-04	2.38e-03	1.11e-04	8.99e-05	3.98e-03	2.45e-04	9.33e-04	4.23e-04	2.83e-04	1.82e-04	1.42e-03
FAR1	2.10e-03	2.88e-03	1.30e-03	1.46e-03	4.23e-02	6.68e-03	3.50e-03	2.18e-02	2.73e-03	1.80e-03	4.22e-01	7.76e-04	4.14e-04	2.05e-04	8.95e-04	7.92e-04	2.48e-04	2.87e-03	1.86e-03	1.76e-03	1.68e-03	2.08e-03	1.53e-04	5.72e-04	6.89e-04	9.61e-04	6.87e-04	8.79e-04	9.44e-04	2.57e-04	1.02e-03	3.70e-04	4.15e-03	1.16e-03	7.74e-04	1.93e-04	4.17e-04	1.35e-04	7.38e-04	2.64e-02	2.18e-04	8.65e-05	5.43e-04	2.80e-04	9.49e-04	3.53e-04	1.89e-04	9.63e-05	1.51e-03
TRIM49B	5.64e-04	4.04e-04	7.68e-04	5.37e-04	3.27e-04	6.78e-04	8.20e-04	6.45e-04	1.73e-03	1.17e-03	3.05e-04	7.41e-04	3.43e-04	1.39e-04	1.00e-04	8.09e-05	5.27e-05	1.31e-03	1.35e-03	1.30e-03	1.14e-03	1.47e-03	2.71e-04	1.84e-04	4.97e-04	4.92e-04	4.04e-04	5.38e-04	4.33e-04	1.23e-04	3.77e-04	2.32e-04	7.90e-03	3.97e-04	3.77e-04	1.02e-04	6.13e-04	6.76e-05	3.11e-04	8.96e-04	6.14e-05	8.70e-05	2.47e-04	1.26e-04	4.54e-04	1.81e-04	1.05e-04	4.24e-05	8.47e-04
PAM16	2.19e-03	5.46e-03	2.13e-03	2.64e-03	2.54e-03	3.50e-03	1.87e-03	2.00e-03	1.78e-03	2.06e-03	3.07e-03	8.77e-04	1.63e-03	2.09e-04	3.23e-04	4.50e-04	2.12e-04	2.75e-03	2.18e-03	2.06e-03	1.92e-03	2.08e-03	2.41e-04	5.83e-04	6.34e-04	1.50e-03	4.95e-03	3.86e-03	3.78e-03	2.27e-03	2.02e-03	3.09e-02	1.55e-03	2.69e-03	8.48e-04	1.50e-04	6.86e-04	1.19e-04	6.32e-04	2.86e-03	1.53e-04	9.78e-05	3.62e-04	3.24e-04	1.08e-03	4.55e-04	2.22e-04	3.38e-04	1.53e-03
RETREG2	1.01e-03	5.25e-04	1.07e-03	1.60e-03	2.04e-04	6.95e-04	1.73e-03	1.29e-03	1.49e-03	5.64e-03	5.82e-04	7.74e-04	5.33e-04	6.38e-04	3.13e-04	2.18e-04	1.38e-04	2.06e-03	1.86e-03	1.78e-03	6.83e-03	1.84e-03	2.90e-04	3.04e-04	6.16e-04	5.26e-04	2.86e-04	5.37e-04	6.15e-04	2.29e-04	5.88e-04	1.87e-04	1.18e-03	8.06e-04	6.21e-04	1.29e-04	9.65e-04	1.32e-04	6.77e-04	1.57e-03	1.76e-04	9.55e-05	4.05e-04	3.08e-04	1.25e-03	3.97e-04	2.08e-04	7.44e-05	1.31e-03
CISD1	1.57e-03	1.35e-03	1.74e-03	6.78e-03	2.47e-03	4.70e-03	2.10e-03	2.53e-03	1.75e-03	2.10e-03	1.68e-03	9.02e-04	5.27e-04	2.01e-04	3.13e-04	3.99e-04	6.31e-04	2.67e-03	2.76e-03	2.65e-03	2.30e-03	3.04e-03	1.15e-04	5.96e-04	5.29e-04	2.49e-03	4.82e-03	3.41e-03	3.99e-03	1.00e-03	1.18e-03	2.09e-03	1.89e-03	1.03e-03	2.44e-03	1.28e-04	4.80e-04	1.22e-04	6.59e-04	1.86e-03	1.26e-04	9.00e-05	4.01e-04	8.03e-04	1.45e-03	4.89e-04	1.88e-04	2.14e-01	1.71e-03
EDEM1	1.71e-03	8.19e-04	1.44e-03	2.96e-03	2.88e-04	1.63e-03	2.32e-03	4.20e-03	6.57e-03	2.88e-03	1.37e-03	9.61e-04	7.90e-04	3.30e-04	2.68e-03	3.35e-03	1.99e-03	4.82e-03	5.00e-03	4.21e-03	2.36e-03	2.88e-03	1.96e-04	9.07e-04	1.65e-03	1.03e-03	9.79e-04	2.31e-03	1.92e-03	1.04e-03	9.55e-04	6.29e-04	1.81e-03	9.21e-04	2.75e-03	1.24e-04	5.01e-04	1.42e-04	9.21e-04	2.03e-03	1.47e-04	1.16e-04	6.60e-04	5.06e-04	1.69e-03	6.92e-04	3.84e-04	1.83e-04	2.01e-03
TIMM50	4.09e-03	3.85e-03	3.03e-03	2.84e-03	2.36e-02	3.56e-03	1.89e-03	2.63e-03	1.75e-03	2.00e-03	2.37e-03	9.87e-04	1.46e-03	2.37e-04	3.01e-04	4.60e-04	2.06e-04	2.16e-03	2.16e-03	2.15e-03	1.80e-03	2.10e-03	2.04e-04	6.76e-04	6.16e-04	1.53e-03	6.35e-03	4.82e-03	4.78e-03	1.76e-03	1.87e-03	2.50e-02	1.92e-03	1.31e-03	9.80e-04	1.41e-04	1.27e-03	1.37e-04	7.60e-04	2.99e-03	1.49e-04	1.19e-04	7.08e-04	3.63e-04	1.11e-03	4.23e-04	2.03e-04	3.60e-04	1.54e-03
PIGT	1.48e-03	8.20e-04	4.20e-03	1.19e-03	3.43e-04	1.00e-03	1.55e-03	1.67e-03	2.44e-03	2.65e-03	1.73e-03	6.56e-04	8.55e-04	2.32e-04	2.95e-02	5.85e-03	4.43e-03	5.37e-03	2.52e-03	2.28e-03	1.80e-03	2.53e-03	8.89e-05	3.65e-04	6.77e-04	3.22e-03	4.35e-04	1.16e-03	1.06e-03	2.15e-04	9.11e-04	3.69e-04	2.24e-03	8.01e-04	2.76e-03	8.97e-05	7.04e-04	1.12e-04	5.94e-04	1.65e-03	1.19e-04	9.57e-05	4.07e-04	2.82e-04	8.40e-04	1.72e-03	4.95e-03	1.55e-04	6.13e-03
CISD2	1.78e-03	1.05e-03	1.76e-03	8.36e-03	1.23e-03	3.20e-03	5.27e-03	1.82e-03	3.58e-03	2.16e-03	1.23e-03	1.01e-03	7.29e-04	2.30e-04	3.94e-04	3.87e-04	6.15e-04	2.19e-03	2.96e-03	2.64e-03	2.53e-03	2.38e-03	1.06e-04	4.92e-04	5.44e-04	1.69e-03	2.11e-03	2.35e-03	2.54e-03	4.05e-04	9.59e-04	1.18e-03	2.14e-03	1.43e-03	2.10e-03	1.22e-04	4.92e-04	1.36e-04	1.74e-03	2.07e-03	1.44e-04	1.02e-04	4.37e-04	8.91e-04	5.00e-03	4.48e-04	2.13e-04	1.85e-01	2.48e-03
MZT2B	1.86e-03	5.02e-04	1.87e-03	1.95e-03	1.85e-04	7.71e-04	1.42e-03	1.11e-03	3.87e-03	1.92e-03	8.09e-04	4.61e-03	7.07e-04	1.80e-02	2.07e-04	1.92e-04	1.42e-04	2.31e-03	2.62e-03	2.90e-03	3.89e-03	2.95e-03	1.70e-04	5.89e-04	4.95e-04	1.13e-03	3.86e-04	1.19e-03	8.45e-04	3.32e-04	1.66e-03	2.03e-04	2.09e-03	2.32e-03	5.42e-03	1.86e-04	5.25e-04	2.00e-02	6.12e-03	2.35e-03	1.86e-02	1.91e-02	6.62e-03	3.29e-03	1.46e-03	3.74e-04	1.96e-04	7.48e-05	4.48e-03
TIMM23	2.66e-03	5.86e-03	2.43e-03	2.52e-03	2.94e-03	4.97e-03	2.15e-03	2.20e-03	1.77e-03	1.92e-03	2.49e-03	9.82e-04	1.48e-03	2.20e-04	3.32e-04	3.67e-04	2.08e-04	2.15e-03	1.99e-03	1.89e-03	1.85e-03	2.44e-03	1.83e-04	5.93e-04	5.59e-04	1.70e-03	5.57e-03	4.37e-03	3.95e-03	1.64e-03	1.93e-03	2.62e-02	1.58e-03	9.79e-04	9.56e-04	1.35e-04	1.66e-03	1.25e-04	8.83e-04	2.65e-03	1.31e-04	9.86e-05	3.70e-04	3.37e-04	1.19e-03	4.26e-04	2.04e-04	4.23e-04	1.66e-03
UGGT1	3.26e-03	7.78e-04	2.07e-03	4.18e-03	2.70e-04	1.97e-03	4.10e-03	3.12e-03	2.96e-03	3.68e-03	2.87e-03	9.82e-04	6.07e-04	6.89e-04	3.28e-02	3.13e-02	7.14e-03	6.85e-03	3.35e-03	3.18e-03	2.34e-03	2.64e-03	2.02e-04	1.48e-03	1.51e-03	1.39e-03	6.57e-04	1.24e-03	1.99e-03	1.28e-03	9.90e-04	3.50e-04	1.83e-03	7.97e-04	1.78e-03	1.18e-04	6.02e-04	1.32e-04	6.84e-04	3.42e-03	1.44e-04	1.10e-04	7.51e-04	3.52e-04	1.11e-03	1.55e-03	7.68e-04	1.58e-04	1.59e-03
TMBIM4	1.86e-03	8.06e-04	3.08e-03	1.43e-03	4.11e-04	1.42e-03	1.42e-02	2.65e-03	1.78e-02	2.68e-03	1.17e-03	1.04e-03	6.02e-04	3.49e-04	5.25e-04	5.98e-04	3.84e-04	2.78e-03	6.99e-03	6.08e-03	2.69e-03	2.80e-03	1.47e-03	4.34e-04	7.13e-04	1.33e-03	9.66e-04	1.10e-03	1.32e-03	3.32e-04	9.61e-04	8.51e-04	2.11e-03	1.03e-03	9.51e-04	1.57e-04	6.24e-04	7.51e-04	1.13e-03	3.65e-03	5.09e-04	1.62e-04	8.98e-04	3.91e-04	1.34e-03	5.25e-04	4.20e-04	1.35e-04	2.25e-03
MID1IP1	1.29e-03	1.46e-03	1.19e-03	2.17e-03	5.47e-04	8.51e-03	1.57e-03	2.35e-02	2.19e-03	1.78e-03	1.42e-03	9.29e-04	4.52e-04	4.49e-04	7.62e-04	2.07e-04	1.82e-04	2.76e-03	1.95e-03	1.90e-03	1.91e-03	2.18e-03	7.55e-05	3.17e-04	4.55e-04	7.70e-04	5.97e-04	1.21e-03	8.96e-04	2.07e-04	4.95e-01	2.83e-04	1.52e-03	7.61e-04	6.13e-04	1.43e-04	5.15e-04	3.77e-04	6.39e-04	1.75e-03	3.85e-04	3.32e-04	6.35e-04	2.94e-04	8.39e-04	5.97e-04	3.91e-04	1.05e-04	1.58e-03
GXYLT1	2.54e-03	1.12e-03	1.74e-03	1.66e-03	1.87e-04	8.23e-04	1.80e-03	1.32e-03	2.50e-03	1.96e-02	2.63e-03	7.06e-04	4.20e-04	1.89e-04	4.12e-02	2.61e-03	1.27e-03	2.44e-03	1.69e-03	1.72e-03	1.22e-03	2.37e-03	1.04e-04	5.42e-04	5.00e-03	8.92e-04	2.98e-04	7.03e-04	1.69e-03	3.21e-04	6.89e-04	2.05e-04	1.31e-03	6.66e-04	1.77e-03	1.17e-04	2.25e-03	8.94e-05	9.15e-04	1.73e-02	1.27e-04	7.47e-05	5.24e-04	3.98e-04	1.23e-03	2.59e-03	6.54e-04	6.80e-05	1.64e-03
ZFP36L1	3.03e-03	7.11e-04	4.66e-03	1.78e-03	2.78e-04	9.95e-04	2.31e-03	1.72e-03	2.53e-03	2.23e-03	6.21e-04	4.14e-03	8.06e-04	3.95e-04	3.13e-04	5.99e-04	1.84e-04	2.49e-03	3.60e-03	3.17e-03	2.58e-03	3.12e-03	1.26e-04	6.03e-04	5.93e-04	5.95e-04	3.52e-04	8.81e-04	1.23e-03	3.12e-04	6.00e-04	2.40e-04	2.28e-03	1.65e-03	9.25e-04	1.24e-04	2.11e-03	1.42e-04	9.31e-04	3.09e-03	1.58e-04	9.67e-05	1.15e-03	4.25e-04	1.14e-03	1.18e-03	2.25e-04	1.07e-04	2.41e-03
ZNF23	1.52e-03	5.89e-03	1.09e-03	1.08e-03	2.45e-04	1.03e-03	6.85e-03	1.92e-02	1.43e-03	2.82e-03	5.72e-04	8.72e-04	3.55e-04	1.69e-04	3.61e-04	1.86e-04	1.59e-04	1.40e-03	1.94e-03	1.25e-03	1.34e-03	1.98e-03	9.13e-05	2.52e-04	3.20e-04	7.14e-04	3.62e-04	6.63e-04	7.19e-04	2.21e-04	5.53e-04	1.77e-04	1.06e-03	2.31e-03	7.84e-04	8.76e-05	3.33e-04	1.00e-04	4.52e-04	2.49e-03	1.74e-04	6.51e-05	4.28e-04	2.14e-04	7.22e-04	3.10e-04	1.86e-04	9.19e-05	1.13e-03
DERL2	1.94e-03	8.94e-04	1.50e-03	2.31e-03	2.76e-04	1.44e-03	1.86e-03	3.95e-03	2.88e-03	2.84e-03	1.49e-03	9.70e-04	8.82e-04	2.64e-04	1.21e-03	1.24e-03	5.81e-04	3.04e-03	3.63e-03	3.43e-03	2.72e-03	3.29e-03	4.13e-04	9.10e-04	1.15e-03	1.01e-03	4.86e-04	1.15e-03	1.50e-03	9.38e-04	8.48e-04	3.38e-04	1.77e-03	9.08e-04	2.16e-03	1.26e-04	5.25e-04	1.49e-04	8.84e-04	3.16e-03	1.71e-04	1.26e-04	1.45e-03	3.86e-04	2.24e-03	6.18e-04	3.32e-04	2.24e-04	2.09e-03
TIMM44	2.85e-03	3.36e-03	3.31e-03	3.25e-03	2.14e-03	3.68e-03	1.99e-03	2.25e-03	2.12e-03	2.09e-03	2.97e-03	1.04e-03	1.46e-03	2.59e-04	3.94e-04	6.00e-04	3.85e-04	2.99e-03	2.08e-03	1.96e-03	1.92e-03	2.19e-03	1.89e-04	6.45e-04	1.14e-03	2.54e-03	4.36e-03	3.73e-03	3.99e-03	3.83e-02	1.75e-03	2.12e-02	1.70e-03	1.11e-03	1.16e-03	1.57e-04	9.24e-04	1.60e-04	6.98e-04	2.73e-03	2.34e-04	1.29e-04	7.17e-04	3.43e-04	1.02e-03	5.44e-04	2.70e-04	4.98e-04	1.57e-03
SYVN1	1.88e-03	8.30e-04	1.78e-03	2.41e-03	2.68e-04	1.69e-03	2.21e-03	5.53e-03	5.74e-03	2.52e-03	1.79e-03	1.03e-03	1.13e-03	2.76e-04	1.09e-03	1.25e-03	4.05e-04	4.65e-03	3.91e-03	3.53e-03	2.13e-03	3.64e-03	1.68e-04	1.13e-03	1.16e-03	1.67e-03	7.98e-04	1.18e-03	1.65e-03	8.89e-04	8.59e-04	3.27e-04	2.10e-03	1.25e-03	1.83e-03	1.35e-04	7.78e-04	1.64e-04	1.30e-03	2.63e-03	1.73e-04	1.46e-04	6.79e-04	5.42e-04	2.43e-03	6.03e-04	3.16e-04	1.67e-04	4.07e-03
HEXIM1	3.94e-03	8.05e-04	3.70e-03	1.47e-03	2.14e-04	9.89e-04	3.00e-03	1.17e-03	2.00e-03	2.34e-03	6.22e-04	1.87e-03	2.23e-03	2.27e-04	2.09e-04	1.95e-04	2.06e-04	1.79e-03	1.74e-03	1.66e-03	1.78e-03	1.90e-03	1.77e-04	5.11e-04	6.24e-04	6.90e-04	4.30e-04	8.74e-04	7.83e-04	3.75e-04	2.14e-03	2.00e-04	2.27e-01	1.84e-01	9.25e-04	3.99e-04	9.14e-04	2.15e-04	1.20e-03	2.28e-03	1.51e-04	1.04e-04	4.60e-04	3.94e-04	9.60e-04	4.77e-04	2.03e-04	1.55e-04	1.78e-03
TIMM22	2.29e-03	4.62e-03	5.07e-03	2.48e-03	2.10e-03	4.31e-03	2.13e-03	3.47e-03	2.06e-03	2.22e-03	2.35e-03	1.02e-03	4.23e-03	3.33e-04	3.11e-04	3.25e-04	1.91e-04	2.33e-03	2.20e-03	2.14e-03	2.57e-03	2.65e-03	1.78e-04	1.43e-03	7.32e-04	1.51e-03	4.98e-03	4.41e-03	3.79e-03	1.76e-03	1.88e-03	2.57e-02	2.11e-03	1.87e-03	1.08e-03	1.53e-04	1.59e-03	1.71e-04	7.86e-04	3.43e-03	1.85e-04	1.57e-04	4.31e-04	3.45e-04	1.04e-03	5.54e-04	2.15e-04	3.05e-04	1.76e-03
TIMM17A	2.36e-03	3.80e-03	1.73e-03	2.95e-03	2.39e-03	3.85e-03	2.03e-03	3.37e-03	1.83e-03	2.50e-03	2.42e-03	1.11e-03	1.54e-03	2.14e-04	3.06e-04	3.79e-04	2.38e-04	2.30e-03	1.90e-03	1.81e-03	1.74e-03	2.21e-03	2.02e-04	5.71e-04	6.00e-04	1.45e-03	5.43e-03	4.46e-03	3.84e-03	1.53e-03	2.22e-03	2.58e-02	1.69e-03	9.71e-04	9.39e-04	1.32e-04	6.69e-04	1.22e-04	6.35e-04	3.03e-03	1.35e-04	1.04e-04	3.73e-04	4.31e-04	8.83e-04	4.70e-04	2.07e-04	4.50e-04	1.50e-03
SEL1L	1.64e-03	8.44e-04	1.36e-03	2.50e-03	3.34e-04	1.56e-03	2.03e-03	8.02e-02	7.92e-03	2.52e-03	1.51e-03	9.67e-04	6.86e-04	3.13e-04	1.87e-03	1.86e-03	1.02e-03	4.32e-03	4.75e-03	4.33e-03	2.38e-03	3.46e-03	1.65e-04	1.03e-03	1.15e-03	1.85e-03	4.70e-04	1.25e-03	1.59e-03	8.28e-04	8.76e-04	4.53e-04	2.57e-03	1.14e-03	1.68e-03	1.20e-04	5.17e-04	1.67e-04	1.22e-03	2.91e-03	1.78e-04	1.75e-04	6.72e-04	4.45e-04	2.28e-03	6.04e-04	3.40e-04	2.19e-04	2.05e-03
ZNF438	1.25e-03	3.71e-04	1.00e-03	7.27e-04	1.44e-04	5.62e-04	1.33e-03	7.00e-04	3.19e-03	1.31e-03	4.44e-04	1.33e-03	2.75e-04	2.00e-04	1.45e-04	1.36e-04	7.64e-05	1.52e-03	1.47e-03	1.27e-03	1.11e-03	1.94e-03	5.78e-05	2.51e-04	3.55e-04	5.61e-04	2.24e-04	4.93e-04	6.50e-04	2.48e-04	3.44e-04	1.70e-04	1.34e-03	8.33e-04	1.25e-03	3.69e-04	2.73e-04	2.12e-04	8.97e-04	1.67e-03	3.45e-04	1.35e-04	3.99e-04	2.50e-04	5.49e-04	2.40e-04	1.22e-04	5.40e-05	1.80e-03
PIGU	2.04e-03	1.03e-03	2.25e-03	1.16e-03	3.06e-04	2.32e-03	1.61e-03	2.34e-03	2.07e-03	2.60e-03	2.34e-03	1.14e-03	5.88e-04	2.39e-04	3.43e-02	4.28e-03	3.55e-03	4.92e-03	2.16e-03	1.87e-03	1.54e-03	2.19e-03	9.90e-05	3.93e-04	6.94e-04	2.64e-03	1.19e-03	4.41e-03	3.68e-03	2.60e-04	1.56e-03	3.64e-04	1.39e-03	8.20e-04	1.17e-02	9.57e-05	5.37e-04	1.22e-04	8.96e-04	2.49e-03	1.38e-04	1.24e-04	4.22e-04	2.91e-04	8.03e-04	1.26e-03	9.84e-04	1.44e-04	3.12e-03
MZT1	2.02e-03	6.30e-04	2.11e-03	1.92e-03	1.86e-04	1.12e-03	1.55e-03	3.10e-03	5.80e-03	1.97e-03	9.60e-04	4.48e-03	2.35e-03	1.65e-02	2.55e-04	2.44e-04	1.82e-04	4.18e-03	3.05e-03	3.27e-03	3.16e-03	3.01e-03	7.37e-04	7.95e-04	5.69e-04	1.14e-03	3.32e-04	1.24e-03	8.87e-04	3.22e-04	1.67e-03	2.01e-04	1.96e-03	2.09e-03	1.29e-03	1.83e-04	7.56e-04	1.82e-02	5.88e-03	2.53e-03	1.72e-02	1.71e-02	6.42e-03	3.04e-03	1.52e-03	4.22e-04	2.94e-04	7.98e-05	4.48e-03
MZT2A	1.75e-03	4.74e-04	1.74e-03	1.98e-03	1.50e-04	6.86e-04	1.37e-03	1.03e-03	3.37e-03	1.81e-03	7.74e-04	5.03e-03	7.20e-04	2.00e-02	1.83e-04	1.65e-04	1.27e-04	2.27e-03	2.55e-03	2.87e-03	3.29e-03	2.83e-03	1.70e-04	6.05e-04	4.72e-04	1.16e-03	2.95e-04	1.17e-03	7.55e-04	3.29e-04	1.78e-03	1.59e-04	1.96e-03	2.02e-03	5.87e-03	1.56e-04	7.30e-04	2.24e-02	6.77e-03	2.31e-03	2.08e-02	2.13e-02	7.28e-03	3.62e-03	1.52e-03	3.53e-04	1.81e-04	6.73e-05	4.77e-03
GANAB	1.67e-03	7.90e-04	1.31e-03	3.60e-03	2.92e-04	2.48e-03	2.54e-03	2.43e-03	2.61e-03	4.52e-03	1.54e-03	1.06e-03	1.35e-03	3.11e-04	4.08e-03	5.40e-03	2.76e-02	7.50e-03	3.09e-03	2.89e-03	3.16e-03	3.70e-03	1.24e-04	1.28e-03	2.40e-03	9.80e-04	6.01e-04	1.37e-03	1.65e-03	6.40e-04	9.35e-04	4.75e-04	1.88e-03	7.82e-04	1.77e-03	1.13e-04	5.61e-04	1.35e-04	7.26e-04	2.19e-03	1.33e-04	1.07e-04	5.33e-04	3.14e-04	1.15e-03	8.99e-04	4.39e-04	2.30e-04	1.60e-03
CCDC89	1.14e-03	4.69e-04	1.57e-03	7.98e-04	1.47e-04	7.25e-04	1.22e-03	1.01e-03	2.70e-03	1.48e-03	4.94e-04	7.17e-04	3.31e-04	3.15e-04	1.46e-04	1.33e-04	9.78e-05	1.47e-03	1.38e-03	1.25e-03	1.47e-03	1.60e-03	1.74e-04	2.57e-04	3.75e-04	5.99e-04	1.94e-04	5.46e-04	6.18e-04	2.27e-04	4.74e-04	1.34e-04	3.28e-03	5.98e-04	5.36e-04	3.44e-01	2.93e-04	2.06e-03	2.02e-03	1.77e-03	2.60e-03	2.51e-03	9.49e-04	7.02e-04	1.83e-03	3.52e-04	2.10e-04	1.68e-04	1.42e-02
RPUSD4	4.85e-03	1.21e-03	1.25e-02	2.13e-03	1.73e-03	1.24e-03	1.04e-03	1.08e-03	1.62e-03	2.01e-03	6.36e-04	7.14e-04	5.37e-04	1.94e-04	2.60e-04	2.58e-04	1.53e-04	1.40e-03	1.44e-03	1.31e-03	1.44e-03	1.52e-03	7.58e-05	5.00e-04	9.36e-04	6.23e-04	1.38e-03	1.22e-03	1.73e-03	2.32e-04	8.10e-04	8.79e-04	1.60e-03	1.03e-03	8.03e-04	1.15e-04	1.57e-03	1.54e-04	6.14e-04	1.86e-03	1.41e-04	1.59e-04	3.92e-04	2.90e-04	7.68e-04	3.17e-04	1.45e-04	2.28e-04	1.13e-03
CYB5R1	1.58e-03	9.55e-03	1.65e-03	4.45e-03	1.17e-03	3.58e-03	2.30e-03	2.47e-03	1.58e-03	2.07e-03	1.53e-03	7.52e-04	4.49e-04	1.59e-04	2.76e-04	2.44e-03	1.56e-04	1.98e-03	1.76e-03	1.66e-03	1.35e-03	1.88e-03	1.03e-04	4.68e-04	4.85e-04	8.88e-04	1.10e-03	1.01e-03	2.22e-03	2.48e-03	1.30e-03	7.85e-04	1.45e-03	7.78e-04	6.73e-04	1.95e-04	4.70e-04	1.07e-04	5.62e-04	1.63e-03	1.27e-04	7.79e-05	2.99e-04	4.98e-04	1.00e-03	3.60e-04	1.99e-04	2.37e-04	1.88e-03
TIMMDC1	1.60e-03	2.13e-03	1.40e-03	3.89e-03	4.50e-02	4.09e-03	2.55e-03	3.05e-03	1.92e-03	2.92e-03	1.15e-03	9.19e-04	6.29e-04	1.85e-04	2.64e-04	4.31e-04	3.16e-04	2.24e-03	1.78e-03	1.67e-03	2.23e-03	1.77e-03	1.40e-04	3.71e-04	1.19e-03	3.04e-03	1.12e-02	6.06e-03	4.81e-03	3.76e-04	1.49e-03	4.52e-03	1.60e-03	9.46e-04	1.14e-03	4.42e-04	4.93e-04	1.19e-04	5.90e-04	2.70e-03	1.11e-04	1.13e-04	4.42e-04	2.87e-04	9.21e-04	4.20e-04	1.91e-04	3.07e-04	1.37e-03
ZNF441	6.51e-04	8.10e-04	7.39e-04	8.88e-04	1.23e-04	9.85e-04	1.03e-03	1.05e-03	9.56e-04	2.15e-03	3.33e-04	3.90e-04	5.80e-04	1.47e-04	1.32e-04	9.46e-05	6.29e-05	1.43e-03	1.47e-03	1.32e-03	1.04e-03	1.64e-03	3.67e-05	1.80e-04	4.19e-04	6.54e-03	1.50e-04	3.82e-04	3.90e-04	2.73e-04	2.97e-04	1.53e-04	6.89e-04	4.37e-04	5.27e-04	5.80e-05	3.56e-04	6.17e-05	2.84e-04	8.78e-04	6.73e-05	4.86e-05	4.05e-04	1.48e-04	3.53e-04	2.34e-04	1.31e-04	3.92e-05	8.61e-04
CEP192	1.71e-03	5.45e-04	1.38e-03	1.87e-03	1.62e-04	7.31e-04	1.66e-03	1.79e-03	4.67e-03	1.81e-03	7.82e-04	4.53e-03	7.30e-04	1.66e-02	1.93e-04	1.69e-04	1.23e-04	2.34e-03	3.23e-03	3.33e-03	3.59e-03	3.62e-03	2.22e-04	6.14e-04	5.05e-04	1.03e-03	3.54e-04	1.12e-03	8.16e-04	3.17e-04	3.05e-03	1.70e-04	2.16e-03	1.72e-03	1.25e-03	1.76e-04	4.97e-04	1.87e-02	8.11e-03	2.33e-03	1.85e-02	1.79e-02	3.47e-02	2.39e-03	1.63e-03	3.76e-04	1.87e-04	7.07e-05	7.57e-03
CHCHD4	2.71e-03	2.50e-03	2.61e-03	3.32e-03	1.55e-02	3.92e-03	2.23e-03	2.55e-03	1.73e-03	1.99e-03	3.17e-03	8.63e-04	1.07e-03	2.99e-04	3.14e-04	7.17e-04	2.12e-04	2.15e-03	1.72e-03	1.69e-03	1.64e-03	1.90e-03	1.30e-04	5.39e-04	8.51e-04	1.47e-03	5.57e-03	3.51e-03	3.45e-03	1.06e-03	1.63e-03	1.19e-02	1.66e-03	1.39e-03	9.26e-04	1.29e-04	7.94e-04	1.27e-04	7.46e-04	2.62e-03	1.27e-04	1.01e-04	4.26e-04	3.36e-04	9.71e-04	4.06e-04	1.98e-04	3.58e-04	1.53e-03
ALG10	1.94e-03	1.17e-03	1.93e-03	3.75e-03	3.17e-04	2.04e-03	2.03e-03	1.93e-03	2.20e-03	2.45e-03	3.96e-03	1.33e-03	5.47e-04	1.33e-02	6.06e-02	8.17e-02	6.32e-02	4.36e-03	2.26e-03	2.18e-03	2.66e-03	2.36e-03	1.81e-04	9.35e-04	9.40e-04	3.03e-03	5.39e-04	1.48e-03	1.35e-03	2.97e-04	7.07e-04	5.11e-04	1.84e-03	7.18e-04	1.19e-03	1.26e-04	5.90e-04	2.01e-04	5.92e-04	3.48e-03	1.97e-04	1.70e-04	1.09e-03	3.05e-04	1.03e-03	1.83e-03	8.67e-04	3.41e-04	1.45e-03
ATL3	2.11e-03	8.08e-04	1.37e-03	2.92e-03	1.09e-03	4.64e-03	1.52e-03	2.35e-03	2.31e-03	2.45e-03	9.81e-04	2.17e-03	1.25e-03	3.87e-04	5.85e-04	8.38e-04	4.40e-04	5.30e-03	2.84e-03	3.25e-03	2.70e-03	3.60e-03	1.10e-04	4.54e-04	4.57e-04	2.35e-03	1.55e-03	4.26e-03	3.80e-03	4.06e-04	7.83e-04	4.40e-04	1.79e-03	7.47e-04	1.25e-03	1.24e-04	5.14e-04	2.87e-04	1.28e-03	2.52e-03	3.41e-04	2.52e-04	5.07e-04	3.14e-04	3.51e-03	4.27e-04	5.02e-04	9.48e-05	1.50e-03
TIMM17B	2.51e-03	3.67e-03	1.63e-03	2.20e-03	2.16e-03	3.34e-03	1.88e-03	1.99e-03	1.87e-03	2.26e-03	2.19e-03	1.34e-03	1.40e-03	2.14e-04	2.95e-04	3.43e-04	2.20e-04	2.61e-03	3.27e-03	2.18e-03	1.94e-03	2.86e-03	2.11e-04	5.01e-04	5.36e-04	1.47e-03	4.58e-03	4.04e-03	4.53e-03	1.36e-03	1.71e-03	2.49e-02	1.74e-03	1.90e-03	1.45e-03	1.38e-04	6.48e-04	1.12e-04	6.05e-04	2.43e-03	1.26e-04	9.22e-05	3.85e-04	3.40e-04	2.33e-03	4.51e-04	1.95e-04	6.52e-04	1.67e-03
DNAJC10	2.53e-03	1.64e-03	2.03e-03	4.05e-03	5.94e-04	2.08e-03	2.16e-03	2.88e-03	2.63e-03	2.60e-03	1.95e-03	1.31e-03	1.03e-03	4.73e-03	1.48e-03	1.80e-03	1.03e-03	2.91e-03	5.97e-03	7.47e-03	8.33e-03	3.53e-03	1.35e-03	1.12e-03	1.19e-03	1.21e-03	8.32e-04	1.82e-03	4.19e-02	4.93e-03	1.68e-03	7.66e-04	1.83e-03	9.47e-04	4.07e-03	1.99e-04	6.35e-04	1.70e-04	9.73e-04	2.23e-03	1.70e-04	1.37e-04	5.18e-04	5.10e-04	1.38e-03	6.38e-04	3.26e-04	2.75e-04	2.07e-03
HAUS6	1.91e-03	5.26e-04	1.52e-03	1.78e-03	1.59e-04	7.17e-04	1.45e-03	1.06e-03	4.86e-03	1.99e-03	7.79e-04	4.61e-03	8.16e-04	1.58e-02	1.90e-04	1.67e-04	1.23e-04	2.27e-03	2.82e-03	2.92e-03	3.53e-03	3.79e-03	2.03e-04	5.81e-04	5.16e-04	1.12e-03	2.96e-04	1.07e-03	7.75e-04	3.48e-04	2.10e-03	1.74e-04	2.49e-03	2.05e-03	1.27e-03	2.15e-04	5.18e-04	1.72e-02	1.01e-02	3.67e-03	1.64e-02	1.64e-02	6.71e-03	2.34e-03	1.64e-03	4.82e-04	2.78e-04	7.70e-05	1.05e-02
TUBG2	1.64e-03	5.81e-04	1.35e-03	1.94e-03	1.85e-04	7.88e-04	1.58e-03	1.12e-03	3.77e-03	1.93e-03	8.15e-04	4.69e-03	6.93e-04	1.78e-02	1.90e-04	3.01e-04	1.38e-04	2.38e-03	2.75e-03	3.04e-03	2.89e-03	4.02e-03	1.95e-04	5.95e-04	5.22e-04	1.16e-03	6.93e-04	2.81e-03	2.12e-03	3.30e-04	4.39e-03	1.90e-04	2.49e-03	1.84e-03	1.25e-03	1.66e-04	4.83e-04	1.95e-02	7.33e-03	2.20e-03	1.86e-02	1.87e-02	6.86e-03	2.44e-03	1.49e-03	4.30e-04	2.02e-04	7.32e-05	7.43e-03
NEDD1	2.19e-03	5.64e-04	1.42e-03	3.37e-03	1.76e-04	7.80e-04	1.53e-03	1.12e-03	4.40e-03	2.10e-03	7.90e-04	4.18e-03	8.38e-04	1.45e-02	2.09e-04	1.82e-04	1.35e-04	2.53e-03	2.92e-03	3.01e-03	3.39e-03	4.06e-03	2.13e-04	6.00e-04	5.28e-04	1.03e-03	4.34e-04	3.59e-02	1.31e-03	3.29e-04	3.38e-03	1.94e-04	2.31e-03	1.94e-03	1.30e-03	1.90e-04	5.04e-04	1.59e-02	7.84e-03	3.14e-03	1.57e-02	1.50e-02	2.75e-02	2.12e-03	3.61e-02	5.60e-04	1.99e-04	7.64e-05	8.37e-03
ALG12	1.83e-03	1.24e-03	2.12e-03	2.82e-03	2.70e-04	1.33e-03	2.08e-03	2.49e-03	2.24e-03	2.82e-03	2.29e-03	8.69e-04	6.78e-04	8.10e-04	4.62e-02	6.15e-02	4.35e-02	3.92e-03	3.25e-03	3.02e-03	7.32e-03	3.43e-03	1.73e-04	6.91e-04	6.58e-04	9.56e-04	5.35e-04	2.30e-03	1.42e-03	2.98e-04	9.26e-04	5.51e-04	1.95e-03	8.43e-04	1.42e-03	1.22e-04	6.51e-04	1.59e-04	6.65e-04	3.61e-03	2.08e-04	1.46e-04	3.48e-03	3.73e-04	9.62e-04	2.79e-03	1.31e-03	2.75e-04	1.41e-03
DELE1	1.74e-03	7.77e-04	2.10e-03	1.15e-03	2.75e-04	9.73e-04	1.63e-03	2.97e-03	1.65e-03	1.90e-03	7.85e-04	7.46e-04	9.60e-04	2.91e-04	3.34e-04	2.84e-04	1.72e-04	3.15e-03	2.25e-03	2.09e-03	2.66e-03	1.90e-03	8.54e-05	3.59e-04	5.36e-04	6.66e-04	5.11e-04	1.05e-03	9.92e-04	3.36e-04	6.83e-04	3.15e-04	1.70e-03	7.47e-04	1.22e-03	9.16e-05	1.69e-03	1.03e-04	5.42e-04	3.30e-03	9.48e-05	7.74e-05	5.15e-04	2.96e-04	8.73e-04	3.42e-04	1.81e-04	8.07e-05	1.85e-03
ZNF665	8.04e-04	3.33e-04	8.90e-04	6.03e-04	1.06e-04	6.59e-04	7.81e-04	5.49e-04	1.36e-03	1.26e-03	3.39e-04	4.70e-04	2.53e-04	1.40e-04	2.70e-04	1.26e-04	5.92e-05	1.22e-03	2.36e-03	2.22e-03	2.03e-03	1.22e-03	4.39e-05	2.09e-04	9.68e-04	3.79e-04	1.80e-04	3.93e-04	3.79e-04	2.40e-04	2.69e-04	2.04e-04	9.91e-04	5.91e-04	5.53e-04	9.42e-05	3.59e-04	9.74e-05	6.96e-04	1.36e-03	1.76e-04	8.51e-05	3.98e-04	1.85e-04	6.97e-04	1.97e-04	1.01e-04	4.71e-05	1.04e-03
ZNF579	2.32e-03	8.94e-04	1.55e-03	1.24e-03	8.57e-03	1.22e-03	1.82e-03	1.96e-03	1.36e-03	1.65e-03	6.53e-04	1.02e-03	9.19e-03	2.79e-04	7.51e-04	1.99e-04	1.25e-04	1.73e-03	1.82e-03	1.61e-03	1.37e-03	1.63e-03	7.60e-05	3.35e-04	7.80e-04	5.62e-04	3.28e-04	6.71e-04	8.94e-04	1.80e-04	6.61e-04	2.11e-04	2.27e-03	9.42e-04	1.01e-03	1.90e-04	4.10e-04	1.03e-04	5.98e-04	2.00e-03	1.17e-04	8.22e-05	5.09e-04	3.53e-04	8.03e-04	4.26e-04	2.57e-04	8.57e-05	3.11e-03
NUMA1	2.69e-03	6.66e-04	2.17e-03	1.81e-03	1.75e-04	8.16e-04	1.81e-03	1.23e-03	2.98e-03	2.00e-03	8.32e-04	4.43e-03	1.51e-03	1.31e-02	2.07e-04	1.86e-04	1.89e-04	2.42e-03	2.99e-03	2.90e-03	3.26e-03	2.93e-03	1.71e-04	6.76e-04	5.56e-04	1.36e-03	3.31e-04	1.17e-03	8.67e-04	4.88e-04	1.47e-03	2.06e-04	5.00e-03	6.87e-02	1.29e-03	2.15e-04	6.19e-04	1.41e-02	3.02e-02	2.64e-03	1.36e-02	1.40e-02	5.26e-03	1.94e-03	1.56e-03	3.88e-04	1.98e-04	8.69e-05	7.18e-03
TUBGCP4	2.12e-03	6.56e-04	1.85e-03	1.93e-03	1.84e-04	7.86e-04	1.50e-03	1.19e-03	3.62e-03	1.97e-03	8.59e-04	4.53e-03	7.57e-04	1.78e-02	1.99e-04	1.81e-04	2.99e-04	2.86e-03	2.96e-03	3.19e-03	5.28e-03	3.03e-03	1.89e-04	6.05e-04	5.31e-04	1.19e-03	3.39e-04	1.20e-03	8.60e-04	2.99e-04	1.73e-03	1.89e-04	2.04e-03	1.89e-03	4.79e-03	1.62e-04	6.38e-04	1.94e-02	6.25e-03	2.30e-03	1.82e-02	1.85e-02	6.77e-03	3.21e-03	1.46e-03	6.18e-04	3.41e-04	7.67e-05	4.52e-03
TRIP11	1.54e-03	7.78e-04	1.83e-03	1.69e-03	1.90e-04	1.11e-03	2.90e-03	1.46e-03	1.57e-02	6.42e-03	1.32e-03	1.51e-03	5.49e-04	1.19e-02	4.84e-04	3.00e-04	1.98e-04	3.45e-03	5.35e-03	5.03e-03	3.90e-03	8.96e-03	1.15e-04	7.38e-04	7.42e-04	2.10e-03	4.43e-04	9.88e-04	1.30e-03	3.52e-04	6.50e-04	1.97e-04	2.10e-03	1.15e-03	2.90e-03	1.28e-04	5.53e-04	5.52e-04	2.37e-03	2.21e-03	4.38e-04	3.58e-04	6.70e-02	4.27e-04	1.13e-03	7.51e-04	3.74e-04	8.99e-05	2.59e-03
ALG9	2.09e-03	1.07e-03	2.35e-03	2.96e-03	3.18e-04	2.99e-03	2.06e-03	1.87e-03	2.10e-03	2.63e-03	2.73e-03	8.42e-04	5.25e-04	8.49e-04	5.68e-02	6.88e-02	5.19e-02	2.39e-02	2.25e-03	2.17e-03	1.82e-03	2.45e-03	1.38e-04	6.83e-04	1.00e-03	1.20e-03	1.22e-03	3.76e-03	2.40e-03	2.71e-04	9.24e-04	5.25e-04	2.10e-03	8.53e-04	1.47e-03	2.22e-04	5.70e-04	1.22e-04	6.49e-04	2.47e-03	1.92e-04	1.13e-04	5.62e-04	3.19e-04	1.06e-03	1.77e-03	7.67e-04	3.09e-04	1.37e-03
TUBGCP6	2.09e-03	8.73e-04	1.51e-03	1.98e-03	2.01e-04	1.60e-03	1.52e-03	1.27e-03	3.73e-03	1.95e-03	9.08e-04	4.13e-03	9.18e-04	1.42e-02	2.91e-04	2.76e-04	9.52e-04	2.47e-03	2.67e-03	2.83e-03	2.99e-03	2.97e-03	1.89e-04	6.43e-04	5.47e-04	1.03e-03	3.24e-04	1.16e-03	8.86e-04	3.53e-04	1.67e-03	1.85e-04	2.48e-03	2.14e-03	4.42e-03	1.78e-04	6.12e-04	1.58e-02	7.04e-03	2.89e-03	1.53e-02	1.49e-02	7.79e-03	2.81e-03	1.48e-03	4.22e-04	2.35e-04	1.25e-04	8.02e-03
RGPD2	3.37e-03	5.96e-04	2.26e-03	1.22e-03	2.03e-04	9.00e-04	1.51e-03	1.04e-03	1.73e-03	1.65e-03	7.12e-04	2.27e-03	7.17e-03	3.79e-04	2.20e-04	1.88e-04	1.24e-04	1.75e-03	5.45e-03	2.40e-03	2.13e-03	2.02e-03	9.70e-05	5.85e-04	5.01e-04	5.49e-04	3.17e-04	1.08e-03	1.54e-03	1.16e-03	7.94e-04	2.15e-04	3.60e-03	2.16e-03	8.81e-04	1.22e-04	7.96e-04	2.27e-04	5.37e-03	2.69e-03	2.25e-04	1.75e-04	5.90e-04	3.82e-04	1.03e-03	3.65e-04	2.16e-04	5.21e-04	3.71e-03
TOMM22	1.95e-03	2.38e-03	2.22e-03	4.08e-03	3.11e-03	4.75e-03	1.97e-03	2.75e-03	1.92e-03	1.81e-03	3.23e-03	1.05e-03	1.44e-03	2.25e-04	3.02e-04	4.56e-04	2.62e-04	3.26e-03	2.64e-03	2.46e-03	2.05e-03	3.73e-03	1.65e-04	5.63e-04	5.36e-04	2.08e-03	6.27e-03	5.35e-03	5.44e-03	2.32e-03	2.22e-03	2.40e-02	1.84e-03	1.04e-03	1.02e-03	1.54e-04	9.71e-04	1.38e-04	7.06e-04	3.11e-03	1.39e-04	1.08e-04	4.72e-04	3.13e-04	1.22e-03	4.18e-04	1.99e-04	4.53e-04	1.67e-03
TLCD1	2.32e-03	7.17e-04	1.20e-03	2.04e-03	1.85e-04	9.74e-04	1.96e-03	1.10e-03	1.33e-03	1.57e-03	5.81e-04	7.90e-04	5.15e-04	2.29e-04	8.88e-04	1.32e-03	7.35e-04	2.29e-03	2.13e-03	1.67e-03	1.41e-03	1.87e-03	9.52e-05	3.60e-04	1.49e-03	3.37e-02	4.03e-04	8.78e-04	1.88e-03	2.17e-04	1.53e-03	2.09e-04	1.48e-03	1.18e-03	7.19e-04	1.15e-04	4.75e-04	1.48e-04	1.26e-03	1.75e-03	1.04e-04	7.81e-05	4.12e-04	3.85e-04	6.38e-04	3.51e-04	1.59e-04	1.34e-04	1.53e-03
TMED8	2.42e-03	3.84e-03	2.24e-03	1.15e-03	3.02e-04	1.19e-03	1.45e-03	1.34e-03	1.96e-03	1.35e-03	2.43e-03	6.19e-04	3.35e-04	1.81e-04	2.59e-04	5.01e-04	2.05e-04	2.01e-03	1.84e-03	1.79e-03	1.98e-03	1.99e-03	2.33e-01	3.07e-04	3.62e-04	6.64e-04	4.51e-04	1.11e-03	2.59e-02	1.99e-04	6.02e-04	2.78e-04	1.31e-03	9.26e-04	6.97e-04	1.02e-04	7.44e-04	1.40e-04	5.43e-04	1.88e-03	3.26e-04	9.45e-05	4.68e-04	2.36e-04	8.61e-04	3.75e-04	2.58e-04	9.48e-05	1.72e-03
TIMM8A	2.86e-03	4.40e-03	2.65e-03	3.02e-03	2.65e-03	5.11e-03	9.22e-03	2.12e-03	1.78e-03	1.89e-03	2.44e-03	1.00e-03	1.42e-03	3.26e-04	3.45e-04	3.64e-04	2.07e-04	2.31e-03	2.27e-03	2.01e-03	1.71e-03	2.60e-03	1.33e-04	4.80e-04	6.98e-04	1.56e-03	4.12e-03	3.53e-03	4.04e-03	1.15e-03	1.89e-03	2.59e-02	1.85e-03	1.22e-03	8.38e-04	1.38e-04	1.97e-03	1.67e-04	1.15e-03	1.11e-02	1.54e-04	1.12e-04	5.87e-04	3.40e-04	1.22e-03	7.17e-04	2.01e-04	3.51e-04	1.93e-03
SSNA1	1.62e-03	7.05e-04	1.37e-03	1.93e-03	1.71e-04	7.72e-04	1.44e-03	1.87e-03	4.59e-03	1.84e-03	8.13e-04	4.61e-03	7.01e-04	1.63e-02	1.91e-04	1.88e-04	1.31e-04	2.52e-03	2.86e-03	3.01e-03	3.56e-03	3.44e-03	1.78e-04	6.14e-04	5.04e-04	1.04e-03	3.16e-04	1.07e-03	7.68e-04	3.38e-04	1.66e-03	1.86e-04	2.02e-03	2.25e-03	1.40e-03	5.76e-04	6.08e-04	1.74e-02	7.47e-03	2.25e-03	1.73e-02	1.74e-02	6.81e-03	2.28e-03	4.80e-03	4.41e-04	2.07e-04	7.11e-05	6.02e-03
CAPRIN1	1.18e-02	1.30e-03	4.39e-03	1.26e-03	2.24e-04	8.93e-04	1.52e-03	1.06e-03	1.89e-03	1.84e-03	6.16e-04	2.71e-03	1.36e-03	4.94e-04	5.60e-04	2.51e-04	1.75e-04	1.78e-03	4.00e-03	2.82e-03	5.14e-03	2.10e-03	1.03e-04	5.02e-04	6.17e-04	5.79e-04	3.62e-04	7.12e-04	8.56e-04	3.60e-04	9.52e-04	2.40e-04	2.32e-03	1.55e-03	1.71e-03	1.81e-04	1.01e-03	2.67e-04	1.37e-03	2.02e-03	1.67e-03	1.98e-04	1.32e-03	6.92e-04	1.11e-03	4.47e-04	1.75e-03	1.20e-04	3.13e-03
KIAA0232	1.27e-03	4.56e-04	1.18e-03	6.89e-04	1.55e-04	7.87e-04	1.02e-03	9.84e-04	1.74e-03	1.37e-03	4.80e-04	7.46e-04	3.18e-04	1.89e-04	1.68e-04	1.93e-04	1.00e-04	1.56e-03	1.31e-03	1.20e-03	1.42e-03	1.59e-03	1.45e-04	2.54e-04	3.75e-04	5.67e-04	1.86e-04	5.20e-04	5.93e-04	1.56e-04	4.14e-04	1.31e-04	2.01e-02	5.69e-04	5.20e-04	3.20e-01	3.18e-04	3.52e-04	6.64e-04	2.21e-03	7.80e-04	3.70e-04	5.90e-04	8.98e-04	1.21e-03	4.02e-04	1.90e-04	1.12e-04	3.65e-03
HAUS7	1.64e-03	5.36e-04	1.69e-03	2.04e-03	1.74e-04	8.70e-04	1.43e-03	2.94e-03	4.40e-03	1.75e-03	2.35e-03	4.71e-03	7.01e-04	1.75e-02	1.89e-04	1.66e-04	1.20e-04	2.30e-03	2.71e-03	2.87e-03	3.58e-03	3.40e-03	1.75e-04	5.86e-04	4.86e-04	1.21e-03	2.96e-04	1.08e-03	7.49e-04	2.99e-04	1.65e-03	1.85e-04	1.99e-03	1.77e-03	1.25e-03	1.62e-04	6.56e-04	1.87e-02	7.60e-03	2.14e-03	1.82e-02	1.86e-02	6.91e-03	2.44e-03	1.71e-03	4.08e-04	2.02e-04	6.89e-05	6.12e-03
PCM1	1.72e-03	5.72e-04	1.35e-03	3.44e-03	1.92e-04	8.41e-04	1.57e-03	1.17e-03	4.23e-03	1.87e-03	8.97e-04	5.92e-03	7.47e-04	1.47e-02	2.10e-04	1.87e-04	1.49e-04	2.71e-03	2.91e-03	2.99e-03	3.52e-03	3.63e-03	2.04e-04	6.35e-04	5.67e-04	1.02e-03	3.17e-04	1.09e-03	8.27e-04	3.64e-04	3.12e-03	1.83e-04	2.99e-03	1.72e-03	1.38e-03	1.89e-04	5.03e-04	1.57e-02	7.12e-03	2.70e-03	1.55e-02	1.54e-02	7.91e-03	2.74e-03	1.56e-03	4.05e-04	2.19e-04	7.67e-05	5.72e-03
RAPGEFL1	1.17e-03	4.36e-04	1.02e-03	1.26e-03	2.06e-04	7.24e-04	1.60e-03	1.33e-03	2.02e-03	4.05e-03	4.56e-04	6.27e-04	3.34e-04	2.35e-04	3.05e-04	2.09e-04	6.50e-04	2.20e-03	1.81e-03	2.27e-03	1.71e-03	2.85e-03	6.64e-05	3.97e-04	3.88e-04	5.62e-04	2.77e-04	4.98e-04	5.11e-04	5.19e-04	4.45e-04	1.84e-04	2.20e-03	7.41e-03	6.58e-04	6.01e-04	2.97e-04	1.20e-04	4.93e-04	1.86e-03	1.20e-04	9.87e-05	3.08e-04	2.93e-04	7.61e-04	3.14e-04	1.84e-04	2.51e-01	1.67e-03
HGH1	9.74e-03	1.57e-03	1.38e-01	1.24e-03	2.76e-04	8.80e-04	1.37e-03	1.40e-03	1.55e-03	2.12e-03	1.12e-03	1.08e-03	6.90e-04	2.11e-04	4.93e-04	7.31e-04	2.21e-04	2.93e-03	1.79e-03	1.60e-03	1.78e-03	1.85e-03	1.01e-04	7.57e-04	5.45e-04	6.29e-04	3.84e-04	7.20e-04	8.55e-04	3.12e-04	7.58e-04	3.92e-04	4.17e-03	2.31e-03	1.25e-03	2.33e-04	8.08e-03	1.71e-04	3.15e-03	2.00e-03	1.61e-04	1.18e-04	4.76e-04	3.59e-04	1.01e-03	3.84e-04	2.13e-04	3.49e-04	2.94e-03
FAM114A1	1.35e-03	7.12e-04	1.12e-03	1.19e-03	2.63e-04	1.10e-03	1.70e-03	1.41e-03	1.60e-03	4.70e-03	6.57e-04	1.40e-03	7.33e-04	3.10e-04	2.47e-04	4.77e-04	1.51e-04	1.96e-03	1.98e-03	1.81e-03	2.59e-03	2.32e-03	1.20e-04	3.43e-04	8.85e-04	6.69e-04	3.15e-04	7.28e-04	8.30e-04	2.18e-04	7.88e-04	1.97e-04	1.27e-03	1.62e-03	1.21e-03	1.60e-04	8.17e-04	1.63e-04	1.33e-03	2.22e-03	2.12e-04	1.25e-04	4.50e-04	3.79e-04	1.37e-03	4.72e-04	2.85e-04	8.29e-05	1.74e-03
ALG10B	2.05e-03	1.12e-03	1.89e-03	3.57e-03	3.16e-04	1.99e-03	1.99e-03	1.88e-03	2.36e-03	2.45e-03	3.80e-03	1.34e-03	5.53e-04	1.26e-02	5.62e-02	7.50e-02	5.84e-02	4.31e-03	2.38e-03	2.23e-03	2.64e-03	2.77e-03	2.07e-04	9.64e-04	9.24e-04	3.07e-03	5.22e-04	1.39e-03	1.31e-03	3.12e-04	6.99e-04	5.00e-04	1.84e-03	7.29e-04	1.21e-03	1.55e-04	5.99e-04	5.26e-04	6.36e-04	3.52e-03	2.41e-04	4.80e-04	1.14e-03	3.38e-04	1.03e-03	1.55e-03	7.82e-04	3.27e-04	1.63e-03
ZDHHC7	8.95e-04	5.38e-04	1.04e-03	1.07e-03	2.19e-04	1.22e-03	1.87e-03	6.15e-03	1.74e-03	1.96e-03	6.73e-04	8.09e-04	4.82e-04	2.34e-04	2.31e-04	2.20e-03	1.45e-04	4.96e-03	2.06e-03	2.03e-03	6.13e-03	2.03e-03	6.86e-05	3.33e-04	5.11e-04	6.93e-04	3.10e-04	7.54e-04	1.10e-03	2.45e-04	8.55e-04	2.11e-04	1.57e-03	7.93e-04	7.28e-04	2.21e-04	3.86e-04	1.35e-04	5.80e-04	1.85e-03	1.58e-04	1.03e-04	4.27e-04	2.91e-04	7.00e-04	3.05e-04	2.33e-04	7.76e-05	2.32e-03
SLC39A11	1.39e-03	7.40e-04	1.04e-03	2.04e-03	3.31e-04	4.42e-03	2.13e-03	1.47e-03	1.60e-03	1.89e-03	6.40e-04	6.43e-04	3.46e-04	1.67e-04	4.43e-04	2.88e-04	9.94e-04	3.20e-03	2.01e-03	2.10e-03	4.99e-03	3.55e-03	8.46e-05	3.44e-04	4.42e-03	2.95e-03	4.86e-04	1.11e-03	1.01e-03	2.64e-04	7.14e-04	4.08e-04	2.16e-03	8.10e-04	9.61e-04	1.08e-04	4.49e-04	1.03e-04	6.25e-04	2.62e-03	1.07e-04	7.60e-05	3.95e-04	3.57e-04	8.54e-04	6.73e-04	4.17e-04	9.29e-05	1.49e-03
HAUS1	1.61e-03	5.31e-04	1.50e-03	1.86e-03	1.71e-04	7.08e-04	1.48e-03	1.05e-03	4.37e-03	1.81e-03	8.32e-04	4.66e-03	7.43e-04	1.70e-02	2.05e-04	1.88e-04	1.36e-04	2.37e-03	2.88e-03	3.00e-03	3.63e-03	4.87e-03	1.74e-04	6.28e-04	5.13e-04	1.04e-03	3.06e-04	1.09e-03	7.80e-04	3.23e-04	1.60e-03	1.72e-04	2.08e-03	1.78e-03	1.49e-03	1.64e-04	5.56e-04	1.85e-02	8.70e-03	2.21e-03	1.76e-02	1.80e-02	6.94e-03	2.41e-03	1.76e-03	3.75e-04	1.82e-04	6.97e-05	8.78e-03
NRM	2.18e-03	7.90e-04	4.44e-03	3.42e-03	8.15e-04	9.60e-04	1.50e-03	1.46e-03	1.18e-02	1.80e-03	7.53e-04	1.38e-02	3.91e-01	3.36e-04	2.69e-04	2.31e-04	1.41e-04	2.02e-03	1.55e-03	1.43e-03	2.31e-03	1.92e-03	1.11e-04	4.74e-04	4.60e-04	8.30e-04	5.55e-04	1.30e-03	1.23e-03	3.44e-04	8.81e-04	1.05e-03	1.88e-03	1.19e-03	9.92e-04	1.12e-04	9.53e-04	1.75e-04	2.01e-03	2.97e-03	1.70e-04	1.47e-04	2.41e-03	3.46e-04	8.45e-04	5.76e-04	1.90e-04	8.64e-05	2.00e-03
CEP72	1.53e-03	5.09e-04	1.28e-03	2.10e-03	1.50e-04	7.12e-04	1.48e-03	1.02e-03	9.86e-03	1.79e-03	7.38e-04	5.28e-03	7.17e-04	1.69e-02	2.01e-04	1.66e-04	1.84e-04	2.55e-03	2.70e-03	2.85e-03	3.78e-03	3.47e-03	1.95e-04	5.92e-04	5.56e-04	1.05e-03	2.87e-04	1.06e-03	7.33e-04	3.16e-04	1.63e-03	1.65e-04	2.00e-03	2.23e-03	1.31e-03	2.12e-04	4.84e-04	1.88e-02	7.49e-03	2.41e-03	1.82e-02	1.78e-02	9.78e-03	2.67e-03	1.53e-03	3.88e-04	1.92e-04	6.85e-05	6.13e-03
nan	1.66e-03	5.98e-04	3.74e-03	1.51e-03	2.54e-04	1.23e-03	1.83e-03	5.94e-03	1.61e-03	1.69e-03	6.90e-04	7.65e-04	5.58e-04	2.03e-04	6.39e-04	4.02e-04	2.96e-04	2.24e-03	2.09e-03	2.03e-03	1.71e-03	3.24e-03	1.23e-04	3.37e-04	3.04e-02	7.41e-04	3.08e-04	9.59e-04	1.37e-03	2.53e-04	7.53e-04	2.83e-04	1.20e-03	6.79e-04	8.58e-04	1.04e-04	6.36e-04	1.18e-04	1.17e-03	2.29e-03	1.62e-04	9.47e-05	1.47e-03	3.28e-04	7.29e-04	1.23e-03	5.11e-04	7.55e-05	1.36e-03
TIMM13	4.35e-03	4.27e-03	4.00e-03	2.47e-03	2.41e-03	4.00e-03	1.82e-03	2.29e-03	1.81e-03	1.85e-03	3.37e-03	1.09e-03	2.27e-03	2.96e-04	3.79e-04	3.65e-04	2.51e-04	2.13e-03	2.00e-03	1.77e-03	1.75e-03	2.16e-03	1.48e-04	5.13e-04	6.34e-04	1.59e-03	1.81e-02	4.51e-03	4.33e-03	1.12e-03	7.04e-03	2.16e-02	1.70e-03	1.27e-03	1.04e-03	1.68e-04	3.00e-03	1.36e-04	8.41e-04	3.06e-03	1.42e-04	1.13e-04	4.42e-04	3.31e-04	1.04e-03	4.14e-04	2.04e-04	2.94e-04	1.59e-03
LRRC43	1.61e-03	4.89e-04	1.02e-03	8.64e-04	1.87e-04	5.95e-04	2.48e-02	8.30e-04	1.50e-03	2.68e-03	5.21e-04	1.52e-03	3.90e-04	2.93e-04	1.56e-04	2.24e-04	1.03e-04	4.29e-03	2.26e-03	2.15e-03	2.30e-03	2.17e-03	8.82e-05	4.04e-04	1.13e-03	8.54e-04	1.97e-04	6.69e-04	6.11e-04	2.83e-04	6.10e-04	1.16e-04	2.98e-03	7.57e-04	6.80e-04	1.53e-04	5.13e-04	2.21e-03	6.39e-04	2.75e-03	1.96e-04	1.45e-04	5.12e-04	7.44e-01	6.18e-04	9.17e-04	2.83e-04	7.26e-05	3.16e-02
AIDA	1.11e-03	4.71e-04	1.28e-03	9.27e-04	3.67e-04	8.88e-04	1.94e-03	1.08e-03	1.44e-03	2.04e-03	7.56e-04	8.27e-04	1.39e-03	1.57e-04	2.81e-04	1.96e-04	1.23e-04	1.61e-03	1.53e-03	1.47e-03	1.30e-03	1.93e-03	6.76e-05	4.61e-04	3.42e-04	5.52e-04	3.26e-04	8.54e-04	8.63e-04	1.81e-04	5.77e-04	1.52e-04	1.27e-03	8.28e-04	6.53e-04	1.33e-04	3.60e-04	1.28e-04	5.83e-04	3.23e-03	1.42e-04	8.11e-05	4.05e-04	3.29e-04	6.68e-04	2.66e-04	1.39e-04	6.06e-05	1.28e-03
ZC3H12C	2.67e-03	1.04e-03	1.56e-03	1.72e-03	1.05e-03	2.76e-03	3.49e-02	1.13e-03	1.06e-02	1.82e-03	6.73e-04	9.43e-04	3.97e-04	2.12e-04	3.18e-04	1.80e-04	1.09e-04	2.20e-03	1.89e-03	1.85e-03	1.39e-03	2.01e-03	1.34e-04	4.99e-04	1.49e-03	8.08e-04	2.93e-04	7.29e-04	2.46e-03	2.90e-04	6.19e-04	1.98e-04	1.37e-03	8.50e-04	6.94e-04	3.80e-03	5.26e-04	1.09e-04	5.99e-04	9.25e-03	1.32e-04	1.09e-04	2.46e-03	3.63e-04	2.65e-01	8.86e-04	2.06e-04	7.59e-05	2.11e-03
ALG3	1.69e-03	1.19e-03	2.25e-03	3.10e-03	3.22e-04	1.26e-03	3.93e-03	3.72e-03	2.51e-03	3.27e-03	2.07e-03	8.05e-04	7.24e-04	7.52e-04	3.88e-02	4.55e-02	3.27e-02	3.84e-03	2.99e-03	4.80e-03	3.13e-03	3.22e-03	1.59e-04	6.47e-04	7.76e-04	1.05e-03	5.26e-04	1.76e-03	1.26e-03	3.32e-04	9.97e-04	5.78e-04	1.98e-03	9.17e-04	1.25e-03	1.27e-04	8.16e-04	2.06e-04	9.46e-04	3.46e-03	2.16e-04	1.94e-04	6.47e-04	3.66e-04	9.61e-04	2.89e-03	3.74e-03	4.19e-04	1.54e-03
CEP57	1.59e-03	5.54e-04	1.36e-03	2.15e-03	1.61e-04	7.41e-04	1.54e-03	1.08e-03	4.40e-03	2.47e-03	7.85e-04	5.24e-03	6.90e-04	1.61e-02	2.04e-04	1.67e-04	1.20e-04	3.16e-03	2.82e-03	2.93e-03	3.64e-03	3.40e-03	1.90e-04	5.89e-04	5.39e-04	9.97e-04	2.99e-04	1.08e-03	8.09e-04	4.17e-04	1.70e-03	1.77e-04	2.21e-03	2.00e-03	1.28e-03	2.18e-04	6.18e-04	1.74e-02	7.89e-03	2.54e-03	1.72e-02	1.75e-02	7.33e-03	2.43e-03	1.61e-03	3.78e-04	1.89e-04	7.18e-05	8.02e-03
CEP131	1.65e-03	5.61e-04	1.33e-03	2.10e-03	1.85e-04	7.39e-04	1.53e-03	1.19e-03	1.03e-02	2.20e-03	8.22e-04	5.00e-03	7.06e-04	1.57e-02	1.94e-04	1.67e-04	1.26e-04	2.53e-03	2.84e-03	3.04e-03	3.76e-03	3.41e-03	1.96e-04	7.64e-04	5.18e-04	1.03e-03	2.95e-04	1.05e-03	7.67e-04	3.09e-04	1.58e-03	1.79e-04	2.98e-03	1.65e-03	1.28e-03	2.24e-04	4.91e-04	1.71e-02	7.05e-03	2.57e-03	1.73e-02	1.67e-02	9.38e-03	2.55e-03	1.57e-03	3.75e-04	1.81e-04	7.46e-05	5.90e-03
DERL3	1.91e-03	8.00e-04	1.46e-03	2.13e-03	2.41e-04	1.38e-03	1.82e-03	4.16e-03	2.87e-03	2.24e-03	1.59e-03	8.98e-04	7.50e-04	2.53e-04	1.30e-03	1.23e-03	4.46e-04	3.03e-03	3.54e-03	3.28e-03	2.86e-03	3.13e-03	5.04e-04	9.41e-04	1.40e-03	9.48e-04	4.42e-04	1.03e-03	1.54e-03	8.06e-04	8.53e-04	3.30e-04	1.72e-03	8.70e-04	2.06e-03	1.11e-04	5.06e-04	1.36e-04	8.84e-04	2.80e-03	1.42e-04	1.11e-04	8.12e-04	3.76e-04	2.25e-03	5.24e-04	2.90e-04	2.64e-04	1.89e-03
CEP170	1.98e-03	5.69e-04	1.16e-03	1.27e-03	1.91e-04	7.66e-04	6.97e-03	1.08e-03	2.37e-03	2.96e-03	7.10e-04	3.17e-03	5.58e-04	1.34e-02	2.64e-04	1.96e-04	1.59e-04	2.05e-03	2.62e-03	2.62e-03	2.63e-03	5.89e-03	1.79e-04	4.74e-04	4.70e-04	6.52e-04	3.03e-04	6.94e-04	1.07e-03	2.84e-04	1.40e-03	1.92e-04	1.70e-03	1.03e-03	1.02e-03	1.64e-04	4.66e-04	1.71e-02	4.91e-03	2.11e-03	1.32e-02	1.33e-02	5.83e-02	2.22e-03	2.59e-03	3.53e-04	2.33e-04	7.88e-05	3.21e-03
HAUS8	1.53e-03	5.18e-04	1.31e-03	1.79e-03	1.61e-04	6.84e-04	1.39e-03	1.00e-03	4.44e-03	2.01e-03	1.13e-03	4.63e-03	6.87e-04	1.72e-02	2.24e-04	1.99e-04	1.44e-04	2.30e-03	2.79e-03	2.93e-03	3.54e-03	3.48e-03	1.97e-04	5.83e-04	5.73e-04	1.02e-03	2.87e-04	1.07e-03	7.30e-04	3.02e-04	1.66e-03	1.64e-04	2.03e-03	1.77e-03	1.29e-03	1.59e-04	4.80e-04	1.85e-02	7.76e-03	2.39e-03	1.79e-02	1.81e-02	6.83e-03	2.39e-03	1.54e-03	5.06e-04	2.83e-04	6.82e-05	6.80e-03
SLC39A3	1.58e-03	6.70e-04	1.56e-03	1.93e-03	5.57e-04	5.86e-03	1.97e-03	2.81e-03	1.40e-03	1.80e-03	8.01e-04	5.94e-04	3.56e-04	1.53e-04	3.33e-04	2.18e-04	1.79e-04	2.59e-03	1.87e-03	1.82e-03	5.74e-03	1.71e-03	8.13e-05	3.62e-04	2.10e-03	3.67e-03	4.18e-04	1.12e-03	1.03e-03	2.55e-04	7.54e-04	2.47e-04	1.81e-03	9.90e-04	7.94e-04	1.30e-04	4.51e-04	9.26e-05	5.81e-04	1.62e-03	1.12e-04	8.17e-05	4.31e-04	2.80e-04	7.99e-04	6.30e-04	4.35e-04	9.55e-05	1.30e-03
EXTL1	1.25e-03	6.13e-04	7.74e-04	1.00e-03	1.65e-04	6.51e-04	1.84e-03	1.09e-03	1.91e-03	6.37e-03	6.41e-04	8.54e-04	3.36e-04	1.45e-04	1.06e-03	3.59e-04	2.10e-04	2.30e-03	1.67e-03	1.54e-03	1.09e-03	2.30e-03	6.39e-05	7.66e-04	8.66e-04	4.94e-04	2.18e-04	6.45e-04	5.23e-04	3.37e-04	1.15e-03	1.46e-04	1.42e-03	6.13e-04	1.63e-03	1.26e-04	5.03e-04	9.53e-05	3.78e-04	1.35e-03	8.91e-05	6.91e-05	3.15e-04	2.83e-04	9.96e-04	1.80e-01	1.37e-01	5.58e-05	1.26e-03
LMAN1	3.87e-03	1.09e-03	1.45e-03	2.68e-03	4.80e-04	1.43e-03	3.20e-03	2.26e-03	4.63e-03	4.77e-03	1.72e-03	1.01e-03	6.35e-04	6.67e-04	1.01e-03	1.52e-03	6.05e-04	4.66e-03	1.38e-02	1.19e-02	4.93e-03	7.25e-03	1.29e-04	8.41e-04	7.03e-04	1.36e-03	1.77e-02	2.53e-03	2.04e-03	4.72e-04	1.07e-03	3.94e-04	2.64e-03	9.08e-04	1.30e-03	1.21e-04	5.54e-04	3.16e-04	1.39e-03	2.16e-03	2.79e-04	2.44e-04	1.12e-03	7.08e-04	1.47e-03	1.09e-03	3.38e-04	1.24e-04	2.50e-03
ZNF616	1.93e-03	4.55e-04	8.06e-04	7.97e-04	3.20e-04	7.67e-04	1.12e-03	9.54e-04	2.23e-03	5.86e-03	4.56e-04	7.04e-04	4.07e-04	3.11e-04	2.70e-04	2.81e-04	7.46e-04	1.73e-03	1.44e-03	1.41e-03	2.98e-03	1.61e-03	4.78e-04	2.99e-04	5.71e-04	7.34e-04	1.93e-03	7.06e-03	5.50e-03	2.86e-04	4.85e-04	2.18e-04	1.16e-03	6.86e-04	8.37e-04	8.90e-05	3.54e-04	2.12e-04	7.79e-04	1.92e-03	8.22e-04	1.23e-04	8.52e-04	2.32e-04	7.54e-04	4.21e-04	3.57e-04	2.69e-04	3.38e-03
DMAC1	1.34e-03	7.55e-03	2.17e-03	7.95e-04	7.68e-04	1.19e-03	2.13e-03	1.80e-03	1.93e-03	2.85e-03	6.75e-04	8.97e-03	5.03e-04	4.95e-04	2.29e-04	1.54e-04	1.14e-04	2.10e-03	1.87e-03	1.75e-03	1.78e-03	2.09e-03	8.11e-05	3.68e-04	5.22e-02	1.06e-03	1.06e-03	5.52e-03	2.30e-03	1.86e-04	6.85e-04	3.03e-04	2.39e-03	3.58e-03	2.80e-02	1.21e-04	8.68e-04	1.28e-04	6.71e-04	1.99e-03	1.01e-04	8.97e-05	3.58e-04	5.92e-03	1.54e-03	5.73e-04	3.52e-03	8.24e-05	1.67e-03
HAUS4	1.55e-03	5.05e-04	1.30e-03	1.78e-03	1.54e-04	6.79e-04	1.38e-03	1.00e-03	4.41e-03	1.79e-03	7.40e-04	4.61e-03	6.68e-04	1.70e-02	1.88e-04	1.66e-04	1.25e-04	2.39e-03	3.04e-03	3.68e-03	3.88e-03	3.95e-03	1.94e-04	6.04e-04	4.87e-04	1.03e-03	2.90e-04	1.07e-03	7.61e-04	3.00e-04	1.59e-03	1.65e-04	2.23e-03	1.73e-03	1.32e-03	1.55e-04	4.82e-04	1.81e-02	8.14e-03	2.30e-03	1.76e-02	1.91e-02	6.75e-03	2.44e-03	1.54e-03	3.81e-04	1.77e-04	6.71e-05	6.36e-03
HAUS3	1.84e-03	5.29e-04	1.36e-03	2.07e-03	1.82e-04	7.38e-04	1.78e-03	1.06e-03	4.45e-03	1.76e-03	7.43e-04	4.67e-03	6.95e-04	1.70e-02	1.89e-04	2.61e-04	1.22e-04	2.50e-03	2.71e-03	3.31e-03	3.56e-03	3.45e-03	1.74e-04	6.71e-04	5.09e-04	1.37e-03	3.89e-04	1.26e-03	7.95e-04	3.02e-04	1.61e-03	2.14e-04	1.95e-03	1.75e-03	1.24e-03	1.58e-04	4.84e-04	1.82e-02	7.42e-03	2.23e-03	1.78e-02	1.81e-02	6.75e-03	2.38e-03	1.54e-03	4.13e-04	1.93e-04	7.43e-05	6.09e-03
SPDYC	1.44e-03	3.39e-04	3.80e-03	7.16e-04	1.04e-04	4.41e-04	7.19e-04	9.60e-04	9.71e-04	7.79e-04	3.57e-04	8.90e-04	4.02e-04	2.63e-04	1.27e-04	1.00e-04	6.51e-05	9.21e-04	9.81e-04	9.53e-04	8.79e-04	1.49e-03	6.78e-05	2.76e-04	3.15e-04	3.35e-04	1.93e-04	4.36e-04	4.73e-04	2.16e-04	3.49e-04	1.04e-04	2.10e-03	1.64e-02	7.04e-04	6.13e-05	7.64e-04	2.43e-04	3.44e-03	4.55e-03	2.24e-04	1.89e-04	3.80e-04	2.31e-04	4.44e-04	2.26e-04	8.21e-05	5.32e-05	2.32e-03
TXNDC16	1.47e-03	7.76e-04	1.88e-03	2.80e-03	3.15e-04	1.38e-03	1.92e-03	3.24e-03	2.19e-03	2.92e-03	8.89e-04	1.35e-03	9.46e-04	2.94e-04	6.60e-04	4.47e-04	2.66e-04	2.83e-03	3.19e-03	2.49e-03	2.00e-03	2.33e-03	1.53e-04	7.37e-04	5.98e-04	9.43e-04	5.69e-04	1.30e-03	2.10e-03	5.01e-04	9.23e-04	2.88e-04	1.54e-03	8.90e-04	3.79e-03	1.27e-04	9.27e-04	1.44e-04	8.77e-04	1.87e-03	1.34e-04	1.09e-04	1.97e-03	3.79e-04	1.28e-03	5.69e-04	2.86e-04	1.59e-04	2.06e-03
NPC1	1.58e-03	8.82e-04	1.28e-03	5.83e-03	6.14e-04	3.93e-03	2.32e-01	5.86e-03	3.57e-03	5.27e-03	1.72e-03	9.91e-04	8.80e-04	2.32e-04	3.07e-04	3.06e-04	1.45e-04	3.74e-03	3.70e-03	4.01e-03	3.07e-03	5.04e-03	1.01e-04	5.18e-04	6.49e-04	2.28e-03	5.90e-04	1.29e-03	1.37e-03	3.13e-04	9.89e-04	2.59e-04	1.87e-03	1.15e-03	9.15e-04	1.38e-04	5.18e-04	2.60e-04	6.49e-04	1.89e-03	1.43e-04	9.59e-05	1.65e-03	3.78e-04	3.24e-03	1.36e-03	6.46e-04	1.23e-04	1.90e-03
BIVM	2.05e-03	6.25e-04	1.17e-03	1.11e-03	1.67e-04	7.33e-04	1.50e-03	9.80e-04	2.62e-03	2.73e-03	5.54e-04	1.74e-03	4.65e-04	5.43e-04	4.09e-04	1.86e-04	1.85e-04	2.78e-03	1.82e-03	1.74e-03	1.52e-03	5.93e-03	1.58e-03	4.87e-04	2.10e-03	5.61e-04	2.81e-04	8.90e-04	4.68e-03	2.34e-04	6.91e-04	1.58e-04	1.79e-03	1.11e-03	1.33e-03	1.21e-04	4.40e-04	5.25e-04	8.33e-04	2.01e-03	5.87e-04	4.52e-04	1.73e-03	5.32e-04	1.80e-03	3.82e-04	2.57e-04	6.17e-05	2.99e-03
SLC39A4	1.53e-03	6.45e-04	1.15e-03	2.30e-03	2.69e-04	4.15e-03	2.32e-03	1.43e-03	1.65e-03	2.38e-03	7.28e-04	7.15e-04	3.82e-04	1.58e-04	3.77e-04	2.48e-04	1.87e-04	3.19e-03	2.08e-03	2.03e-03	5.68e-03	2.03e-03	7.31e-05	3.86e-04	3.97e-03	2.78e-03	4.60e-04	1.14e-03	1.06e-03	3.88e-04	9.29e-04	3.24e-04	1.61e-03	8.74e-04	8.79e-04	1.09e-04	3.86e-04	9.04e-05	6.98e-04	1.65e-03	9.52e-05	7.03e-05	3.70e-04	3.85e-04	6.76e-04	6.86e-04	5.36e-04	9.00e-05	2.14e-03
MARK4	1.80e-03	6.17e-04	1.46e-03	2.07e-03	1.59e-04	7.74e-04	1.69e-03	1.15e-03	4.48e-03	1.77e-03	8.85e-04	5.07e-03	6.87e-04	1.62e-02	1.88e-04	1.69e-04	1.21e-04	2.51e-03	3.69e-03	3.70e-03	5.01e-03	4.08e-03	1.77e-04	6.10e-04	8.03e-04	8.93e-04	2.90e-04	1.10e-03	8.14e-04	3.59e-04	1.54e-03	1.71e-04	1.97e-03	1.32e-03	1.25e-03	1.69e-04	5.06e-04	1.71e-02	6.39e-03	2.20e-03	1.67e-02	1.70e-02	6.70e-03	2.92e-03	2.20e-03	3.53e-04	1.81e-04	7.68e-05	5.72e-03
ZNF275	1.24e-03	3.82e-04	1.26e-03	7.66e-04	1.44e-04	6.31e-04	1.26e-03	8.66e-04	4.70e-03	1.61e-03	4.79e-04	8.59e-04	3.63e-04	1.64e-04	1.51e-04	1.32e-04	8.12e-05	6.66e-03	6.24e-03	5.74e-03	2.55e-03	2.91e-03	8.68e-05	3.69e-04	1.09e-02	6.91e-03	2.99e-04	6.52e-04	9.09e-04	2.25e-04	4.54e-04	2.13e-04	1.61e-03	9.05e-04	7.09e-04	1.05e-04	3.79e-04	1.29e-04	5.86e-04	1.70e-03	1.31e-04	7.39e-05	2.91e-04	2.88e-04	8.87e-04	2.82e-04	1.58e-04	1.06e-04	1.44e-03
CEP97	1.52e-03	4.96e-04	1.29e-03	1.83e-03	1.53e-04	6.87e-04	1.48e-03	9.90e-04	4.90e-03	1.79e-03	7.34e-04	4.51e-03	6.42e-04	1.66e-02	1.90e-04	1.72e-04	1.20e-04	2.48e-03	2.77e-03	2.97e-03	2.76e-03	3.34e-03	2.25e-04	5.87e-04	5.24e-04	1.39e-03	2.67e-04	1.04e-03	7.36e-04	3.36e-04	1.76e-03	1.66e-04	2.24e-03	1.26e-03	1.16e-03	2.12e-04	4.99e-04	1.86e-02	7.20e-03	2.45e-03	1.88e-02	1.78e-02	3.73e-02	2.54e-03	1.55e-03	4.46e-04	1.88e-04	7.24e-05	4.64e-03
CEP63	1.78e-03	5.31e-04	1.65e-03	2.14e-03	1.57e-04	7.53e-04	1.53e-03	1.05e-03	9.81e-03	1.95e-03	7.46e-04	4.19e-03	7.22e-04	1.45e-02	1.93e-04	1.63e-04	1.21e-04	2.47e-03	2.97e-03	3.08e-03	5.10e-03	3.81e-03	2.40e-04	5.89e-04	5.05e-04	1.00e-03	2.97e-04	1.03e-03	9.77e-04	3.14e-04	3.58e-03	1.75e-04	2.18e-03	1.75e-03	1.24e-03	2.01e-04	5.88e-04	1.73e-02	8.29e-03	2.67e-03	1.76e-02	1.60e-02	2.91e-02	2.20e-03	1.57e-03	3.64e-04	1.80e-04	7.46e-05	6.78e-03
SCLT1	1.48e-03	4.91e-04	1.25e-03	1.81e-03	1.48e-04	6.81e-04	1.57e-03	9.75e-04	4.78e-03	1.80e-03	7.24e-04	4.30e-03	6.14e-04	1.57e-02	2.22e-04	1.72e-04	1.24e-04	2.44e-03	4.59e-03	4.49e-03	3.88e-03	6.11e-03	1.89e-04	6.12e-04	5.16e-04	8.93e-04	2.62e-04	1.03e-03	7.52e-04	2.95e-04	1.55e-03	1.64e-04	1.93e-03	1.18e-03	1.13e-03	1.72e-04	5.03e-04	1.70e-02	2.89e-02	6.66e-03	1.72e-02	1.74e-02	3.57e-02	2.35e-03	1.57e-03	3.65e-04	1.76e-04	6.77e-05	5.71e-03
PTRH2	2.29e-03	1.27e-03	2.02e-03	6.61e-03	1.24e-03	3.43e-03	3.48e-03	2.02e-03	2.39e-03	2.25e-03	2.19e-03	3.74e-03	8.61e-04	3.33e-04	3.09e-04	5.14e-04	2.93e-04	5.55e-03	3.86e-03	3.66e-03	2.84e-03	2.77e-03	1.55e-04	5.59e-04	6.04e-04	1.35e-03	3.21e-03	9.15e-03	9.11e-03	5.16e-04	2.13e-03	1.62e-03	1.71e-03	1.07e-03	1.10e-03	1.54e-04	9.25e-04	1.46e-04	1.32e-03	4.28e-03	1.42e-04	1.35e-04	4.70e-04	3.56e-04	1.38e-03	4.42e-04	2.74e-04	4.10e-04	2.10e-03
AAMDC	1.58e-01	2.81e-01	1.46e-03	1.12e-03	6.30e-04	2.99e-03	6.88e-03	1.21e-03	1.49e-03	1.87e-03	1.39e-03	7.99e-04	5.88e-04	2.21e-04	1.80e-03	2.22e-03	5.62e-02	2.28e-03	1.60e-02	2.50e-03	2.38e-03	2.58e-03	9.93e-05	3.65e-04	4.17e-04	6.47e-04	6.60e-04	9.44e-04	1.22e-03	1.50e-03	8.27e-04	2.81e-04	1.68e-03	9.82e-04	8.88e-04	1.04e-04	4.79e-04	1.53e-04	1.43e-03	4.85e-03	1.66e-04	1.24e-04	2.15e-03	1.50e-03	1.16e-03	1.03e-03	2.76e-04	1.82e-03	1.65e-03
CEP89	1.57e-03	5.07e-04	1.25e-03	1.82e-03	1.51e-04	7.21e-04	1.45e-03	1.41e-03	4.52e-03	1.74e-03	7.84e-04	4.39e-03	8.78e-04	1.58e-02	2.22e-04	1.79e-04	1.33e-04	2.36e-03	2.84e-03	2.93e-03	3.73e-03	3.76e-03	1.77e-04	5.89e-04	5.14e-04	8.33e-04	2.81e-04	1.03e-03	7.35e-04	3.03e-04	1.53e-03	1.63e-04	4.91e-03	1.18e-03	1.15e-03	2.05e-04	7.73e-04	1.68e-02	3.37e-02	2.42e-03	1.69e-02	1.67e-02	4.00e-02	2.29e-03	1.46e-03	4.16e-04	1.98e-04	6.71e-05	8.63e-03
RFT1	2.30e-03	1.95e-03	1.97e-03	1.44e-03	3.10e-04	1.23e-03	1.76e-03	1.47e-03	2.10e-03	2.71e-03	3.74e-03	6.94e-04	8.66e-04	2.77e-04	1.04e-01	8.53e-02	4.67e-02	4.22e-03	2.27e-03	2.10e-03	1.59e-03	2.56e-03	9.67e-05	4.18e-04	8.33e-04	1.11e-03	5.75e-04	3.49e-03	1.19e-03	2.47e-04	2.94e-03	1.43e-03	1.91e-03	8.32e-04	9.20e-04	9.30e-05	5.19e-04	1.38e-04	6.07e-04	2.18e-03	1.84e-04	1.10e-04	3.99e-03	2.98e-04	1.15e-03	1.94e-03	4.68e-04	2.62e-04	1.67e-03
CEP78	1.74e-03	5.38e-04	1.34e-03	2.37e-03	1.57e-04	7.21e-04	1.47e-03	1.02e-03	4.56e-03	1.80e-03	7.55e-04	4.59e-03	7.22e-04	1.60e-02	2.85e-04	1.76e-04	1.25e-04	2.32e-03	2.65e-03	3.28e-03	4.49e-03	3.46e-03	1.96e-04	1.02e-03	5.70e-04	9.95e-04	2.96e-04	1.07e-03	8.43e-04	3.02e-04	1.63e-03	1.65e-04	2.00e-03	1.69e-03	1.23e-03	1.84e-04	4.88e-04	1.72e-02	7.72e-03	2.29e-03	1.74e-02	1.76e-02	7.45e-03	2.30e-03	3.81e-03	3.72e-04	1.87e-04	7.43e-05	6.52e-03
DERL1	1.96e-03	1.73e-03	1.91e-03	2.46e-03	3.44e-04	1.61e-03	1.92e-03	3.59e-03	6.19e-03	2.53e-03	1.63e-03	9.67e-04	8.00e-04	3.44e-04	1.16e-03	1.21e-03	4.43e-04	4.99e-03	4.08e-03	3.74e-03	3.53e-03	4.09e-03	3.76e-04	9.04e-04	1.10e-03	1.88e-03	5.21e-04	1.14e-03	2.00e-03	1.35e-03	9.64e-04	3.50e-04	2.07e-03	1.00e-03	1.57e-03	1.36e-04	6.36e-04	1.70e-04	1.03e-03	3.40e-03	1.73e-04	1.34e-04	9.30e-04	3.90e-04	2.22e-03	5.90e-04	3.09e-04	2.23e-04	2.16e-03
EPM2AIP1	1.58e-03	5.96e-04	1.72e-03	9.29e-04	3.14e-04	9.05e-04	1.72e-03	1.00e-03	1.72e-03	2.99e-03	5.92e-04	9.12e-04	7.25e-04	2.13e-04	2.39e-04	1.71e-04	1.29e-04	2.63e-03	1.99e-03	1.84e-03	1.71e-03	1.95e-03	3.06e-04	3.99e-04	4.76e-04	9.23e-04	4.44e-04	9.21e-03	2.93e-03	2.68e-04	6.01e-04	2.98e-04	1.65e-03	9.72e-04	5.88e-04	2.79e-01	8.30e-04	1.36e-04	8.18e-04	1.69e-03	1.70e-04	1.18e-04	4.29e-04	3.35e-04	7.27e-04	4.62e-04	2.34e-04	1.36e-04	2.20e-03
AZI2	1.34e-03	8.50e-04	1.82e-03	1.32e-03	3.66e-04	1.01e-03	1.75e-03	1.11e-03	1.67e-03	2.00e-03	7.94e-04	9.66e-04	5.39e-04	2.81e-04	1.77e-04	1.54e-04	1.37e-04	1.29e-02	1.96e-03	2.02e-03	1.72e-03	5.15e-03	7.23e-05	6.57e-04	3.81e-04	7.10e-04	3.78e-03	6.87e-03	1.01e-03	3.00e-04	7.55e-04	7.50e-04	6.67e-03	1.09e-03	7.29e-04	1.23e-04	8.98e-04	2.16e-04	6.19e-04	1.58e-03	3.75e-04	1.88e-04	4.02e-04	6.33e-04	1.85e-03	2.93e-04	1.60e-04	2.68e-04	1.97e-03
SLC39A6	1.33e-03	6.37e-04	1.24e-03	1.87e-03	2.44e-04	4.41e-03	2.35e-03	1.21e-03	1.93e-03	1.98e-03	6.04e-04	6.45e-04	4.20e-04	1.59e-04	2.84e-04	1.61e-04	1.28e-04	2.99e-03	1.94e-03	1.89e-03	5.72e-03	1.78e-03	7.23e-05	3.48e-04	2.76e-03	2.87e-03	4.14e-04	1.13e-03	1.08e-03	3.32e-04	7.06e-04	2.76e-04	1.52e-03	9.41e-04	1.07e-03	9.74e-05	4.26e-04	9.36e-05	5.59e-04	1.92e-03	9.80e-05	7.77e-05	3.75e-04	2.94e-04	1.29e-03	5.89e-04	3.69e-04	7.88e-05	1.34e-03
ODF2	1.56e-03	5.24e-04	1.32e-03	1.79e-03	1.60e-04	7.47e-04	1.50e-03	1.04e-03	4.15e-03	2.02e-03	7.52e-04	5.02e-03	6.77e-04	1.47e-02	2.18e-04	1.95e-04	1.55e-04	2.29e-03	2.86e-03	2.91e-03	3.51e-03	4.01e-03	2.16e-04	5.87e-04	5.89e-04	9.67e-04	3.06e-04	1.07e-03	7.59e-04	3.06e-04	1.72e-03	1.73e-04	2.13e-03	1.62e-03	1.39e-03	2.33e-04	4.88e-04	1.60e-02	7.19e-03	8.21e-03	1.61e-02	1.56e-02	1.38e-02	2.15e-03	1.55e-03	3.82e-04	2.49e-04	7.24e-05	5.59e-03
WASH4P	1.16e-03	3.74e-04	3.15e-03	8.17e-04	1.13e-04	5.24e-04	1.56e-03	8.35e-04	1.46e-03	1.28e-03	4.52e-04	1.20e-03	3.06e-04	2.21e-04	1.57e-04	1.32e-04	9.89e-05	1.83e-03	5.05e-03	5.16e-03	3.93e-03	3.84e-03	7.44e-05	7.40e-03	3.59e-04	8.29e-04	2.21e-04	6.49e-04	8.21e-04	2.35e-04	4.07e-04	1.27e-04	1.24e-03	5.45e-04	7.52e-04	7.64e-05	7.27e-04	1.37e-04	7.41e-04	1.51e-03	1.51e-04	1.08e-04	8.63e-04	3.44e-04	1.46e-03	2.68e-04	1.33e-04	7.79e-05	1.73e-03
DNAJC18	2.27e-03	2.08e-03	1.79e-03	1.28e-03	6.11e-04	1.25e-03	1.39e-03	1.71e-03	1.89e-03	1.93e-03	8.83e-04	9.16e-04	5.87e-04	2.52e-04	5.42e-04	3.34e-04	3.01e-04	2.36e-03	3.81e-03	3.44e-03	2.86e-03	2.55e-03	1.52e-04	1.55e-03	5.93e-04	7.65e-04	8.47e-04	1.43e-03	1.88e-03	6.18e-03	8.50e-04	1.21e-03	1.69e-03	8.84e-04	9.93e-04	1.64e-04	5.99e-04	1.24e-04	7.54e-04	2.41e-03	1.50e-04	9.56e-05	5.59e-04	4.85e-04	1.15e-03	4.12e-04	1.99e-04	3.63e-04	1.52e-03
CEP152	1.78e-03	5.91e-04	1.39e-03	1.92e-03	3.31e-04	1.26e-03	1.86e-03	1.15e-03	4.50e-03	2.25e-03	1.16e-03	3.99e-03	6.79e-04	1.39e-02	2.30e-04	1.74e-04	1.33e-04	2.32e-03	2.77e-03	2.84e-03	3.34e-03	3.82e-03	2.55e-04	5.72e-04	5.57e-04	9.54e-04	3.07e-04	1.06e-03	8.55e-04	3.09e-04	3.46e-03	1.89e-04	2.31e-03	1.73e-03	1.19e-03	2.44e-04	6.27e-04	1.65e-02	2.34e-02	2.80e-03	1.76e-02	1.50e-02	2.79e-02	2.11e-03	1.51e-03	4.46e-04	2.20e-04	9.60e-05	7.14e-03
ATP5MC1	1.90e-03	4.31e-03	1.64e-03	2.21e-03	6.17e-03	5.44e-03	2.32e-03	2.58e-03	1.83e-03	2.20e-03	2.29e-03	1.34e-03	1.23e-03	2.15e-04	3.36e-04	4.27e-04	3.75e-04	4.74e-03	2.05e-03	2.67e-03	2.58e-03	2.77e-03	5.35e-04	4.83e-04	7.44e-04	3.53e-03	3.07e-02	7.82e-02	6.74e-02	9.07e-04	2.37e-03	1.97e-02	1.90e-03	1.57e-03	1.04e-03	1.35e-04	7.07e-04	1.22e-04	6.29e-04	2.92e-03	1.26e-04	1.37e-04	4.23e-04	3.25e-04	2.54e-03	8.87e-04	2.43e-04	3.28e-04	1.53e-03
HAUS5	1.62e-03	5.29e-04	1.81e-03	1.79e-03	1.68e-04	7.12e-04	1.63e-03	1.08e-03	4.82e-03	2.00e-03	7.44e-04	4.42e-03	9.73e-04	1.55e-02	2.06e-04	1.76e-04	1.24e-04	2.39e-03	2.79e-03	2.88e-03	3.47e-03	3.94e-03	2.11e-04	5.93e-04	5.38e-04	1.05e-03	3.12e-04	1.06e-03	7.62e-04	3.48e-04	1.53e-03	1.77e-04	2.38e-03	1.78e-03	1.25e-03	1.58e-04	5.31e-04	1.66e-02	8.81e-03	2.30e-03	1.62e-02	1.72e-02	6.27e-03	2.25e-03	1.50e-03	3.87e-04	1.94e-04	7.26e-05	8.46e-03
TUBB4B	3.68e-03	7.86e-04	2.47e-03	1.99e-03	2.56e-04	1.24e-03	2.37e-03	1.70e-03	4.55e-03	3.33e-03	1.79e-03	9.34e-02	2.51e-03	8.67e-03	3.02e-04	2.48e-04	1.61e-04	3.01e-03	4.00e-03	4.16e-03	4.68e-03	4.73e-03	1.69e-04	6.66e-04	6.20e-04	1.02e-03	5.41e-04	1.78e-03	1.87e-03	5.54e-04	1.60e-03	3.96e-04	2.63e-03	1.57e-03	1.32e-03	1.66e-04	6.26e-04	9.20e-03	5.13e-03	2.49e-03	8.94e-03	9.04e-03	4.94e-03	1.42e-03	2.28e-03	4.79e-04	2.46e-04	9.61e-05	6.01e-03
CEP70	2.60e-03	5.34e-04	1.35e-03	1.84e-03	1.59e-04	7.24e-04	1.64e-03	1.08e-03	4.44e-03	2.08e-03	2.23e-03	4.49e-03	7.63e-04	1.63e-02	1.99e-04	1.91e-04	1.32e-04	3.19e-03	3.70e-03	4.66e-03	3.62e-03	3.54e-03	2.35e-04	6.66e-04	6.13e-04	1.04e-03	2.93e-04	1.09e-03	1.66e-03	3.11e-04	1.61e-03	1.83e-04	2.19e-03	1.86e-03	1.24e-03	1.56e-04	6.90e-04	1.73e-02	7.85e-03	2.51e-03	1.69e-02	1.72e-02	6.43e-03	2.27e-03	1.53e-03	3.99e-04	1.99e-04	7.21e-05	6.15e-03
TUBG1	1.98e-03	6.26e-04	1.48e-03	1.84e-03	1.96e-04	8.64e-04	1.54e-03	1.18e-03	4.47e-03	2.08e-03	8.35e-04	4.06e-03	7.39e-04	1.27e-02	2.30e-04	1.86e-04	1.32e-04	2.43e-03	3.10e-03	3.16e-03	3.52e-03	4.38e-03	2.08e-04	6.12e-04	6.55e-04	1.09e-03	5.50e-04	2.01e-03	1.59e-03	3.86e-04	3.21e-03	1.99e-04	2.64e-03	1.84e-03	3.61e-03	2.04e-04	5.10e-04	1.43e-02	8.49e-03	2.68e-03	1.40e-02	1.34e-02	6.85e-03	2.42e-03	2.16e-03	4.31e-04	2.14e-04	8.59e-05	1.07e-02
ERO1A	2.48e-03	7.38e-04	1.20e-03	3.82e-03	3.94e-04	1.77e-03	2.28e-03	2.24e-03	2.52e-03	2.83e-03	3.23e-03	9.53e-04	4.88e-03	2.63e-04	1.15e-03	1.47e-03	9.67e-04	2.51e-03	2.91e-03	2.76e-03	3.02e-03	2.15e-03	1.69e-04	1.07e-03	1.52e-03	7.53e-04	5.09e-04	1.01e-03	2.15e-03	1.09e-03	8.81e-04	4.88e-04	1.67e-03	9.13e-04	3.64e-03	1.13e-04	4.30e-04	1.07e-04	8.75e-04	1.89e-03	1.09e-04	8.39e-05	4.19e-04	3.38e-04	8.93e-04	7.31e-04	3.98e-04	1.95e-04	1.66e-03
FBF1	1.75e-03	5.53e-04	1.35e-03	1.80e-03	1.63e-04	7.11e-04	1.48e-03	9.65e-04	4.52e-03	1.79e-03	7.28e-04	4.41e-03	6.40e-04	1.62e-02	2.08e-04	1.91e-04	1.33e-04	2.41e-03	3.35e-03	3.52e-03	3.61e-03	3.96e-03	1.70e-04	5.67e-04	6.10e-04	8.39e-04	2.92e-04	1.03e-03	7.45e-04	2.96e-04	1.52e-03	1.79e-04	1.88e-03	1.23e-03	2.38e-03	1.59e-04	4.90e-04	1.74e-02	3.03e-02	2.64e-03	1.72e-02	1.73e-02	7.33e-03	2.27e-03	1.47e-03	3.54e-04	1.76e-04	6.76e-05	5.72e-03
C17orf80	1.53e-03	1.69e-03	1.19e-03	1.91e-03	8.09e-03	5.15e-03	1.33e-03	3.29e-03	1.31e-03	1.44e-03	1.05e-03	7.43e-04	5.02e-04	1.40e-04	1.89e-04	3.44e-04	2.80e-04	2.17e-03	1.35e-03	1.41e-03	1.32e-03	1.59e-03	1.59e-04	3.21e-04	7.86e-04	3.40e-03	6.31e-02	1.83e-02	1.45e-02	2.89e-04	2.71e-03	4.14e-03	1.93e-03	1.32e-03	6.73e-04	1.28e-04	4.07e-04	8.60e-05	4.48e-04	1.97e-03	8.12e-05	7.33e-05	2.55e-04	2.28e-04	4.33e-03	5.50e-04	3.00e-04	2.93e-04	1.15e-03
DNAJB11	2.14e-03	1.05e-03	2.26e-03	2.12e-03	5.32e-04	1.65e-03	2.07e-03	2.80e-03	2.50e-03	3.13e-03	1.06e-03	1.06e-03	7.97e-04	2.92e-04	1.48e-03	1.70e-03	1.12e-03	4.55e-03	3.76e-03	3.47e-03	3.18e-03	2.56e-03	2.32e-03	1.05e-03	1.32e-03	7.95e-04	8.11e-04	1.19e-03	2.37e-03	5.10e-03	9.16e-04	9.02e-04	1.80e-03	8.92e-04	1.65e-03	1.33e-04	6.03e-04	1.38e-04	9.23e-04	1.86e-03	1.37e-04	1.05e-04	4.23e-04	4.47e-04	1.68e-03	8.76e-04	4.26e-04	2.43e-04	2.01e-03
NDUFV1	1.88e-03	3.50e-03	1.66e-03	2.69e-03	3.02e-02	3.67e-02	2.03e-03	4.58e-03	1.85e-03	2.15e-03	1.88e-03	1.11e-03	1.00e-03	2.84e-04	2.89e-04	5.70e-04	2.85e-04	2.56e-03	2.00e-03	1.73e-03	1.66e-03	2.11e-03	2.16e-04	4.38e-04	7.69e-04	2.32e-02	2.17e-02	9.44e-03	8.44e-03	5.01e-04	4.26e-03	1.34e-02	1.76e-03	9.48e-04	8.28e-04	1.33e-04	6.24e-04	1.46e-04	6.60e-04	2.56e-03	1.42e-04	1.36e-04	3.76e-04	3.78e-04	1.22e-03	5.12e-04	2.34e-04	4.59e-04	1.38e-03
PLEKHH2	2.15e-03	9.25e-04	8.94e-04	1.18e-03	1.44e-04	7.15e-04	1.83e-03	1.16e-03	2.00e-03	2.12e-03	6.57e-04	1.27e-03	4.16e-04	2.71e-04	1.46e-04	1.51e-04	9.39e-05	2.76e-03	3.62e-03	3.66e-03	1.56e-03	4.03e-03	2.12e-01	4.81e-04	5.10e-04	8.67e-04	3.08e-04	1.79e-03	2.33e-02	2.21e-04	5.31e-04	1.55e-04	1.21e-03	7.35e-04	1.57e-02	1.00e-04	3.76e-04	1.44e-04	5.14e-04	3.18e-03	1.97e-04	1.43e-04	1.16e-03	4.12e-04	1.39e-03	3.86e-04	2.27e-04	9.70e-05	3.19e-03
WASHC3	1.87e-03	6.18e-04	1.83e-03	1.40e-03	1.97e-04	8.64e-04	3.18e-03	1.33e-03	3.30e-03	2.02e-03	7.64e-04	1.99e-03	4.83e-04	3.28e-04	2.09e-04	1.79e-04	1.40e-04	3.39e-03	5.23e-03	5.83e-03	1.09e-02	6.22e-03	2.03e-04	5.02e-03	6.19e-04	7.33e-04	3.40e-04	9.84e-04	1.17e-03	5.27e-04	7.21e-04	1.96e-04	1.48e-03	7.96e-04	1.43e-03	1.12e-04	9.17e-04	1.87e-04	1.59e-03	2.21e-03	2.26e-04	1.54e-04	1.09e-03	6.26e-04	2.10e-03	3.76e-04	2.36e-04	1.08e-04	3.02e-03
SDCCAG8	1.61e-03	5.64e-04	1.41e-03	1.89e-03	1.72e-04	7.92e-04	1.51e-03	1.11e-03	8.97e-03	1.88e-03	7.68e-04	4.43e-03	7.13e-04	1.34e-02	2.11e-04	1.97e-04	1.43e-04	2.49e-03	2.94e-03	3.08e-03	4.76e-03	3.62e-03	2.48e-04	6.15e-04	5.25e-04	9.71e-04	3.08e-04	1.02e-03	9.50e-04	3.43e-04	1.52e-03	1.79e-04	1.93e-03	1.51e-03	1.53e-03	1.74e-04	2.51e-03	1.45e-02	6.35e-03	3.01e-03	1.48e-02	1.45e-02	7.46e-03	3.22e-03	1.44e-03	4.18e-04	1.88e-04	7.46e-05	5.26e-03
ALG9	2.55e-03	1.16e-03	1.52e-02	2.59e-03	3.19e-04	2.52e-03	1.96e-03	1.91e-03	1.98e-03	2.56e-03	2.98e-03	9.35e-04	5.98e-04	6.90e-04	4.36e-02	5.27e-02	3.93e-02	1.85e-02	2.15e-03	2.03e-03	1.79e-03	2.26e-03	1.34e-04	8.15e-04	8.92e-04	1.05e-03	1.04e-03	3.08e-03	2.09e-03	2.81e-04	9.49e-04	5.04e-04	2.64e-03	1.26e-03	1.44e-03	2.45e-04	3.14e-03	1.28e-04	6.73e-04	2.37e-03	1.81e-04	1.10e-04	5.25e-04	3.45e-04	1.05e-03	1.57e-03	6.39e-04	4.37e-04	1.41e-03
SMIM8	1.35e-03	4.59e-04	1.48e-03	7.38e-04	1.46e-04	6.66e-04	8.93e-04	7.16e-04	1.81e-03	1.09e-03	1.11e-03	8.34e-04	3.17e-04	6.11e-04	1.93e-04	1.76e-04	1.19e-04	1.41e-03	6.75e-03	6.09e-03	6.56e-03	1.40e-02	7.76e-05	2.86e-04	3.95e-04	3.47e-04	2.31e-04	6.21e-04	4.96e-04	2.51e-04	5.19e-04	2.80e-04	1.05e-03	6.37e-04	8.73e-04	1.61e-04	5.16e-04	5.75e-04	9.50e-04	1.12e-03	5.86e-04	5.60e-04	6.51e-04	3.21e-04	1.41e-03	2.26e-04	1.26e-04	6.66e-05	1.85e-03
EMC3	1.59e-03	8.28e-04	1.66e-03	3.80e-03	3.04e-04	1.11e-03	1.69e-03	2.67e-03	2.62e-03	2.27e-03	1.01e-03	8.80e-04	5.52e-04	3.66e-04	1.11e-03	1.26e-03	8.18e-04	2.28e-03	3.51e-03	3.26e-03	2.00e-03	3.49e-03	1.49e-04	4.97e-04	4.73e-03	1.11e-03	5.51e-04	1.18e-03	1.26e-03	6.38e-04	7.41e-04	4.47e-04	1.58e-03	1.02e-03	1.39e-03	1.98e-04	5.04e-04	2.45e-04	1.16e-03	2.43e-03	2.73e-04	2.18e-04	1.10e-03	3.48e-04	5.85e-03	1.54e-03	3.25e-04	1.93e-04	1.74e-03
HAUS2	2.02e-03	5.52e-04	1.45e-03	1.89e-03	3.18e-04	7.98e-04	1.51e-03	1.77e-03	4.25e-03	1.83e-03	8.11e-04	4.19e-03	8.24e-04	1.49e-02	2.34e-04	2.70e-04	1.55e-04	2.39e-03	2.69e-03	3.03e-03	3.63e-03	3.32e-03	1.75e-04	5.80e-04	5.09e-04	1.01e-03	6.76e-04	1.85e-03	1.39e-03	3.14e-04	1.49e-03	2.01e-04	1.97e-03	1.71e-03	1.24e-03	1.52e-04	5.38e-04	1.60e-02	7.09e-03	2.16e-03	1.57e-02	1.62e-02	6.30e-03	2.15e-03	1.56e-03	3.81e-04	1.88e-04	8.16e-05	5.68e-03
GRPEL2	2.52e-03	4.16e-03	2.71e-03	2.67e-03	2.25e-03	4.21e-03	1.90e-03	2.02e-03	1.75e-03	1.87e-03	2.19e-03	9.53e-04	1.40e-03	2.48e-04	5.76e-04	3.80e-04	3.20e-04	2.64e-03	2.33e-03	2.20e-03	2.07e-03	2.01e-03	2.31e-04	7.01e-04	6.30e-04	1.27e-03	3.53e-03	3.01e-03	3.38e-03	5.87e-03	3.33e-03	2.16e-02	1.65e-03	9.64e-04	1.20e-03	1.66e-04	6.97e-04	1.37e-04	7.40e-04	2.60e-03	1.48e-04	1.10e-04	4.58e-04	3.78e-04	9.92e-04	4.48e-04	2.12e-04	4.74e-04	1.69e-03
HSPA9	4.35e-03	3.28e-03	2.43e-03	3.81e-03	1.60e-03	4.36e-03	2.33e-03	3.04e-03	2.23e-03	2.46e-03	1.81e-03	1.27e-03	1.32e-03	3.41e-04	4.56e-04	4.43e-04	3.02e-04	3.03e-03	3.10e-03	3.01e-03	2.50e-03	3.17e-03	2.03e-04	7.00e-04	7.04e-04	1.38e-03	9.67e-03	3.04e-03	3.52e-03	3.32e-02	1.98e-03	1.12e-02	2.67e-03	1.30e-03	1.50e-03	1.93e-04	8.70e-04	1.84e-04	1.43e-03	3.19e-03	2.01e-04	1.42e-04	5.85e-04	4.35e-04	1.37e-03	5.10e-04	2.49e-04	6.15e-04	2.29e-03
CCP110	1.56e-03	5.21e-04	1.56e-03	1.95e-03	1.61e-04	7.52e-04	1.56e-03	1.11e-03	4.80e-03	1.95e-03	7.71e-04	3.94e-03	6.75e-04	1.37e-02	2.20e-04	1.77e-04	1.28e-04	2.38e-03	2.89e-03	2.99e-03	3.57e-03	4.00e-03	7.33e-04	9.26e-04	5.38e-04	1.69e-03	2.88e-04	1.01e-03	8.91e-04	3.13e-04	3.96e-03	1.86e-04	2.12e-03	1.62e-03	1.99e-03	2.44e-04	4.90e-04	1.54e-02	7.06e-03	2.60e-03	1.62e-02	1.44e-02	2.89e-02	2.11e-03	1.52e-03	4.07e-04	2.19e-04	7.54e-05	5.10e-03
HSPA1L	2.82e-03	1.90e-03	2.10e-03	2.01e-03	5.43e-04	1.98e-03	3.16e-03	1.61e-03	2.36e-03	2.38e-03	9.85e-04	1.28e-03	1.28e-03	4.02e-04	3.76e-04	3.37e-04	3.36e-04	4.16e-03	3.75e-03	3.33e-03	2.62e-03	2.65e-03	2.16e-04	6.06e-04	6.43e-04	9.38e-04	8.34e-04	1.12e-03	1.64e-03	7.21e-02	1.16e-03	1.11e-03	7.20e-03	1.54e-03	1.49e-03	1.51e-04	7.13e-04	2.12e-04	2.12e-03	2.50e-03	2.38e-04	1.64e-04	5.36e-04	4.07e-04	1.32e-03	5.10e-04	2.54e-04	3.23e-04	2.56e-03
MFAP3	1.84e-03	8.39e-04	1.07e-03	1.16e-03	1.90e-04	8.36e-04	1.85e-03	9.78e-04	2.93e-03	2.65e-02	6.48e-04	1.19e-03	4.38e-04	5.51e-04	2.72e-04	2.90e-04	1.53e-04	2.40e-03	2.46e-03	1.95e-03	5.10e-03	3.00e-03	7.73e-05	3.41e-04	5.87e-04	7.36e-04	2.65e-04	9.48e-04	7.73e-04	2.32e-04	1.19e-02	1.60e-04	4.26e-03	7.84e-04	1.94e-03	1.10e-04	4.28e-04	1.02e-04	6.91e-03	1.47e-03	9.71e-05	8.14e-05	4.82e-04	3.52e-04	8.83e-04	6.95e-03	8.96e-04	7.43e-05	2.04e-03
ENOX1	1.69e-03	4.34e-04	2.24e-03	9.01e-04	1.89e-04	9.74e-04	1.43e-03	1.06e-03	2.00e-03	1.86e-03	6.33e-04	9.00e-04	3.85e-04	4.37e-04	2.86e-04	2.06e-04	1.16e-04	1.79e-03	1.78e-03	1.89e-03	1.81e-03	1.82e-03	7.09e-05	3.19e-04	1.75e-03	5.72e-04	3.09e-04	7.38e-04	1.25e-03	2.56e-04	4.50e-04	2.55e-04	2.12e-03	9.70e-04	8.85e-04	1.91e-04	1.36e-03	3.79e-04	7.60e-04	1.58e-03	4.05e-04	3.38e-04	1.47e-03	3.59e-04	3.01e-02	2.45e-03	2.61e-04	1.12e-04	1.41e-03
TMEM40	1.13e-03	4.03e-04	1.17e-03	1.03e-03	1.36e-04	7.04e-04	1.97e-03	7.86e-04	1.59e-03	4.97e-03	4.99e-04	1.10e-03	3.10e-04	1.85e-04	3.58e-04	1.84e-04	9.13e-05	1.69e-03	1.48e-03	1.76e-03	1.49e-03	1.84e-03	7.79e-05	3.14e-04	3.02e-03	5.15e-04	2.16e-04	8.38e-04	1.50e-03	4.05e-04	4.47e-04	1.85e-04	1.19e-03	6.00e-04	6.74e-04	8.18e-05	3.80e-04	1.23e-04	5.10e-04	2.55e-03	1.07e-04	6.90e-05	3.34e-04	5.82e-04	1.06e-03	4.66e-04	2.81e-04	5.73e-05	3.39e-03
PIGB	1.55e-03	1.13e-03	4.30e-03	2.32e-03	2.56e-04	1.17e-03	1.72e-03	1.67e-03	2.38e-03	2.66e-03	2.10e-03	7.09e-04	2.30e-03	5.94e-04	3.75e-02	1.14e-02	2.97e-02	3.64e-03	2.40e-03	2.43e-03	1.67e-03	4.94e-03	1.03e-04	4.11e-04	7.00e-04	2.46e-03	4.53e-04	1.24e-03	1.08e-03	2.22e-04	8.82e-04	3.53e-04	1.30e-03	6.75e-04	2.37e-03	9.04e-05	7.30e-04	1.15e-04	5.45e-04	1.81e-03	1.24e-04	9.83e-05	4.54e-04	3.38e-04	8.48e-04	4.05e-03	6.16e-03	2.45e-04	1.68e-03
USP35	8.06e-03	1.23e-02	1.52e-03	1.18e-03	6.81e-04	1.23e-03	1.65e-03	1.19e-03	1.80e-03	2.01e-03	1.43e-03	2.09e-03	5.78e-04	2.42e-04	1.53e-03	1.85e-03	4.57e-02	2.01e-03	6.44e-03	5.41e-03	1.95e-03	2.11e-03	9.74e-05	4.72e-04	4.55e-04	8.01e-04	7.30e-04	9.52e-04	1.20e-03	3.84e-04	6.27e-04	5.01e-04	2.84e-03	1.68e-03	1.15e-03	1.30e-04	5.57e-04	1.73e-04	1.68e-03	1.87e-03	2.73e-04	1.31e-04	5.64e-04	4.38e-04	1.92e-03	4.48e-04	2.07e-04	1.20e-02	2.84e-03
SEC62	3.40e-03	1.49e-03	3.35e-03	3.70e-03	3.45e-04	2.45e-03	1.89e-03	3.07e-03	2.27e-03	2.24e-03	7.03e-03	9.80e-04	6.20e-04	2.46e-04	1.28e-03	2.34e-02	1.08e-03	2.93e-03	2.98e-03	3.06e-03	1.98e-03	2.51e-03	1.64e-04	8.19e-04	1.10e-03	7.88e-04	5.66e-04	1.17e-03	1.65e-03	9.33e-04	7.49e-04	3.91e-04	1.87e-03	9.67e-04	1.32e-03	2.21e-04	8.56e-04	1.92e-04	9.34e-04	2.74e-03	1.57e-04	1.13e-04	5.51e-04	3.96e-04	2.89e-03	1.04e-03	3.45e-04	1.44e-04	1.81e-03
ZYG11A	1.46e-03	6.14e-04	1.17e-03	8.14e-04	1.50e-04	7.23e-04	1.53e-03	9.26e-04	9.72e-03	1.77e-03	6.54e-04	8.99e-04	4.28e-04	1.88e-04	1.58e-04	1.41e-04	9.46e-05	2.26e-03	1.75e-03	1.66e-03	1.31e-03	2.05e-03	8.64e-05	4.68e-04	8.17e-04	6.50e-04	2.78e-04	6.54e-04	1.21e-03	2.33e-04	4.53e-04	2.30e-04	2.45e-03	2.03e-03	6.38e-04	1.02e-04	5.44e-04	1.51e-04	9.97e-04	1.90e-03	1.75e-04	1.30e-04	9.92e-04	1.33e-03	1.19e-03	3.09e-04	1.63e-04	7.18e-05	1.78e-03
CEP76	1.16e-02	5.69e-04	1.33e-03	1.89e-03	1.69e-04	7.74e-04	1.50e-03	1.11e-03	4.83e-03	1.88e-03	7.43e-04	5.95e-03	7.01e-04	1.50e-02	2.08e-04	1.83e-04	1.30e-04	2.41e-03	2.71e-03	2.79e-03	3.38e-03	3.72e-03	2.09e-04	5.77e-04	5.26e-04	1.02e-03	2.96e-04	1.04e-03	7.96e-04	3.80e-04	2.37e-03	1.67e-04	2.03e-03	1.68e-03	1.29e-03	2.07e-04	4.88e-04	1.64e-02	7.08e-03	2.50e-03	1.69e-02	1.60e-02	7.27e-03	2.17e-03	1.53e-03	3.71e-04	1.82e-04	7.17e-05	5.69e-03
MPDU1	1.58e-03	1.15e-03	2.17e-03	1.57e-03	2.88e-04	1.20e-03	1.83e-03	1.75e-03	2.45e-03	1.93e-02	2.01e-03	6.56e-04	7.64e-04	3.06e-04	3.88e-02	4.07e-02	3.23e-02	4.98e-03	2.19e-03	2.05e-03	1.92e-03	2.33e-03	1.36e-04	4.11e-04	5.80e-03	2.06e-03	5.74e-04	2.42e-03	1.50e-03	2.19e-04	9.30e-04	6.52e-04	1.75e-03	8.10e-04	2.07e-03	1.02e-04	8.84e-04	1.18e-04	6.25e-04	1.72e-03	2.08e-04	1.05e-04	5.31e-04	3.99e-04	9.58e-04	4.74e-03	1.24e-03	2.81e-04	1.54e-03
GXYLT2	1.97e-03	6.63e-04	1.35e-03	1.35e-03	1.90e-04	9.19e-04	2.50e-03	1.54e-03	2.19e-03	4.58e-03	8.63e-04	9.99e-04	4.29e-04	2.02e-04	2.90e-03	1.33e-03	3.66e-04	2.07e-03	2.24e-03	2.29e-03	1.56e-03	5.96e-03	1.27e-04	3.06e-03	2.48e-02	6.29e-04	2.88e-04	6.63e-04	1.01e-03	3.05e-04	6.24e-04	2.07e-04	1.50e-03	8.04e-04	2.14e-03	1.09e-04	5.32e-04	1.06e-04	6.53e-04	6.96e-03	1.46e-04	1.14e-04	4.78e-04	4.55e-04	1.39e-03	5.76e-04	3.05e-04	6.98e-05	1.87e-03
ZER1	1.50e-03	6.79e-04	1.63e-03	9.86e-04	1.76e-04	1.54e-03	2.41e-03	1.37e-03	8.11e-03	1.66e-03	9.17e-04	1.13e-03	1.04e-03	5.83e-04	2.02e-04	1.99e-04	1.27e-04	5.52e-03	1.73e-03	1.67e-03	1.70e-03	1.95e-03	1.09e-04	7.71e-04	2.92e-03	6.32e-04	3.20e-04	7.42e-04	8.76e-04	2.53e-04	6.40e-04	1.90e-04	4.32e-03	2.80e-03	8.36e-04	1.41e-04	4.07e-04	7.07e-04	3.51e-03	3.27e-03	7.88e-04	5.69e-04	2.79e-03	1.64e-03	1.37e-03	3.34e-04	1.74e-04	9.01e-05	2.55e-03
FAF2	2.89e-03	1.80e-03	2.03e-03	2.17e-03	3.85e-04	2.16e-03	3.60e-03	5.67e-03	3.44e-03	3.94e-03	3.74e-03	1.72e-03	2.38e-03	3.76e-04	7.33e-04	4.83e-04	2.59e-04	4.06e-03	4.03e-03	3.83e-03	4.16e-03	3.69e-03	3.23e-04	7.41e-04	8.23e-04	9.35e-04	8.30e-04	3.20e-03	3.52e-03	5.56e-04	1.11e-03	6.07e-04	2.21e-03	1.13e-03	3.16e-03	1.38e-04	8.09e-04	2.85e-04	1.31e-03	4.63e-03	2.91e-04	2.47e-04	9.52e-04	4.54e-04	2.70e-03	5.67e-04	2.94e-04	1.49e-04	2.72e-03
NEK11	1.14e-03	3.55e-04	1.31e-03	7.69e-04	2.44e-04	6.58e-04	1.04e-03	9.75e-04	1.48e-03	3.02e-03	5.19e-04	9.30e-04	4.56e-04	1.23e-03	2.77e-04	1.30e-04	8.28e-05	1.82e-03	2.29e-03	1.58e-03	1.33e-03	2.60e-03	1.57e-04	3.13e-04	3.38e-04	4.57e-04	3.58e-04	6.64e-04	6.52e-04	2.61e-04	5.36e-04	1.83e-04	1.63e-03	8.33e-04	5.78e-04	1.59e-04	4.21e-04	2.24e-03	2.72e-03	1.34e-03	2.32e-03	4.11e-02	1.72e-03	4.61e-04	7.09e-04	2.74e-04	1.43e-04	6.95e-05	2.64e-03
NDUFB8	3.86e-03	4.78e-03	1.85e-03	2.68e-03	2.69e-02	6.73e-03	1.96e-03	3.10e-03	2.32e-03	2.60e-03	1.85e-03	1.10e-03	1.07e-03	2.05e-04	2.76e-04	4.17e-04	2.79e-04	2.49e-03	2.50e-03	2.19e-03	1.71e-03	1.93e-03	2.00e-04	4.63e-04	7.10e-04	3.57e-03	2.98e-02	1.19e-02	1.03e-02	8.31e-04	2.15e-03	1.61e-02	1.66e-03	9.88e-04	8.61e-04	1.46e-04	1.01e-03	1.52e-04	6.21e-04	2.38e-03	1.21e-04	1.08e-04	3.43e-04	3.32e-04	1.18e-03	4.67e-04	2.09e-04	3.78e-04	1.42e-03
SPTSSB	9.78e-03	1.15e-03	1.13e-03	2.00e-03	3.04e-04	1.47e-03	2.90e-03	2.98e-03	2.51e-03	3.31e-03	8.93e-04	1.98e-03	6.27e-04	1.92e-04	4.04e-04	2.57e-04	1.40e-04	7.09e-03	4.10e-03	3.77e-03	2.67e-03	2.32e-03	1.12e-04	3.90e-04	6.42e-04	7.11e-04	3.45e-04	8.74e-04	9.56e-04	2.02e-04	8.83e-04	4.54e-04	1.35e-03	1.03e-03	6.79e-04	1.45e-04	4.41e-04	1.02e-04	5.66e-04	4.15e-03	1.12e-04	7.45e-05	4.50e-04	5.02e-04	8.31e-04	4.70e-03	1.02e-01	8.97e-05	1.45e-03
MAN1B1	1.48e-03	7.40e-04	1.55e-03	3.04e-03	2.97e-04	1.22e-03	4.67e-03	3.27e-03	2.97e-03	3.02e-03	1.24e-03	8.85e-04	6.17e-04	3.09e-04	5.61e-03	6.99e-03	5.16e-03	3.83e-03	3.06e-03	2.76e-03	2.36e-03	2.76e-03	2.73e-04	1.01e-03	7.36e-04	9.30e-04	1.11e-03	2.12e-03	1.84e-03	4.09e-04	7.61e-04	3.73e-04	1.50e-03	7.64e-04	1.46e-03	1.10e-04	5.19e-04	1.22e-04	6.41e-04	2.16e-03	1.42e-04	1.00e-04	6.74e-04	3.35e-04	1.26e-03	1.54e-03	5.98e-04	3.34e-04	1.42e-03
EMC8	1.93e-03	8.01e-04	1.33e-03	1.41e-03	8.02e-04	1.62e-03	1.56e-03	1.75e-03	4.56e-03	2.14e-03	8.66e-04	1.65e-03	6.32e-04	2.71e-04	4.56e-04	4.58e-04	2.73e-04	2.07e-03	2.92e-03	2.88e-03	1.65e-03	2.10e-03	1.30e-04	3.71e-04	1.10e-03	1.23e-03	1.81e-03	4.11e-03	3.72e-03	3.13e-04	7.52e-04	1.23e-03	1.98e-03	1.25e-03	8.85e-04	1.44e-04	4.40e-04	1.94e-04	1.40e-03	2.93e-03	1.56e-04	1.06e-04	4.32e-04	3.28e-04	6.33e-03	5.16e-04	2.27e-04	2.44e-04	3.21e-03
RPUSD3	2.71e-03	1.01e-03	9.06e-03	1.82e-03	1.64e-03	1.23e-03	1.14e-03	1.20e-03	1.40e-03	2.25e-03	7.56e-04	7.05e-04	6.45e-04	1.90e-04	2.57e-04	2.42e-04	1.47e-04	1.56e-03	1.75e-03	1.59e-03	1.64e-03	2.06e-03	7.64e-05	6.82e-04	9.42e-03	7.45e-04	1.23e-03	1.26e-03	1.51e-03	2.45e-04	7.25e-04	7.46e-04	1.52e-03	1.09e-03	7.14e-04	1.26e-04	1.86e-03	1.59e-04	5.92e-04	1.75e-03	1.31e-04	1.53e-04	4.04e-04	2.82e-04	7.60e-04	3.71e-04	1.79e-04	1.97e-04	1.21e-03
NDUFB5	2.04e-03	3.04e-03	1.59e-03	2.15e-03	3.30e-02	2.95e-02	1.86e-03	3.74e-03	1.65e-03	2.18e-03	1.47e-03	1.07e-03	6.72e-04	1.92e-04	2.55e-04	4.17e-04	2.87e-04	2.94e-03	1.61e-03	1.63e-03	1.56e-03	1.84e-03	1.90e-04	3.96e-04	7.10e-04	3.49e-03	3.27e-02	1.48e-02	1.24e-02	3.98e-04	3.20e-03	5.96e-03	1.60e-03	9.21e-04	8.28e-04	1.28e-04	5.54e-04	1.13e-04	5.71e-04	2.45e-03	1.06e-04	1.49e-04	3.24e-04	3.09e-04	1.20e-03	4.76e-04	2.11e-04	3.67e-04	1.28e-03
TOMM6	6.15e-03	2.47e-03	2.91e-03	2.12e-03	2.70e-03	3.05e-03	1.77e-03	1.74e-03	1.81e-03	1.55e-03	2.89e-03	8.83e-04	2.07e-03	1.86e-04	2.51e-04	3.04e-04	1.86e-04	2.22e-03	1.69e-03	1.58e-03	1.51e-03	1.75e-03	1.60e-04	4.63e-04	5.39e-04	1.82e-03	3.30e-02	6.34e-03	6.58e-03	2.07e-03	2.06e-03	4.08e-02	1.58e-03	1.25e-03	7.56e-04	1.36e-04	1.08e-03	1.28e-04	5.91e-04	3.58e-03	1.31e-04	9.97e-05	3.23e-04	2.76e-04	9.10e-04	3.82e-04	1.84e-04	3.45e-04	1.24e-03
ZBTB5	9.59e-04	4.98e-04	1.19e-03	7.99e-04	3.30e-04	9.19e-04	1.33e-03	9.76e-04	1.83e-03	1.47e-02	7.31e-04	8.25e-04	4.10e-04	1.63e-04	2.48e-04	1.61e-04	1.14e-04	1.78e-03	1.87e-03	1.81e-03	1.45e-03	1.70e-03	1.32e-04	6.52e-04	9.72e-04	1.23e-03	6.43e-04	7.35e-04	7.78e-04	1.88e-04	5.97e-04	8.62e-04	1.36e-03	7.07e-04	9.10e-04	9.84e-05	5.16e-04	1.13e-04	5.57e-04	2.06e-03	1.24e-04	7.76e-05	4.46e-04	4.03e-04	6.12e-04	3.83e-04	1.96e-04	8.15e-05	1.80e-03
POC1B	1.82e-03	6.69e-04	1.27e-03	5.67e-03	2.14e-04	8.63e-04	1.56e-03	1.19e-03	2.12e-02	2.09e-03	8.35e-04	1.42e-03	4.64e-04	1.79e-03	2.95e-04	2.77e-04	1.83e-04	2.48e-03	4.45e-03	3.20e-03	5.57e-03	3.95e-03	7.29e-02	4.64e-04	7.20e-04	6.84e-04	3.76e-04	9.66e-04	8.60e-03	3.36e-04	3.04e-03	7.51e-04	1.93e-03	8.35e-04	9.48e-04	2.49e-03	7.91e-04	3.36e-03	2.62e-03	4.18e-03	1.94e-02	2.06e-03	5.40e-03	6.85e-04	1.10e-03	5.16e-04	1.01e-03	8.02e-05	2.58e-03
TOMM40	3.65e-03	4.36e-03	2.62e-03	3.99e-03	2.09e-03	5.12e-03	2.95e-03	3.19e-03	2.54e-03	2.52e-03	3.03e-03	1.19e-03	1.33e-03	2.49e-04	3.33e-04	3.73e-04	2.12e-04	2.98e-03	3.24e-03	3.05e-03	2.53e-03	2.94e-03	1.47e-04	5.99e-04	7.14e-04	2.87e-03	4.43e-03	3.56e-03	3.88e-03	1.41e-03	2.09e-03	1.91e-02	2.30e-03	1.07e-03	1.29e-03	1.51e-04	1.15e-03	1.44e-04	7.32e-04	2.82e-03	1.50e-04	1.14e-04	4.64e-04	3.58e-04	1.18e-03	6.86e-04	2.30e-04	1.23e-03	2.15e-03
MFAP5	1.59e-03	7.88e-04	9.77e-04	1.94e-03	1.50e-04	8.43e-04	2.66e-03	1.18e-03	5.08e-03	3.06e-02	7.35e-04	7.10e-04	3.81e-04	2.19e-04	2.77e-04	3.21e-04	1.67e-04	2.54e-03	2.30e-03	2.15e-03	1.71e-03	2.95e-03	9.17e-05	3.51e-04	6.52e-04	7.05e-04	2.59e-04	9.47e-04	8.52e-04	2.39e-04	1.30e-03	2.06e-04	1.67e-03	8.56e-04	2.08e-03	1.79e-04	4.07e-04	1.05e-04	7.69e-04	1.44e-03	1.14e-04	8.21e-05	8.98e-04	3.79e-04	9.66e-04	5.97e-03	1.28e-03	7.91e-05	5.29e-03
SLC25A12	2.86e-03	1.38e-01	1.46e-03	6.41e-03	1.84e-03	8.98e-02	2.68e-03	4.35e-03	1.72e-03	2.29e-03	5.61e-03	1.11e-03	1.69e-03	2.10e-04	2.68e-04	4.01e-04	1.81e-04	2.25e-03	2.00e-03	1.82e-03	1.54e-03	1.95e-03	1.40e-04	4.35e-04	6.13e-04	2.79e-03	4.51e-03	3.96e-03	4.99e-03	8.14e-04	2.79e-03	3.57e-02	1.66e-03	1.02e-03	9.12e-04	1.28e-04	7.59e-04	1.06e-04	6.18e-04	6.64e-03	1.40e-04	8.71e-05	3.55e-04	4.92e-04	1.08e-03	4.63e-04	2.19e-04	4.32e-04	1.62e-03
OGFOD1	2.93e-03	9.25e-04	5.64e-03	1.58e-03	3.30e-04	1.88e-03	1.52e-03	1.51e-03	1.86e-03	2.74e-03	7.64e-04	1.11e-03	6.39e-04	2.20e-04	2.91e-04	2.78e-04	2.07e-04	1.86e-03	2.29e-03	1.80e-03	1.71e-03	2.01e-03	9.49e-05	4.42e-04	5.07e-04	5.97e-04	5.03e-04	9.32e-04	8.95e-04	4.47e-04	4.25e-03	5.83e-04	3.80e-03	2.07e-03	2.53e-03	7.54e-04	2.10e-03	1.39e-04	9.40e-04	3.85e-03	1.81e-04	9.86e-05	4.81e-04	3.50e-04	2.57e-03	4.17e-04	2.95e-04	2.34e-04	2.23e-03
CEP164	1.58e-03	5.45e-04	1.37e-03	3.45e-03	1.59e-04	7.48e-04	1.55e-03	1.06e-03	4.74e-03	1.97e-03	7.54e-04	3.98e-03	7.14e-04	1.24e-02	2.22e-04	1.82e-04	1.28e-04	2.36e-03	2.78e-03	2.84e-03	3.36e-03	3.91e-03	6.10e-04	5.91e-04	5.54e-04	9.46e-04	2.97e-04	9.69e-04	8.55e-04	3.19e-04	3.20e-03	1.80e-04	2.12e-03	1.64e-03	2.01e-03	2.12e-04	5.02e-04	1.38e-02	2.52e-02	2.58e-03	1.47e-02	1.34e-02	2.50e-02	2.71e-03	1.74e-03	3.84e-04	1.92e-04	7.73e-05	6.09e-03
NIP7	7.10e-03	1.45e-03	7.46e-02	1.72e-03	4.34e-04	1.23e-03	2.29e-03	1.54e-03	1.71e-03	2.93e-03	1.19e-03	1.43e-03	9.58e-04	2.80e-04	5.47e-04	4.55e-04	2.50e-04	1.81e-03	1.89e-03	1.77e-03	2.10e-03	1.91e-03	2.11e-04	1.02e-03	6.44e-04	6.75e-04	7.75e-04	1.31e-03	1.55e-03	5.32e-04	1.01e-03	7.68e-04	3.93e-03	2.54e-03	1.38e-03	3.65e-04	9.31e-02	2.10e-04	1.02e-03	2.51e-03	1.56e-04	1.14e-04	4.68e-04	4.76e-04	1.07e-03	5.41e-04	2.28e-04	2.57e-04	1.58e-03
TOMM7	2.58e-03	2.38e-03	3.08e-03	2.17e-03	3.63e-03	3.57e-03	1.79e-03	1.99e-03	2.01e-03	2.18e-03	2.47e-03	1.49e-03	1.31e-03	2.07e-04	3.28e-04	3.81e-04	2.47e-04	2.11e-03	1.90e-03	1.78e-03	1.69e-03	1.91e-03	1.83e-04	8.06e-04	5.22e-04	1.55e-03	7.99e-03	7.10e-03	6.31e-03	1.73e-03	1.66e-03	2.14e-02	2.00e-03	1.24e-03	1.05e-03	1.44e-04	1.54e-03	1.51e-04	7.31e-04	3.20e-03	1.51e-04	1.10e-04	4.30e-04	3.36e-04	1.28e-03	4.39e-04	1.99e-04	1.56e-03	1.57e-03
NDUFB1	1.62e-03	2.23e-03	1.45e-03	1.75e-03	5.00e-02	5.30e-03	1.64e-03	3.27e-03	1.43e-03	1.89e-03	1.20e-03	1.10e-03	6.53e-04	1.79e-04	2.20e-04	4.17e-04	3.15e-04	2.22e-03	1.43e-03	1.40e-03	1.40e-03	1.59e-03	1.72e-04	3.45e-04	7.37e-04	3.78e-03	3.49e-02	1.34e-02	1.08e-02	3.53e-04	1.86e-03	6.07e-03	1.50e-03	7.50e-04	1.52e-03	1.09e-04	5.25e-04	1.07e-04	5.27e-04	2.25e-03	9.80e-05	2.49e-04	2.81e-04	2.46e-04	1.12e-03	4.02e-04	1.72e-04	3.50e-04	1.27e-03
CHSY1	1.88e-03	7.02e-04	9.10e-04	1.23e-03	2.00e-04	8.81e-04	1.99e-03	1.14e-03	2.59e-03	2.11e-02	8.69e-04	2.62e-03	4.31e-04	2.35e-04	9.28e-04	5.42e-04	2.50e-04	2.76e-03	1.96e-03	1.82e-03	1.32e-03	3.99e-03	6.60e-05	7.89e-04	9.10e-04	7.14e-04	3.09e-04	1.22e-03	6.63e-04	1.68e-03	1.47e-03	1.88e-04	2.35e-03	6.75e-04	8.73e-04	1.30e-04	6.23e-04	3.22e-04	4.56e-04	1.61e-03	1.10e-04	8.31e-05	3.73e-04	4.68e-04	9.14e-04	2.07e-01	1.49e-01	6.22e-05	1.55e-03
TOMM5	2.18e-03	2.30e-03	1.68e-03	2.16e-03	2.21e-03	2.85e-03	1.81e-03	1.71e-03	1.53e-02	1.54e-03	2.85e-03	8.48e-04	1.82e-03	2.20e-04	2.64e-04	2.95e-04	1.83e-04	1.92e-03	2.18e-03	1.98e-03	1.59e-03	1.85e-03	1.34e-03	4.79e-04	4.63e-04	1.38e-03	5.06e-03	4.07e-03	4.21e-03	2.00e-03	1.77e-03	3.78e-02	1.41e-03	8.66e-04	6.78e-04	1.95e-04	6.53e-04	5.97e-04	6.18e-04	5.36e-02	4.55e-04	1.37e-04	4.59e-04	3.15e-04	1.07e-03	3.90e-04	2.21e-04	3.58e-04	1.40e-03
NUP93	7.99e-03	7.41e-04	2.89e-03	1.40e-03	2.41e-04	1.12e-03	3.87e-03	1.18e-03	1.88e-03	2.05e-03	7.48e-04	2.25e-03	3.36e-03	3.96e-04	2.53e-04	2.04e-04	1.66e-04	1.94e-03	4.25e-03	3.13e-03	2.16e-03	2.17e-03	1.23e-04	6.25e-04	5.45e-04	6.02e-04	3.93e-04	9.95e-04	1.25e-03	4.92e-03	8.98e-04	3.33e-04	2.88e-03	2.08e-03	1.05e-03	1.49e-04	1.51e-03	2.71e-04	4.73e-03	2.94e-03	2.74e-04	2.16e-04	6.99e-04	6.22e-04	1.29e-03	4.09e-04	2.82e-04	1.42e-04	4.54e-03
CSGALNACT1	1.34e-03	6.24e-04	8.19e-04	1.52e-03	1.84e-04	8.08e-04	1.86e-03	1.01e-03	2.66e-03	1.75e-02	8.42e-04	8.26e-04	3.64e-04	1.58e-04	7.51e-04	4.70e-04	1.98e-04	2.50e-03	1.87e-03	1.75e-03	1.31e-03	4.35e-03	6.45e-05	8.86e-04	1.24e-03	5.96e-04	2.24e-04	1.21e-03	6.17e-04	3.49e-04	1.05e-03	1.52e-04	2.31e-03	6.67e-04	8.27e-04	1.28e-04	4.90e-04	1.08e-04	4.28e-04	1.45e-03	1.03e-04	6.82e-05	3.47e-04	4.30e-04	2.63e-03	2.18e-01	1.64e-01	6.34e-05	1.31e-03
NCOA5	3.22e-03	6.85e-04	2.59e-03	1.53e-03	2.95e-04	9.97e-04	1.72e-03	1.05e-03	3.67e-03	2.36e-03	6.88e-04	1.89e-03	1.53e-03	3.70e-04	3.24e-04	1.95e-04	1.31e-04	1.80e-03	4.67e-03	2.38e-03	1.75e-03	2.31e-03	1.29e-04	6.09e-04	2.37e-03	6.32e-04	3.89e-04	9.79e-04	9.81e-04	7.76e-04	7.19e-04	2.28e-04	6.90e-03	1.65e-03	9.35e-04	1.60e-04	7.60e-04	1.88e-04	3.20e-03	3.02e-03	1.98e-04	1.67e-04	7.09e-04	3.57e-04	1.09e-03	4.03e-04	2.50e-04	1.02e-04	2.43e-03
STT3A	2.25e-03	9.48e-04	3.72e-03	3.42e-03	4.09e-04	1.58e-03	2.06e-03	2.18e-03	2.27e-03	2.83e-03	1.68e-03	1.22e-03	1.66e-03	9.26e-04	2.37e-02	2.85e-02	2.20e-02	3.34e-03	2.53e-03	2.45e-03	2.33e-03	2.40e-03	9.88e-04	1.20e-03	7.53e-04	9.53e-04	1.05e-03	2.36e-03	2.61e-03	4.80e-04	1.00e-03	4.64e-04	1.91e-03	9.10e-04	1.47e-03	1.69e-04	1.37e-03	1.68e-04	6.71e-04	2.70e-03	1.45e-04	1.65e-04	5.25e-04	4.02e-04	1.84e-03	1.98e-03	9.87e-04	2.39e-04	1.93e-03
XPOT	3.53e-03	1.21e-03	4.21e-03	1.63e-03	3.75e-04	1.21e-03	1.81e-03	1.39e-03	1.97e-03	1.95e-03	8.25e-04	1.88e-03	1.72e-03	3.51e-04	3.06e-04	2.83e-04	1.94e-04	2.56e-03	6.34e-03	3.88e-03	1.99e-03	2.59e-03	1.15e-04	1.28e-03	5.95e-04	7.55e-04	5.68e-04	1.13e-03	2.37e-03	9.88e-04	3.40e-03	3.21e-04	2.35e-03	1.47e-03	1.17e-03	2.32e-04	1.04e-03	2.65e-04	3.24e-03	2.76e-03	2.60e-04	2.14e-04	6.51e-04	4.82e-04	1.39e-03	6.47e-04	3.90e-04	1.53e-04	2.88e-03
EMC7	2.20e-03	1.04e-03	1.47e-03	1.67e-03	3.19e-04	1.10e-03	4.42e-03	2.04e-03	3.80e-03	2.41e-03	9.12e-04	1.24e-03	7.00e-04	2.81e-04	4.43e-04	4.54e-04	2.63e-04	2.27e-03	3.83e-03	3.64e-03	3.76e-03	2.43e-03	1.06e-04	4.87e-04	1.60e-03	1.01e-03	8.82e-04	1.36e-03	1.22e-03	3.22e-04	6.48e-04	3.48e-04	1.69e-03	1.00e-03	1.00e-03	2.32e-04	4.63e-04	1.47e-04	1.72e-03	3.00e-03	1.48e-04	1.13e-04	4.57e-04	4.10e-04	1.41e-01	5.99e-04	2.86e-04	2.68e-03	2.27e-03
NDUFAF4	1.97e-03	4.52e-03	1.78e-03	2.48e-03	4.87e-02	6.73e-03	2.47e-03	4.07e-03	1.51e-03	2.33e-03	1.40e-03	1.09e-03	9.51e-04	1.91e-04	2.44e-04	3.75e-04	3.01e-04	2.21e-03	1.47e-03	1.49e-03	1.37e-03	1.61e-03	1.11e-03	3.86e-04	6.92e-04	2.97e-03	1.21e-02	6.68e-03	5.35e-03	4.15e-04	1.84e-03	4.86e-03	1.46e-03	7.91e-04	7.22e-04	1.72e-04	5.24e-04	1.26e-04	5.69e-04	2.33e-03	1.09e-04	1.07e-04	3.30e-04	2.64e-04	8.67e-04	4.61e-04	1.97e-04	3.84e-04	1.15e-03
SLC25A4	4.35e-03	4.74e-03	2.04e-03	3.44e-03	2.28e-03	5.14e-03	1.99e-03	2.22e-03	2.01e-03	2.13e-03	2.36e-03	1.32e-03	1.96e-03	3.57e-04	2.97e-04	3.62e-04	2.02e-04	2.27e-03	2.04e-03	2.04e-03	1.91e-03	2.89e-03	1.66e-04	5.34e-04	6.53e-04	2.51e-03	4.86e-03	5.03e-03	5.10e-03	1.18e-03	2.03e-03	2.30e-02	1.75e-03	1.12e-03	8.96e-04	1.43e-04	7.53e-04	1.95e-04	1.10e-03	3.39e-03	1.95e-04	1.60e-04	5.02e-04	4.93e-04	1.12e-03	5.93e-04	2.68e-04	3.41e-04	2.72e-03
NDUFA11	1.86e-03	2.43e-03	1.64e-03	2.01e-03	3.23e-02	5.77e-03	2.87e-03	3.23e-03	2.33e-03	2.20e-03	1.33e-03	1.05e-03	7.29e-04	1.95e-04	2.59e-04	4.29e-04	2.93e-04	2.53e-03	1.65e-03	1.61e-03	1.52e-03	1.83e-03	1.95e-04	6.36e-04	7.24e-04	3.09e-03	3.33e-02	1.24e-02	1.02e-02	4.32e-04	2.15e-03	5.97e-03	1.62e-03	9.53e-04	8.73e-04	1.47e-04	5.74e-04	1.16e-04	6.16e-04	2.38e-03	1.15e-04	1.19e-04	3.21e-04	2.93e-04	1.15e-03	4.52e-04	2.06e-04	3.40e-04	1.38e-03
SFI1	1.78e-03	6.32e-04	1.48e-03	1.79e-03	1.91e-04	8.46e-04	2.02e-03	1.20e-03	4.23e-03	2.02e-03	7.54e-04	4.18e-03	6.89e-04	1.45e-02	2.14e-04	1.86e-04	1.33e-04	2.69e-03	3.11e-03	3.93e-03	3.44e-03	4.40e-03	2.04e-04	5.72e-04	5.87e-04	1.19e-03	3.22e-04	1.10e-03	7.92e-04	4.92e-04	5.04e-03	3.30e-04	2.43e-03	1.69e-03	1.35e-03	2.05e-04	5.44e-04	1.55e-02	6.55e-03	2.28e-03	1.53e-02	1.53e-02	5.90e-03	2.14e-03	1.55e-03	4.72e-04	2.30e-04	8.27e-05	5.81e-03
NDUFS2	1.84e-03	3.40e-03	1.72e-03	2.72e-03	3.14e-02	8.52e-03	1.97e-03	3.51e-03	1.83e-03	2.46e-03	1.99e-03	1.19e-03	8.37e-04	2.07e-04	3.52e-04	4.13e-04	2.76e-04	2.73e-03	1.72e-03	1.75e-03	1.66e-03	1.91e-03	1.78e-04	4.94e-04	1.11e-03	3.15e-03	2.23e-02	9.22e-03	8.02e-03	7.08e-04	5.47e-03	9.99e-03	1.96e-03	1.07e-03	8.64e-04	1.34e-04	5.44e-04	1.25e-04	6.77e-04	2.61e-03	1.16e-04	1.19e-04	3.62e-04	4.36e-04	1.19e-03	4.82e-04	2.22e-04	3.21e-04	1.37e-03
CORO7	1.87e-03	3.21e-03	2.19e-03	1.35e-03	1.30e-03	1.84e-03	2.23e-03	3.95e-03	1.55e-03	1.60e-03	2.45e-03	7.04e-04	5.96e-04	2.52e-04	2.44e-04	4.23e-04	1.62e-04	1.92e-03	1.47e-03	1.39e-03	4.86e-03	1.80e-03	1.53e-04	4.13e-04	5.04e-04	9.51e-04	2.60e-03	1.61e-03	1.69e-03	1.41e-03	9.99e-04	6.52e-03	1.24e-03	7.89e-04	6.88e-04	1.10e-04	6.67e-04	1.78e-04	5.98e-04	1.79e-03	2.46e-04	1.60e-04	4.20e-04	3.31e-04	6.88e-04	3.37e-04	1.64e-04	2.01e-04	1.31e-03
AMFR	1.75e-03	2.02e-03	1.60e-03	2.55e-03	2.74e-04	1.91e-03	2.25e-03	6.71e-03	5.45e-03	2.38e-03	1.88e-03	9.85e-04	1.21e-03	2.71e-04	1.11e-03	8.00e-04	3.33e-04	7.33e-03	4.10e-03	4.06e-03	2.15e-03	4.04e-03	2.36e-04	8.43e-04	6.63e-04	1.04e-03	4.77e-04	1.10e-03	1.57e-03	1.14e-03	8.98e-04	2.97e-04	2.04e-03	1.09e-03	1.25e-03	1.27e-04	5.90e-04	1.63e-04	1.01e-03	3.04e-03	1.69e-04	1.49e-04	6.95e-04	4.33e-04	2.60e-03	5.03e-04	2.55e-04	1.89e-04	3.83e-03
ERP29	1.82e-03	7.37e-04	1.11e-03	2.62e-03	2.24e-04	1.37e-03	1.88e-03	1.56e-03	1.92e-03	2.61e-03	8.28e-04	1.16e-03	6.35e-04	2.85e-04	6.26e-04	7.50e-04	4.84e-04	2.31e-03	2.81e-03	3.19e-03	2.93e-03	2.41e-03	1.26e-03	1.14e-03	7.11e-04	7.48e-04	3.96e-04	1.55e-03	2.23e-03	1.18e-03	6.77e-04	2.92e-04	1.69e-03	7.31e-04	7.70e-03	1.39e-04	4.05e-04	1.37e-04	5.87e-04	2.48e-03	1.36e-04	1.04e-04	4.14e-04	3.53e-04	9.37e-04	1.47e-03	1.05e-03	6.11e-04	1.67e-03
YIF1B	1.52e-03	1.26e-03	1.38e-03	2.53e-03	2.32e-04	9.10e-04	1.50e-03	2.73e-03	1.98e-03	4.02e-03	9.33e-04	8.61e-04	6.51e-04	4.43e-04	2.38e-04	2.58e-04	1.46e-04	2.63e-03	3.79e-03	3.45e-03	6.77e-03	2.78e-03	1.04e-04	4.49e-04	8.28e-04	1.76e-03	3.90e-04	7.64e-04	8.55e-04	2.41e-04	6.48e-04	3.69e-04	1.82e-03	1.01e-03	7.84e-04	2.02e-04	7.32e-04	1.66e-04	8.20e-04	1.89e-03	2.21e-04	1.21e-04	4.63e-04	4.81e-04	4.19e-03	4.11e-04	2.05e-04	8.76e-05	1.77e-03
NDUFAF3	1.59e-03	1.82e-03	1.65e-03	2.19e-03	4.64e-02	6.40e-03	2.17e-03	4.01e-03	1.70e-03	2.12e-03	2.24e-03	3.20e-03	7.35e-04	2.08e-04	2.35e-04	3.48e-04	2.91e-04	2.61e-03	2.08e-03	2.09e-03	1.43e-03	1.79e-03	1.42e-04	4.06e-04	7.57e-04	2.96e-03	1.19e-02	6.71e-03	5.47e-03	3.77e-04	1.79e-03	4.88e-03	1.63e-03	8.93e-04	9.95e-04	1.13e-04	4.65e-04	1.17e-04	5.98e-04	3.21e-03	1.03e-04	1.02e-04	4.28e-04	2.91e-04	1.07e-03	4.22e-04	1.99e-04	3.33e-04	1.23e-03
TCTN3	1.50e-03	4.79e-04	1.83e-03	1.76e-03	1.47e-04	6.63e-04	1.35e-03	9.47e-04	4.87e-03	1.73e-03	7.04e-04	4.67e-03	6.15e-04	1.73e-02	1.82e-04	1.61e-04	1.13e-04	2.27e-03	2.64e-03	2.81e-03	2.88e-03	3.55e-03	2.10e-04	6.70e-04	4.83e-04	7.95e-04	2.57e-04	1.02e-03	6.93e-04	2.89e-04	1.55e-03	1.58e-04	1.90e-03	1.18e-03	1.31e-03	1.61e-04	5.09e-04	1.84e-02	6.81e-03	2.18e-03	1.81e-02	1.83e-02	7.25e-03	2.42e-03	1.54e-03	3.41e-04	1.68e-04	6.44e-05	5.81e-03
COQ2	2.79e-03	8.22e-02	1.81e-03	3.28e-03	2.86e-03	4.87e-03	4.50e-03	3.84e-03	1.94e-03	2.22e-03	2.58e-03	9.84e-04	1.28e-03	2.40e-04	8.61e-04	1.10e-03	4.84e-04	2.53e-03	2.68e-03	2.50e-03	1.87e-03	2.65e-03	3.19e-04	1.60e-03	9.16e-04	1.59e-03	3.14e-03	3.07e-03	3.92e-03	1.20e-03	2.08e-03	2.01e-02	1.66e-03	9.64e-04	9.43e-04	1.82e-04	6.75e-04	1.83e-04	7.59e-04	2.32e-03	2.27e-04	1.47e-04	9.41e-04	3.83e-04	1.04e-03	7.42e-04	1.12e-03	2.37e-04	2.15e-03
TUBGCP5	2.27e-03	8.23e-04	1.50e-03	1.78e-03	1.83e-04	8.58e-04	1.59e-03	1.31e-03	3.07e-03	2.75e-03	8.33e-04	3.88e-03	6.41e-04	1.43e-02	2.26e-04	2.09e-04	1.47e-04	5.66e-03	2.74e-03	2.99e-03	3.43e-03	3.09e-03	1.56e-04	6.56e-04	5.94e-04	1.06e-03	1.76e-03	1.17e-03	8.63e-04	3.17e-04	1.45e-03	1.93e-04	1.93e-03	1.78e-03	4.46e-03	1.45e-04	5.63e-04	1.56e-02	5.01e-03	2.68e-03	1.44e-02	1.47e-02	5.44e-03	2.63e-03	1.62e-03	4.56e-04	2.38e-04	9.06e-05	3.97e-03
NDUFA9	1.95e-03	2.93e-03	1.95e-03	3.52e-03	2.97e-02	2.47e-02	2.71e-03	3.38e-03	2.02e-03	2.21e-03	1.71e-03	1.12e-03	6.95e-04	2.24e-04	3.08e-04	4.43e-04	2.89e-04	2.60e-03	1.79e-03	1.78e-03	2.32e-03	2.23e-03	1.85e-04	6.72e-04	7.40e-04	3.53e-03	2.03e-02	1.03e-02	8.87e-03	4.71e-04	3.68e-03	5.41e-03	1.71e-03	1.21e-03	8.90e-04	1.34e-04	6.16e-04	1.27e-04	7.10e-04	2.52e-03	1.19e-04	1.13e-04	3.50e-04	3.25e-04	1.24e-03	4.73e-04	2.20e-04	3.58e-04	1.46e-03
NDUFAF5	1.76e-03	2.29e-03	2.03e-03	1.98e-03	4.79e-02	4.44e-03	1.94e-03	3.41e-03	1.59e-03	1.90e-03	1.23e-03	1.15e-03	1.03e-03	1.88e-04	2.60e-04	3.75e-04	3.07e-04	2.03e-03	1.58e-03	1.49e-03	2.03e-03	1.63e-03	9.92e-04	4.20e-04	8.15e-04	2.82e-03	1.09e-02	5.63e-03	4.59e-03	4.02e-04	2.72e-03	1.32e-02	1.56e-03	8.23e-04	8.97e-04	1.69e-04	5.88e-04	1.17e-04	6.55e-04	2.25e-03	1.03e-04	9.86e-05	3.25e-04	2.67e-04	8.96e-04	4.26e-04	1.92e-04	3.11e-04	1.18e-03
ERP27	1.88e-03	7.03e-04	1.26e-03	3.15e-03	2.47e-04	1.49e-03	2.30e-03	1.58e-03	2.14e-03	3.66e-03	9.67e-04	9.21e-04	7.16e-04	2.95e-04	6.72e-04	5.84e-04	3.51e-04	2.24e-03	2.23e-03	2.13e-03	2.55e-03	2.33e-03	2.12e-04	4.99e-03	9.66e-04	7.06e-04	4.13e-04	8.49e-04	1.89e-03	6.65e-04	1.07e-03	2.66e-04	2.09e-03	8.23e-04	3.46e-02	1.76e-04	4.25e-04	1.93e-04	5.81e-04	3.70e-03	1.91e-04	1.83e-04	3.72e-04	3.02e-04	8.00e-04	6.48e-04	3.22e-04	1.66e-04	1.47e-03
ZNF839	8.55e-04	3.77e-04	1.04e-03	7.82e-04	1.05e-04	5.53e-04	9.00e-04	6.14e-04	9.11e-04	1.29e-03	4.29e-04	7.32e-04	2.46e-04	1.27e-04	1.19e-04	9.82e-05	6.94e-05	9.93e-04	1.32e-03	1.12e-03	9.63e-04	1.15e-03	4.57e-05	2.38e-04	3.77e-04	3.37e-04	1.71e-04	3.84e-04	4.70e-04	5.21e-01	5.40e-04	1.64e-04	1.13e-03	7.36e-04	5.39e-04	6.11e-05	3.28e-04	1.01e-04	4.35e-04	8.60e-04	6.99e-05	5.24e-05	2.53e-04	2.07e-04	1.66e-03	2.61e-04	1.30e-04	6.20e-05	1.42e-03
CLIP2	2.21e-03	7.64e-04	1.65e-03	1.08e-03	1.72e-04	8.37e-04	1.57e-03	8.65e-03	2.92e-03	2.71e-03	6.06e-04	1.94e-03	5.72e-04	1.86e-03	1.80e-04	1.68e-04	1.80e-04	2.42e-03	3.31e-03	3.48e-03	2.46e-03	3.21e-03	1.21e-04	5.50e-04	7.99e-04	7.40e-04	2.62e-04	7.09e-04	6.84e-04	3.12e-04	6.78e-04	1.98e-04	1.91e-03	1.24e-03	1.11e-03	1.56e-04	6.79e-04	1.35e-03	5.91e-03	3.24e-03	1.12e-03	8.63e-04	7.18e-03	5.12e-04	1.17e-03	5.09e-04	2.58e-04	1.11e-04	4.84e-03
SLC39A10	1.27e-03	9.76e-04	1.18e-03	2.78e-03	3.16e-04	5.89e-03	2.89e-03	2.01e-03	1.52e-03	2.00e-03	7.23e-04	5.95e-04	3.26e-04	1.65e-04	3.20e-04	2.12e-04	1.37e-04	3.66e-03	1.86e-03	1.84e-03	5.27e-03	1.83e-03	7.75e-05	3.70e-04	2.73e-03	3.06e-03	4.71e-04	1.20e-03	1.19e-03	4.47e-04	8.06e-04	2.99e-04	1.32e-03	6.96e-04	7.40e-04	1.86e-04	3.89e-04	1.07e-04	5.73e-04	2.38e-03	9.73e-05	7.06e-05	3.99e-04	6.45e-04	6.35e-04	6.94e-04	4.58e-04	1.17e-04	1.32e-03
PDIA4	2.18e-03	1.01e-03	1.44e-03	4.01e-03	5.74e-04	2.21e-03	2.41e-03	2.81e-03	2.83e-03	5.85e-03	1.16e-03	1.12e-03	7.52e-04	3.32e-04	1.33e-03	2.28e-03	1.61e-03	3.00e-03	3.72e-03	3.37e-03	2.74e-03	3.25e-03	2.41e-04	2.97e-03	1.43e-03	9.26e-04	1.08e-03	1.20e-03	2.49e-03	1.45e-03	1.02e-03	6.05e-04	3.20e-03	9.15e-04	7.54e-03	1.36e-04	5.35e-04	1.57e-04	1.17e-03	2.01e-03	1.55e-04	1.23e-04	4.84e-04	3.70e-04	3.03e-03	1.86e-03	4.17e-04	2.31e-04	1.93e-03
NDUFS5	2.31e-03	2.19e-03	1.84e-03	1.92e-03	3.19e-02	4.88e-03	2.09e-03	3.08e-03	1.70e-03	2.10e-03	1.20e-03	2.10e-03	9.15e-04	2.77e-04	2.51e-04	4.04e-04	2.72e-04	2.40e-03	1.65e-03	1.74e-03	1.77e-03	1.79e-03	1.75e-04	6.59e-04	7.06e-04	3.35e-03	3.13e-02	1.17e-02	1.02e-02	9.17e-04	1.87e-03	1.00e-02	9.68e-03	9.99e-04	8.88e-04	1.46e-04	6.31e-04	1.77e-04	1.49e-03	2.26e-03	1.83e-04	1.69e-04	4.38e-04	3.26e-04	1.16e-03	4.21e-04	1.99e-04	3.27e-04	1.39e-03
STT3B	2.12e-03	9.36e-04	3.24e-03	9.42e-02	3.59e-04	1.32e-03	2.14e-03	2.63e-03	2.16e-03	2.51e-03	1.77e-03	1.10e-03	5.79e-04	6.82e-04	2.87e-02	3.40e-02	2.55e-02	4.60e-03	2.75e-03	2.63e-03	2.48e-03	2.48e-03	1.66e-04	1.00e-03	8.82e-04	9.50e-04	6.87e-04	1.37e-03	1.69e-03	3.86e-04	8.47e-04	4.71e-04	1.87e-03	1.25e-03	1.46e-03	2.70e-04	1.41e-03	1.38e-04	7.04e-04	2.44e-03	1.36e-04	1.04e-04	5.02e-04	3.77e-04	1.12e-03	2.60e-03	1.04e-03	2.11e-04	1.60e-03
PIGK	1.61e-03	1.16e-03	3.09e-03	1.40e-03	2.93e-04	1.95e-03	1.93e-03	2.22e-03	2.49e-03	3.90e-03	1.23e-03	8.02e-04	7.76e-04	2.46e-04	6.71e-03	4.99e-03	3.55e-03	7.34e-03	2.28e-03	2.24e-03	1.80e-03	2.53e-03	9.83e-05	4.76e-04	7.03e-04	2.13e-03	4.76e-04	1.23e-03	1.19e-03	2.28e-04	1.07e-03	3.66e-04	1.72e-03	8.43e-04	7.86e-03	1.13e-04	7.94e-04	1.21e-04	6.32e-04	2.39e-03	1.31e-04	9.67e-05	4.68e-04	3.35e-04	9.25e-04	3.01e-03	2.17e-03	1.47e-04	2.15e-03
TMEM33	2.69e-03	1.27e-03	1.80e-03	1.16e-03	2.29e-04	3.68e-03	1.68e-03	1.59e-03	2.39e-03	3.69e-03	8.83e-04	1.33e-03	1.00e-03	2.84e-04	3.66e-04	3.84e-04	2.30e-04	2.61e-03	3.63e-03	3.32e-03	2.01e-03	2.63e-03	9.55e-05	7.64e-04	6.95e-04	2.65e-03	3.72e-04	7.15e-04	9.00e-04	6.10e-04	8.74e-04	2.85e-04	2.00e-03	9.46e-04	8.10e-03	1.82e-04	5.77e-04	2.52e-04	2.58e-03	2.03e-03	5.16e-04	1.58e-04	4.92e-04	3.72e-04	1.60e-03	4.05e-04	2.23e-04	1.17e-04	2.03e-03
LARP6	2.07e-03	1.09e-03	2.16e-03	1.19e-03	2.64e-04	1.64e-03	1.49e-03	1.97e-03	2.41e-03	3.79e-03	8.75e-04	1.52e-03	1.50e-03	5.65e-04	3.11e-04	6.30e-04	1.92e-04	2.16e-03	3.51e-03	3.28e-03	2.01e-03	8.34e-03	9.49e-05	5.11e-04	5.93e-04	9.76e-04	4.19e-04	7.68e-04	9.16e-04	3.79e-04	1.64e-03	5.06e-04	1.86e-03	1.00e-03	1.29e-03	1.77e-04	6.52e-04	1.81e-04	8.99e-04	2.49e-03	1.97e-04	1.36e-04	7.67e-04	4.32e-04	1.06e-03	6.42e-04	5.34e-04	1.02e-04	2.23e-03
TCTN1	1.46e-03	4.97e-04	1.25e-03	1.76e-03	1.49e-04	7.04e-04	1.38e-03	9.73e-04	4.87e-03	1.77e-03	7.26e-04	4.70e-03	6.09e-04	1.60e-02	1.89e-04	1.67e-04	1.16e-04	2.39e-03	2.72e-03	2.86e-03	2.88e-03	3.87e-03	2.11e-04	5.87e-04	4.98e-04	7.97e-04	2.63e-04	1.00e-03	7.01e-04	2.94e-04	1.51e-03	1.61e-04	1.88e-03	1.14e-03	1.35e-03	1.60e-04	4.71e-04	1.70e-02	6.49e-03	2.26e-03	1.70e-02	1.70e-02	6.61e-03	3.37e-03	1.55e-03	3.48e-04	1.70e-04	6.52e-05	5.58e-03
NXF1	8.29e-03	7.37e-04	6.28e-03	1.33e-03	3.39e-04	1.12e-03	1.66e-03	1.17e-03	1.91e-03	2.00e-03	7.89e-04	8.70e-02	1.00e-01	4.18e-04	2.77e-04	2.23e-04	1.52e-04	1.89e-03	3.96e-03	2.88e-03	2.07e-03	2.69e-03	1.40e-04	1.33e-03	6.29e-04	6.91e-04	6.61e-04	3.38e-02	2.03e-03	9.20e-04	1.66e-03	5.07e-04	2.81e-03	2.39e-03	1.17e-03	1.47e-04	2.29e-03	2.47e-04	2.89e-03	3.21e-03	2.60e-04	1.62e-04	8.21e-04	4.44e-04	1.28e-03	4.68e-04	2.50e-04	1.40e-04	2.63e-03
KIF24	1.58e-03	5.80e-04	1.36e-03	1.72e-03	1.93e-04	8.61e-04	1.51e-03	1.26e-03	4.58e-03	2.28e-03	7.72e-04	4.26e-03	6.90e-04	1.46e-02	2.03e-04	1.87e-04	1.24e-04	2.38e-03	2.69e-03	2.81e-03	2.76e-03	3.43e-03	1.99e-04	6.66e-04	6.02e-04	1.03e-03	3.00e-04	1.01e-03	7.91e-04	3.16e-04	1.46e-03	2.54e-04	2.81e-03	1.36e-03	1.23e-03	1.57e-04	5.68e-04	1.58e-02	7.10e-03	2.56e-03	1.54e-02	1.56e-02	6.39e-03	2.16e-03	8.36e-03	4.19e-04	1.94e-04	8.29e-05	7.07e-03
SLC39A9	8.13e-03	8.05e-04	1.30e-03	4.24e-03	3.45e-04	4.30e-03	2.41e-03	1.32e-03	1.64e-03	2.21e-03	7.07e-04	6.81e-04	4.10e-04	1.54e-04	3.36e-04	2.15e-04	1.55e-04	3.14e-03	1.94e-03	1.98e-03	6.69e-03	1.97e-03	1.24e-04	3.72e-04	2.39e-03	4.75e-03	5.01e-04	1.17e-03	1.27e-03	3.32e-04	7.30e-04	3.49e-04	1.87e-03	8.00e-04	1.02e-03	2.10e-04	4.56e-04	1.05e-04	5.70e-04	1.59e-03	1.04e-04	6.83e-05	3.64e-04	3.15e-04	7.24e-04	5.67e-04	3.77e-04	1.11e-04	1.28e-03
NUP188	8.93e-03	7.60e-04	2.72e-03	1.36e-03	2.47e-04	1.19e-03	1.97e-03	1.20e-03	1.81e-03	1.77e-03	7.20e-04	2.29e-03	2.59e-03	4.17e-04	2.45e-04	1.98e-04	1.71e-04	1.83e-03	2.79e-03	2.32e-03	1.74e-03	2.06e-03	1.19e-04	5.84e-04	5.25e-04	5.66e-04	3.95e-04	9.86e-04	9.73e-04	5.88e-03	7.58e-04	2.97e-04	2.86e-03	2.24e-03	1.06e-03	1.32e-04	1.62e-03	3.43e-04	4.87e-03	2.77e-03	3.44e-04	2.92e-04	6.15e-04	4.27e-04	1.25e-03	4.54e-04	2.98e-04	1.48e-04	5.60e-03
GOLGA7B	1.51e-03	5.15e-03	8.14e-04	1.39e-03	2.50e-04	1.20e-03	1.42e-03	2.66e-03	1.66e-03	1.98e-03	7.00e-04	1.01e-03	9.13e-04	1.93e-04	2.91e-04	2.63e-04	1.46e-04	6.95e-03	1.75e-03	1.70e-03	2.37e-03	1.61e-03	1.05e-04	8.05e-04	5.04e-04	8.27e-04	2.98e-04	7.27e-04	8.67e-04	2.45e-04	1.09e-03	1.87e-04	9.85e-04	8.01e-04	5.51e-04	1.63e-04	3.01e-04	1.29e-04	7.54e-04	6.82e-03	1.26e-04	8.67e-05	8.92e-04	4.62e-04	6.46e-04	6.22e-04	5.60e-03	5.43e-05	1.38e-03
TTBK2	1.63e-03	8.86e-04	2.38e-03	1.91e-03	2.04e-04	7.79e-04	1.56e-03	1.08e-03	4.28e-03	1.81e-03	7.57e-04	5.80e-03	6.82e-04	1.46e-02	3.82e-04	1.92e-04	1.30e-04	3.54e-03	3.10e-03	3.15e-03	2.91e-03	3.68e-03	1.67e-04	1.10e-03	5.57e-04	1.29e-03	4.02e-04	1.28e-03	8.73e-04	3.44e-04	1.45e-03	2.21e-04	1.96e-03	1.21e-03	1.23e-03	1.59e-04	6.90e-04	1.55e-02	6.39e-03	2.40e-03	1.54e-02	1.55e-02	6.86e-03	2.08e-03	1.52e-03	3.77e-04	2.01e-04	8.58e-05	5.71e-03
NME7	2.65e-03	1.18e-03	3.66e-03	1.94e-03	2.97e-04	1.40e-03	1.88e-03	1.68e-03	3.27e-03	2.51e-03	9.07e-04	3.62e-03	7.84e-04	9.77e-03	2.39e-04	2.49e-04	1.46e-04	2.46e-03	2.42e-03	2.51e-03	2.34e-03	3.10e-03	1.66e-04	5.92e-04	6.33e-04	3.79e-02	1.63e-03	1.49e-03	1.44e-03	3.28e-04	1.64e-03	3.43e-04	2.57e-03	2.17e-03	3.38e-03	1.56e-04	7.51e-04	1.09e-02	4.75e-03	3.70e-03	1.02e-02	1.02e-02	3.71e-03	1.60e-03	1.38e-03	4.60e-04	2.40e-04	1.09e-04	4.42e-03
CDK11B	3.19e-03	6.68e-04	1.75e-03	2.02e-03	1.90e-04	9.16e-04	1.59e-03	1.16e-03	4.19e-03	3.71e-03	8.26e-04	5.43e-03	7.99e-04	1.57e-02	2.32e-04	2.03e-04	1.37e-04	2.38e-03	3.25e-03	3.54e-03	3.99e-03	3.35e-03	1.58e-04	5.94e-04	5.63e-04	7.84e-04	2.82e-04	1.10e-03	8.96e-04	3.86e-04	1.84e-03	1.83e-04	3.10e-03	2.80e-03	1.14e-03	1.66e-04	5.38e-04	1.66e-02	5.47e-03	2.13e-03	1.62e-02	1.66e-02	5.41e-03	2.16e-03	1.39e-03	1.47e-03	3.13e-04	8.68e-05	6.29e-03
DPY19L4	1.25e-03	5.54e-04	2.33e-03	1.41e-03	2.15e-04	9.37e-04	1.40e-03	2.09e-03	2.00e-03	6.16e-03	8.69e-04	7.19e-04	6.66e-04	4.95e-04	3.46e-04	3.71e-04	2.13e-04	2.37e-03	1.98e-03	2.48e-03	5.23e-03	2.29e-03	1.32e-04	3.41e-04	7.55e-04	5.55e-04	2.75e-04	5.84e-04	7.31e-04	2.31e-04	6.22e-04	2.00e-04	1.31e-03	8.60e-04	7.13e-04	2.56e-04	8.36e-04	1.24e-04	7.59e-04	2.31e-03	1.65e-04	1.15e-04	3.94e-04	3.15e-04	1.34e-03	4.44e-04	2.23e-04	1.26e-04	2.10e-03
PGAP1	1.52e-03	7.62e-04	3.84e-03	2.01e-03	2.48e-04	1.02e-03	1.75e-03	1.70e-03	2.36e-03	2.02e-03	1.05e-03	1.04e-03	7.95e-04	2.21e-04	5.80e-03	2.77e-03	2.20e-03	4.49e-03	2.91e-03	2.75e-03	1.84e-03	2.56e-03	9.29e-05	3.92e-04	9.33e-04	1.82e-03	4.62e-04	1.03e-03	1.06e-03	2.94e-04	7.86e-04	3.01e-04	1.57e-03	9.21e-04	8.61e-03	9.30e-05	8.71e-04	1.29e-04	1.17e-03	1.65e-03	1.31e-04	1.07e-04	4.46e-04	3.27e-04	1.76e-03	9.80e-04	1.12e-03	1.29e-04	2.09e-03
SNUPN	8.35e-03	8.78e-04	2.84e-03	1.29e-03	5.59e-04	1.48e-03	1.62e-03	1.12e-03	2.13e-03	1.93e-03	7.94e-04	1.59e-03	1.37e-03	3.89e-04	2.62e-04	2.26e-04	2.10e-04	1.67e-03	4.33e-03	3.14e-03	1.75e-03	2.00e-03	1.04e-04	5.65e-04	5.23e-04	6.46e-04	4.30e-04	7.77e-04	9.17e-04	1.32e-03	7.62e-04	2.45e-04	2.37e-03	2.13e-03	1.03e-03	1.81e-04	9.94e-04	2.76e-04	3.76e-03	2.84e-03	2.78e-04	2.22e-04	6.39e-04	4.25e-04	1.39e-03	1.25e-03	9.08e-04	1.18e-04	2.59e-03
GOLGA5	1.63e-03	7.89e-04	1.14e-03	1.72e-03	1.95e-04	1.00e-03	2.58e-03	1.59e-03	2.40e-03	2.73e-03	1.32e-03	1.30e-03	5.06e-04	7.91e-03	5.59e-04	6.72e-04	1.01e-03	3.27e-03	7.96e-03	7.45e-03	7.52e-03	9.76e-03	1.74e-04	5.18e-04	6.28e-04	8.94e-04	5.22e-04	1.65e-03	2.01e-03	3.24e-04	6.16e-04	2.14e-04	6.32e-03	8.53e-04	9.87e-04	1.24e-04	8.19e-04	4.09e-04	2.11e-03	1.96e-03	4.14e-04	3.61e-04	3.16e-03	6.11e-04	3.33e-03	1.11e-03	4.17e-04	1.04e-04	2.41e-03
USP10	4.84e-03	8.05e-04	3.24e-03	1.84e-03	2.42e-04	1.08e-03	1.89e-03	3.72e-03	4.46e-03	2.53e-03	1.07e-03	1.27e-03	9.52e-04	2.62e-04	2.77e-04	2.37e-04	2.35e-04	2.36e-03	4.27e-03	4.06e-03	2.01e-03	2.93e-03	1.43e-04	1.14e-03	5.82e-04	8.51e-04	3.58e-04	8.99e-04	1.34e-03	4.94e-04	7.58e-04	2.50e-04	3.93e-03	5.00e-03	1.58e-03	1.56e-04	1.03e-03	1.83e-04	2.11e-03	2.42e-03	1.91e-04	1.28e-04	1.35e-03	4.37e-04	3.36e-03	4.41e-04	2.88e-04	1.96e-04	5.26e-03
ERLIN2	2.19e-03	4.31e-03	1.81e-03	2.57e-03	3.34e-04	3.02e-03	2.12e-03	4.66e-03	8.68e-03	2.83e-03	1.61e-03	1.44e-03	9.55e-04	5.41e-04	8.19e-04	4.20e-04	2.46e-04	4.22e-03	8.03e-03	7.50e-03	6.20e-03	4.51e-03	5.72e-04	1.14e-03	7.32e-04	8.69e-04	7.55e-04	1.50e-03	1.52e-03	5.69e-04	9.16e-04	4.09e-04	3.19e-03	1.84e-03	1.04e-03	1.54e-04	5.19e-04	2.93e-04	9.12e-04	3.05e-03	3.02e-04	2.66e-04	1.14e-03	4.35e-04	3.86e-03	5.81e-04	3.60e-04	1.90e-04	2.18e-03
NDST3	1.44e-03	7.53e-04	8.16e-04	9.66e-04	1.36e-04	6.63e-04	2.77e-03	1.00e-03	2.37e-03	7.39e-03	6.70e-04	1.17e-03	3.48e-04	1.93e-04	9.22e-04	2.81e-04	1.62e-04	2.44e-03	2.11e-03	1.88e-03	1.36e-03	2.74e-03	6.55e-05	7.92e-04	6.20e-04	6.14e-04	2.13e-04	6.39e-04	5.12e-04	2.26e-04	9.52e-04	1.36e-04	1.48e-03	6.51e-04	8.69e-04	1.12e-04	4.06e-04	9.85e-05	4.01e-04	1.53e-03	9.86e-05	7.23e-05	3.30e-04	2.98e-04	9.27e-04	1.03e-01	8.60e-02	6.03e-05	1.38e-03
WASH2P	1.52e-03	3.67e-04	2.76e-03	7.40e-04	1.02e-04	4.93e-04	1.41e-03	8.30e-04	1.43e-03	1.24e-03	4.16e-04	8.19e-04	3.91e-04	2.08e-04	1.84e-04	1.86e-04	1.36e-04	1.62e-03	3.66e-03	3.96e-03	4.25e-03	4.36e-03	7.22e-05	6.86e-03	3.63e-04	5.57e-04	2.09e-04	8.26e-04	9.29e-04	4.64e-04	4.10e-04	1.16e-04	1.30e-03	5.91e-04	9.36e-04	7.54e-05	6.60e-04	1.82e-04	8.60e-04	1.46e-03	2.62e-04	1.26e-04	3.38e-03	3.15e-04	1.33e-03	3.11e-04	1.35e-04	1.36e-04	1.83e-03
GOLGA8B	1.27e-03	6.29e-04	2.02e-03	6.85e-04	1.27e-04	6.52e-04	1.12e-03	1.11e-03	1.30e-03	2.34e-03	1.52e-03	6.00e-04	2.70e-04	1.10e-03	3.62e-04	2.17e-04	1.72e-04	1.93e-03	3.17e-03	3.70e-03	2.16e-03	3.16e-03	8.49e-05	3.69e-04	3.77e-04	7.11e-04	2.35e-04	6.30e-04	7.01e-04	1.69e-04	4.22e-04	1.20e-04	1.41e-03	5.21e-04	6.31e-04	1.52e-04	6.05e-04	1.94e-04	3.17e-03	1.37e-03	2.13e-04	1.36e-04	1.02e-03	8.74e-04	8.44e-04	4.26e-04	2.21e-04	6.40e-05	1.27e-03
CD302	2.11e-03	4.52e-04	2.77e-03	8.98e-04	1.71e-04	7.14e-04	1.62e-03	8.33e-04	1.49e-03	2.80e-03	5.13e-04	8.17e-04	5.98e-04	1.62e-04	3.26e-04	4.28e-04	2.63e-04	1.00e-02	2.09e-03	1.84e-03	1.57e-03	2.05e-03	7.03e-05	3.34e-04	4.25e-04	5.07e-04	2.77e-04	6.18e-04	6.32e-04	1.86e-04	4.07e-04	2.19e-04	1.51e-03	9.75e-04	7.24e-04	7.81e-05	4.61e-01	1.13e-04	6.68e-04	1.53e-03	1.18e-04	7.86e-05	5.79e-04	6.87e-04	7.32e-04	6.93e-04	4.13e-04	1.02e-04	1.72e-03
ALG2	1.69e-03	1.22e-03	1.90e-03	1.84e-03	3.54e-04	1.39e-03	4.69e-03	1.68e-03	2.33e-03	4.25e-03	2.31e-03	8.05e-04	9.32e-04	3.42e-04	5.14e-02	5.02e-02	3.37e-02	4.92e-03	6.18e-03	5.65e-03	2.74e-03	3.58e-03	1.76e-04	4.98e-04	7.58e-04	2.48e-03	1.62e-03	6.42e-02	6.12e-03	4.83e-04	1.02e-03	8.34e-04	2.25e-03	7.16e-04	1.18e-03	1.28e-04	5.54e-04	1.45e-04	7.19e-04	2.29e-03	3.84e-04	1.45e-04	7.47e-04	4.60e-04	2.93e-03	2.76e-03	7.73e-04	2.88e-04	1.55e-03
CENPJ	2.02e-03	5.82e-04	1.47e-03	1.84e-03	2.89e-04	8.63e-04	1.76e-03	1.15e-03	4.52e-03	2.47e-03	8.02e-04	3.71e-03	6.71e-04	1.20e-02	2.02e-04	1.79e-04	1.24e-04	2.51e-03	6.06e-03	3.92e-02	4.56e-03	4.61e-03	6.44e-04	5.98e-04	5.43e-04	9.59e-04	4.18e-04	1.07e-03	9.32e-04	3.30e-04	2.71e-03	2.32e-04	2.71e-03	1.78e-03	1.23e-03	2.03e-04	5.80e-04	1.45e-02	1.86e-02	2.44e-03	1.49e-02	1.27e-02	2.40e-02	2.33e-03	1.53e-03	3.99e-04	2.14e-04	8.13e-05	6.71e-03
NDUFS3	2.07e-03	3.12e-03	1.83e-03	2.99e-03	2.96e-02	7.61e-03	2.02e-03	3.77e-03	1.78e-03	2.17e-03	2.56e-03	1.21e-03	1.45e-03	2.10e-04	3.63e-04	4.35e-04	2.85e-04	2.78e-03	1.79e-03	1.79e-03	1.62e-03	2.13e-03	2.01e-04	4.45e-04	7.66e-04	2.66e-02	2.53e-02	1.04e-02	9.01e-03	6.04e-04	3.64e-03	1.12e-02	1.96e-03	1.13e-03	8.32e-04	1.43e-04	5.90e-04	1.61e-04	6.55e-04	2.47e-03	1.19e-04	1.11e-04	3.42e-04	3.19e-04	1.23e-03	4.54e-04	2.05e-04	4.87e-04	1.38e-03
COA7	1.31e-03	8.06e-04	9.19e-04	1.14e-03	2.73e-03	1.43e-03	2.15e-03	2.21e-03	1.52e-03	4.99e-03	8.23e-04	7.88e-04	1.57e-03	1.78e-04	3.03e-04	2.52e-04	1.61e-04	2.73e-03	2.26e-03	2.18e-03	1.82e-03	2.45e-03	8.44e-05	3.41e-04	5.52e-04	9.75e-04	2.29e-03	8.25e-03	2.41e-03	5.39e-04	6.60e-04	2.94e-02	1.14e-03	8.33e-04	3.90e-03	1.26e-04	3.24e-04	1.31e-04	1.24e-03	1.53e-03	1.01e-04	7.94e-05	3.30e-04	2.38e-04	1.73e-03	6.49e-04	3.06e-03	2.80e-04	1.97e-03
OSBPL7	1.62e-03	8.67e-04	1.58e-03	2.72e-03	2.42e-04	1.20e-03	1.92e-03	1.58e-03	2.39e-03	2.46e-03	8.31e-04	6.91e-04	4.85e-04	1.88e-04	2.39e-04	4.44e-04	1.72e-04	1.17e-02	2.26e-03	2.24e-03	1.69e-03	2.74e-03	1.05e-04	1.07e-03	4.83e-04	1.14e-03	3.69e-04	2.97e-03	1.29e-03	2.20e-04	1.28e-03	2.96e-04	1.40e-03	8.04e-04	2.06e-03	1.01e-04	4.35e-04	1.72e-04	5.55e-04	2.14e-03	1.44e-04	9.32e-05	9.61e-04	3.15e-04	9.74e-04	4.04e-04	1.94e-04	9.14e-05	1.42e-03
RPN1	4.38e-03	1.43e-03	5.24e-03	4.04e-03	5.08e-04	1.97e-03	1.94e-03	2.34e-03	2.28e-03	2.33e-03	1.49e-03	1.36e-03	7.18e-04	5.22e-04	1.13e-02	2.02e-02	1.29e-02	4.20e-03	4.44e-03	3.92e-03	3.07e-03	3.80e-03	1.50e-04	3.83e-02	7.47e-04	1.28e-03	1.80e-03	1.82e-03	2.34e-03	5.97e-04	1.07e-03	5.89e-04	2.24e-03	1.26e-03	1.76e-03	1.50e-04	1.96e-03	2.28e-04	1.09e-03	2.89e-03	1.69e-04	1.27e-04	5.49e-04	5.58e-04	1.70e-03	2.33e-03	1.40e-03	2.14e-04	1.94e-03
FAM160A2	1.46e-03	5.69e-04	1.08e-03	9.15e-04	1.54e-04	8.11e-04	1.78e-03	9.75e-04	2.07e-03	2.88e-03	7.85e-04	9.00e-04	4.56e-04	7.31e-04	2.56e-04	2.79e-04	1.88e-04	2.19e-03	4.03e-03	2.92e-03	8.78e-03	4.28e-03	8.35e-05	5.28e-04	6.51e-04	7.85e-04	2.78e-04	7.37e-04	1.36e-03	2.35e-04	5.21e-04	1.65e-04	1.42e-03	7.37e-04	6.81e-04	1.77e-04	5.67e-04	6.98e-04	4.36e-03	2.49e-03	7.28e-04	6.70e-04	3.26e-03	3.84e-04	1.09e-03	4.72e-04	3.75e-04	3.66e-04	2.01e-03
VDAC2	1.83e-03	1.92e-03	1.75e-03	7.45e-02	2.44e-03	3.04e-02	3.20e-03	3.74e-03	3.14e-03	2.95e-03	1.78e-03	1.40e-03	8.17e-04	4.27e-04	4.34e-04	8.06e-04	3.81e-04	3.02e-03	2.79e-03	2.76e-03	2.92e-03	3.15e-03	3.27e-04	7.68e-04	8.07e-04	4.93e-03	5.34e-03	5.59e-03	3.59e-02	1.21e-03	2.25e-03	3.09e-03	2.01e-03	1.06e-03	1.32e-03	1.63e-04	7.81e-04	1.51e-04	7.51e-04	3.30e-03	1.58e-04	1.25e-04	4.69e-04	4.37e-04	1.42e-03	7.15e-04	2.63e-04	3.03e-03	2.14e-03
NUP205	7.72e-03	7.80e-04	2.90e-03	1.48e-03	2.67e-04	1.22e-03	1.98e-03	1.19e-03	1.88e-03	1.90e-03	7.57e-04	2.83e-03	3.27e-03	3.54e-04	2.54e-04	2.41e-04	1.70e-04	1.90e-03	2.90e-03	2.40e-03	1.85e-03	2.12e-03	1.23e-04	6.15e-04	5.49e-04	6.22e-04	4.34e-04	1.62e-03	1.22e-03	4.99e-03	9.08e-04	3.28e-04	2.90e-03	2.12e-03	1.12e-03	1.69e-04	1.55e-03	2.72e-04	4.90e-03	2.84e-03	2.76e-04	2.16e-04	6.12e-04	4.35e-04	1.22e-03	2.69e-03	3.29e-04	1.47e-04	5.13e-03
SPDYA	1.27e-03	6.25e-04	1.36e-03	1.34e-03	4.29e-04	1.73e-03	1.39e-03	1.51e-03	2.06e-03	2.59e-03	6.66e-04	1.27e-03	5.42e-04	4.04e-04	1.69e-04	1.45e-04	8.71e-05	1.52e-03	9.92e-03	1.00e-02	2.01e-03	6.27e-03	1.03e-04	3.75e-04	4.62e-04	4.89e-04	3.01e-04	6.51e-04	7.35e-04	2.95e-04	5.98e-04	1.97e-04	1.87e-03	1.55e-03	9.46e-04	1.13e-04	3.77e-04	3.93e-04	2.48e-03	2.21e-03	3.16e-04	2.81e-04	6.71e-04	7.31e-04	9.14e-04	2.90e-04	2.45e-04	8.55e-05	8.39e-03
ATP7A	1.45e-03	9.43e-04	1.47e-03	2.09e-03	5.48e-04	2.57e-03	6.94e-03	1.54e-03	2.64e-03	3.29e-03	9.99e-04	9.27e-04	5.49e-04	2.53e-04	3.38e-04	2.20e-04	1.34e-04	5.38e-03	3.15e-03	3.91e-03	4.53e-03	2.89e-03	1.05e-04	4.68e-04	1.45e-01	1.99e-03	9.82e-04	1.66e-03	1.59e-03	4.18e-04	9.77e-04	1.12e-03	2.71e-03	1.65e-03	1.85e-03	1.23e-04	8.28e-04	1.40e-04	8.61e-04	2.19e-03	1.53e-04	1.07e-04	5.29e-04	9.23e-04	1.47e-03	8.61e-04	1.00e-03	1.29e-04	1.90e-03
NCAPD2	2.28e-03	1.19e-03	2.62e-03	1.76e-03	2.02e-04	1.05e-03	1.55e-03	1.33e-03	3.68e-03	1.89e-03	7.35e-04	2.12e-01	4.34e-03	9.80e-04	2.18e-04	1.84e-04	1.65e-04	1.82e-03	3.09e-03	2.92e-03	2.07e-03	2.89e-03	1.33e-04	5.74e-04	8.73e-04	6.46e-04	3.65e-04	7.97e-04	9.27e-04	4.47e-04	7.44e-04	2.44e-04	4.30e-03	3.08e-03	1.30e-03	1.74e-04	5.78e-04	9.89e-04	4.13e-02	4.72e-03	8.49e-04	4.98e-04	1.31e-03	1.20e-03	1.26e-03	3.66e-04	1.87e-04	2.84e-04	2.68e-02
ZBTB10	2.85e-03	7.10e-04	1.57e-03	1.11e-03	3.03e-04	8.55e-04	1.37e-03	1.26e-03	2.46e-03	5.23e-03	6.25e-04	9.55e-04	7.57e-04	2.15e-04	1.81e-04	1.73e-04	1.55e-04	2.00e-03	1.70e-03	1.62e-03	1.49e-03	2.34e-03	5.99e-04	4.02e-04	4.90e-04	6.50e-04	9.94e-04	1.99e-03	1.88e-03	3.90e-04	5.83e-04	8.40e-04	1.70e-03	1.04e-03	9.51e-04	1.28e-04	6.93e-04	1.13e-04	9.07e-04	2.44e-03	1.30e-04	1.03e-04	3.97e-04	3.11e-04	7.84e-04	4.38e-04	2.34e-04	1.96e-04	1.65e-03
WDYHV1	9.96e-04	7.64e-04	1.73e-03	1.47e-03	2.69e-04	7.10e-04	1.61e-03	1.11e-03	2.18e-03	1.53e-03	5.84e-04	7.78e-04	4.85e-04	1.97e-04	2.14e-04	1.73e-04	1.20e-04	2.21e-03	3.98e-03	4.15e-03	1.78e-03	3.03e-03	9.65e-05	7.30e-01	4.40e-04	6.10e-04	3.91e-04	1.05e-03	9.41e-04	2.08e-04	7.91e-04	2.60e-04	1.60e-03	8.60e-04	7.03e-04	1.09e-04	4.74e-04	1.44e-04	5.52e-04	2.87e-03	1.72e-04	1.17e-04	6.24e-03	4.60e-04	7.53e-04	4.65e-04	2.63e-04	8.14e-05	1.27e-03
LDHD	1.83e-03	7.71e-03	1.51e-03	3.62e-03	2.74e-03	7.33e-03	2.41e-03	3.78e-03	1.64e-03	2.16e-03	3.80e-03	1.03e-03	1.53e-03	1.94e-04	3.16e-04	3.47e-04	2.48e-04	2.28e-03	1.86e-03	1.77e-03	2.68e-03	1.78e-03	1.91e-04	1.21e-03	5.19e-04	1.72e-03	3.88e-03	3.63e-03	3.81e-03	1.37e-03	1.23e-02	2.86e-02	2.62e-03	9.07e-04	7.93e-04	1.41e-04	4.97e-04	1.12e-04	7.73e-04	3.16e-03	1.14e-04	8.62e-05	3.68e-04	3.99e-04	8.93e-04	4.40e-04	2.06e-04	2.42e-04	1.58e-03
SDF2L1	6.67e-03	7.41e-04	1.40e-03	2.49e-03	9.27e-04	1.79e-03	1.76e-03	1.68e-03	2.10e-03	4.59e-03	8.40e-04	8.71e-04	6.77e-04	3.09e-04	6.17e-04	1.05e-03	4.71e-04	2.21e-03	2.80e-03	2.57e-03	2.13e-03	2.24e-03	2.83e-04	1.11e-03	8.29e-04	7.13e-04	6.49e-04	9.41e-04	2.27e-03	2.00e-03	7.49e-04	5.94e-04	1.54e-03	7.39e-04	1.70e-03	2.06e-04	5.68e-04	1.32e-04	7.71e-04	1.73e-03	1.32e-04	1.05e-04	5.02e-04	3.35e-04	1.22e-03	7.93e-04	3.12e-04	1.63e-04	1.66e-03
ATP5F1A	2.71e-03	4.41e-03	2.80e-03	3.86e-02	4.13e-03	7.65e-03	2.35e-03	3.15e-03	2.03e-03	2.36e-03	2.11e-03	1.38e-03	8.47e-04	2.50e-04	4.47e-04	7.09e-04	4.28e-04	4.16e-03	2.74e-03	2.83e-03	2.52e-03	2.67e-03	3.82e-04	7.18e-04	7.73e-04	3.35e-03	2.06e-02	4.79e-02	4.27e-02	1.09e-03	6.17e-03	7.09e-03	2.29e-03	1.92e-03	1.21e-03	1.62e-04	9.92e-04	1.53e-04	7.75e-04	2.92e-03	1.45e-04	1.35e-04	4.73e-04	4.34e-04	1.72e-03	4.88e-04	2.28e-04	3.09e-04	2.23e-03
NDUFA3	2.05e-03	2.48e-03	1.62e-03	1.89e-03	4.02e-02	5.52e-03	2.98e-03	3.25e-03	1.63e-03	2.05e-03	1.24e-03	1.07e-03	6.89e-04	1.85e-04	3.01e-04	4.06e-04	2.98e-04	3.43e-03	1.50e-03	1.48e-03	1.43e-03	1.65e-03	1.74e-04	3.82e-04	7.04e-04	3.60e-03	3.21e-02	1.24e-02	1.00e-02	3.86e-04	1.89e-03	6.27e-03	1.56e-03	8.55e-04	7.44e-04	1.48e-04	5.45e-04	1.11e-04	5.43e-04	2.41e-03	1.10e-04	1.67e-04	3.02e-04	2.67e-04	1.07e-03	4.01e-04	1.80e-04	3.64e-04	1.19e-03
FXYD3	1.30e-03	6.01e-04	1.63e-03	3.25e-03	3.01e-04	2.33e-03	2.67e-03	1.44e-03	2.11e-03	2.35e-03	7.46e-04	8.68e-04	3.73e-04	4.63e-04	2.74e-04	2.29e-04	1.40e-04	3.79e-03	3.77e-03	2.32e-03	4.41e-03	3.02e-03	1.15e-04	5.53e-04	4.54e-03	2.36e-01	6.68e-04	1.56e-03	7.77e-03	2.53e-04	1.07e-02	2.91e-04	1.43e-03	8.49e-04	2.20e-03	1.60e-04	6.44e-04	1.05e-04	5.47e-04	2.72e-03	1.04e-04	7.88e-05	3.35e-04	3.54e-04	8.02e-04	4.09e-04	2.23e-04	9.04e-05	2.00e-03
TNFAIP8L3	1.89e-03	5.07e-04	1.02e-03	1.40e-03	1.71e-04	7.65e-04	1.67e-03	9.82e-04	1.51e-03	2.90e-03	4.82e-04	1.39e-03	3.43e-04	2.16e-04	3.52e-04	2.75e-04	1.07e-04	2.25e-03	4.38e-03	9.06e-03	4.27e-03	2.75e-03	1.06e-04	3.04e-04	1.10e-02	6.39e-04	5.15e-04	2.37e-03	6.90e-03	1.94e-04	5.31e-04	1.55e-04	1.01e-03	5.29e-04	6.18e-04	8.13e-05	3.20e-04	1.06e-04	4.49e-04	1.72e-03	1.13e-04	8.28e-05	5.00e-04	5.19e-04	8.62e-04	5.36e-04	2.65e-04	5.43e-05	1.43e-03
FAM49A	4.35e-03	4.47e-03	1.38e-03	1.28e-03	2.97e-04	1.03e-03	1.40e-03	1.41e-03	2.31e-03	3.36e-03	6.21e-04	1.07e-03	2.14e-03	2.01e-04	2.93e-04	2.76e-04	2.00e-04	2.27e-03	2.47e-03	5.31e-03	1.89e-03	2.08e-03	9.12e-05	3.79e-04	6.82e-04	6.60e-04	4.37e-04	3.78e-03	1.41e-03	2.19e-04	7.05e-04	7.83e-04	1.77e-03	1.61e-03	4.42e-01	1.53e-04	6.63e-04	1.31e-04	7.82e-04	2.45e-03	1.36e-04	1.09e-04	6.19e-04	3.17e-04	1.62e-02	5.50e-04	3.21e-04	2.53e-04	1.65e-03
GEMIN5	1.30e-02	8.68e-04	5.01e-03	1.28e-03	2.17e-04	1.70e-03	1.52e-03	1.31e-03	2.13e-03	1.81e-03	8.61e-04	1.78e-03	1.93e-03	3.15e-04	3.81e-04	2.12e-04	4.59e-04	1.64e-03	2.78e-03	1.83e-03	2.01e-03	2.15e-03	1.27e-04	7.08e-04	6.14e-04	6.21e-04	3.41e-04	7.16e-04	1.13e-03	1.19e-03	7.00e-04	2.34e-04	2.88e-03	1.98e-03	1.52e-03	1.65e-04	2.58e-03	2.14e-04	2.97e-03	2.69e-03	2.11e-04	1.63e-04	1.24e-03	4.18e-04	1.22e-03	4.70e-04	7.94e-04	1.36e-04	2.49e-03
DIS3L	4.39e-03	1.98e-03	1.20e-02	1.23e-03	6.41e-04	1.99e-03	1.86e-03	1.39e-03	1.77e-03	2.00e-03	8.77e-04	1.53e-03	6.76e-04	3.10e-04	4.91e-04	4.10e-04	1.83e-04	3.31e-03	2.62e-03	1.87e-03	2.77e-03	1.90e-03	1.05e-04	5.64e-04	6.30e-04	6.60e-04	4.26e-04	7.91e-04	9.37e-04	1.00e-03	7.85e-04	2.68e-04	2.33e-03	1.60e-03	1.18e-03	1.59e-04	2.61e-03	1.47e-04	8.53e-04	2.55e-03	1.35e-04	9.98e-05	8.90e-04	3.80e-04	1.11e-03	1.13e-03	2.27e-04	1.62e-04	1.65e-03
SLC30A4	1.30e-03	8.52e-04	1.07e-03	3.76e-03	2.80e-04	4.57e-03	4.63e-03	1.34e-03	1.61e-03	2.00e-03	9.70e-04	6.53e-04	4.59e-04	1.63e-04	3.64e-04	1.91e-04	1.33e-04	4.01e-03	2.08e-03	2.06e-03	4.88e-03	2.04e-03	7.86e-05	4.51e-04	6.21e-03	2.93e-03	4.81e-04	1.29e-03	1.25e-03	3.34e-04	8.39e-04	3.21e-04	1.63e-03	8.69e-04	7.54e-04	1.06e-04	4.00e-04	1.01e-04	6.14e-04	4.87e-03	9.41e-05	6.86e-05	4.20e-04	3.06e-04	7.34e-04	5.83e-04	4.06e-04	8.91e-05	1.39e-03
KCTD14	1.44e-02	2.39e-02	2.69e-03	9.69e-04	1.59e-03	5.13e-03	1.76e-03	2.58e-03	1.31e-03	1.63e-03	1.14e-03	8.02e-04	4.49e-04	4.84e-04	2.10e-03	2.64e-03	7.09e-02	1.86e-03	3.51e-03	2.33e-03	2.13e-03	1.97e-03	9.45e-05	3.79e-04	4.61e-04	9.89e-04	3.82e-04	7.52e-04	3.97e-03	2.91e-04	9.38e-04	3.40e-04	1.55e-03	9.41e-04	2.15e-03	9.88e-05	7.26e-04	3.71e-04	1.46e-03	2.62e-03	3.71e-04	3.32e-04	6.15e-04	4.08e-04	4.88e-03	4.47e-04	1.91e-04	2.38e-03	1.68e-03
GOLGA6L22	1.59e-03	3.85e-04	9.68e-04	8.99e-04	1.45e-04	5.75e-04	1.27e-03	8.61e-04	1.21e-03	1.57e-03	1.88e-03	6.08e-04	4.16e-04	3.08e-04	1.55e-04	1.91e-04	1.22e-04	6.90e-03	3.98e-03	4.50e-03	3.37e-03	2.87e-03	9.47e-05	3.70e-04	2.90e-04	4.42e-04	2.62e-04	7.54e-04	8.86e-04	3.59e-04	3.51e-04	1.79e-04	1.02e-03	5.53e-04	5.47e-04	6.59e-05	2.93e-04	1.09e-04	1.24e-03	1.35e-03	1.08e-04	8.63e-05	3.42e-04	2.45e-04	7.77e-04	2.78e-04	1.18e-04	6.88e-05	1.46e-03
TUBB	2.85e-03	7.38e-04	2.57e-03	2.27e-03	2.40e-04	1.20e-03	2.47e-03	1.72e-03	4.57e-03	3.41e-03	1.79e-03	3.32e-03	1.35e-03	8.19e-03	3.00e-04	2.37e-04	1.58e-04	3.28e-03	5.53e-03	2.25e-02	5.03e-03	4.88e-03	1.79e-04	7.28e-04	6.35e-04	1.00e-03	5.64e-04	1.96e-03	2.15e-03	5.66e-04	1.46e-03	3.09e-04	3.83e-03	1.56e-03	1.29e-03	1.67e-04	6.34e-04	8.74e-03	5.23e-03	2.51e-03	8.48e-03	8.58e-03	4.59e-03	1.39e-03	2.59e-03	4.87e-04	2.58e-04	9.95e-05	6.39e-03
CANX	2.64e-03	1.14e-03	1.77e-03	3.65e-02	4.03e-04	1.43e-02	4.88e-03	4.77e-03	3.41e-03	3.68e-03	2.44e-03	1.26e-03	8.11e-04	5.09e-04	9.45e-03	9.92e-03	6.41e-03	7.02e-03	9.44e-03	8.61e-03	4.34e-03	5.85e-03	4.63e-04	9.52e-04	1.04e-03	2.40e-03	1.03e-03	2.08e-03	2.52e-03	1.15e-03	1.12e-03	5.73e-04	6.54e-03	1.11e-03	2.27e-03	2.14e-04	6.18e-04	1.88e-04	1.15e-03	2.56e-03	1.91e-04	1.52e-04	1.06e-03	5.24e-04	2.34e-03	7.90e-04	4.12e-04	1.28e-03	2.39e-03
FXN	3.20e-03	4.99e-03	1.82e-03	3.99e-03	2.75e-03	6.02e-03	4.41e-03	2.46e-03	2.32e-03	2.32e-03	2.25e-03	1.03e-03	1.91e-03	2.35e-04	4.49e-04	3.42e-04	2.08e-04	4.59e-03	2.56e-03	2.47e-03	2.65e-03	2.87e-03	1.83e-04	6.97e-04	1.72e-03	3.34e-03	1.66e-02	4.79e-03	3.78e-03	1.04e-03	2.51e-03	1.64e-02	2.30e-03	1.25e-03	1.24e-03	2.18e-04	5.47e-04	1.37e-04	7.25e-04	2.44e-03	1.44e-04	1.10e-04	4.22e-04	3.82e-04	1.12e-03	5.09e-04	2.86e-04	1.71e-03	1.78e-03
CEP83	2.19e-03	5.84e-04	1.60e-03	1.67e-03	1.90e-04	7.43e-04	1.44e-03	9.94e-04	4.43e-03	2.19e-03	7.12e-04	4.04e-03	5.98e-04	1.40e-02	2.06e-04	1.75e-04	1.27e-04	2.44e-03	2.70e-03	2.80e-03	2.68e-03	4.04e-03	2.06e-04	5.82e-04	5.84e-04	7.93e-04	3.14e-04	1.04e-03	8.22e-04	3.05e-04	1.52e-03	1.95e-04	1.93e-03	1.17e-03	2.05e-03	1.68e-04	5.47e-04	1.51e-02	2.62e-02	2.46e-03	1.54e-02	1.50e-02	9.65e-03	2.26e-03	1.48e-03	3.70e-04	1.81e-04	7.12e-05	5.20e-03
ALG6	1.63e-03	1.15e-03	2.09e-03	2.79e-03	2.93e-04	1.45e-03	4.61e-03	1.94e-03	2.62e-03	3.46e-03	2.26e-03	9.51e-04	5.96e-04	7.49e-04	4.43e-02	5.90e-02	4.27e-02	4.29e-03	6.42e-03	5.91e-03	2.99e-03	3.07e-03	1.81e-04	6.55e-04	6.79e-04	9.42e-04	1.09e-03	3.33e-03	2.27e-03	4.12e-04	9.53e-04	6.09e-04	1.99e-03	8.62e-04	1.30e-03	1.18e-04	5.82e-04	1.44e-04	9.22e-04	3.00e-03	2.16e-04	1.87e-04	6.52e-04	4.03e-04	1.22e-03	3.24e-03	7.95e-04	2.65e-04	1.88e-03
ZNF578	1.13e-03	3.77e-04	1.18e-03	1.09e-03	1.42e-04	5.57e-04	1.82e-03	8.04e-04	2.68e-03	2.61e-03	3.78e-04	5.63e-04	2.57e-04	1.50e-04	1.43e-04	1.26e-04	8.08e-05	2.21e-03	1.34e-03	1.25e-03	1.31e-03	2.04e-03	6.28e-05	2.34e-04	4.75e-04	5.90e-04	2.50e-04	6.12e-04	5.98e-04	1.93e-04	4.11e-04	1.73e-04	1.04e-03	5.27e-04	6.35e-04	1.09e-04	5.67e-04	1.17e-04	4.14e-04	1.43e-03	1.40e-04	9.53e-05	6.45e-04	5.19e-04	3.74e-03	5.98e-04	3.33e-04	6.33e-05	1.55e-03
NUP42	8.17e-03	7.35e-04	2.95e-03	1.32e-03	2.52e-04	1.17e-03	2.20e-03	1.13e-03	1.88e-03	1.80e-03	7.28e-04	2.16e-03	2.02e-03	3.37e-04	2.48e-04	1.98e-04	1.63e-04	1.77e-03	2.71e-03	2.24e-03	1.74e-03	1.95e-03	1.31e-04	6.26e-04	5.99e-04	5.75e-04	3.88e-04	9.67e-04	9.56e-04	5.21e-03	7.97e-04	2.92e-04	3.00e-03	2.02e-03	1.05e-03	1.65e-04	1.56e-03	2.87e-04	4.20e-03	4.45e-03	3.13e-04	2.16e-04	1.35e-03	4.33e-04	3.26e-03	3.94e-04	2.76e-04	1.47e-04	4.45e-03
SUCO	1.42e-03	7.65e-04	1.88e-03	1.27e-03	2.95e-04	1.49e-03	1.78e-03	1.63e-03	1.23e-02	2.37e-03	9.06e-04	7.91e-04	6.50e-04	2.99e-04	5.10e-04	5.46e-04	4.38e-04	3.00e-03	7.82e-03	5.39e-03	6.33e-03	4.27e-03	1.74e-04	5.95e-04	6.50e-04	7.24e-04	4.99e-04	1.15e-03	3.16e-03	4.55e-04	1.01e-03	2.82e-04	4.50e-03	1.77e-03	1.56e-03	2.46e-04	5.38e-04	1.94e-04	7.05e-04	1.74e-03	1.51e-04	1.18e-04	3.88e-03	4.04e-04	1.90e-03	5.18e-04	3.57e-04	1.63e-04	1.78e-03
CYC1	3.48e-03	4.74e-03	1.89e-03	3.67e-03	7.14e-03	5.74e-03	2.09e-03	2.83e-03	1.90e-03	2.24e-03	1.91e-03	1.13e-03	1.11e-03	2.24e-04	3.35e-04	5.11e-04	2.75e-04	2.69e-03	1.95e-03	1.95e-03	1.73e-03	2.12e-03	2.77e-04	5.64e-04	7.69e-04	4.11e-03	1.99e-02	8.14e-03	2.02e-02	8.11e-04	3.93e-03	1.60e-02	2.94e-03	1.43e-03	9.31e-04	1.40e-04	6.50e-04	1.32e-04	9.62e-04	3.04e-03	1.39e-04	1.48e-04	3.85e-04	4.08e-04	1.21e-03	3.76e-03	2.61e-04	3.49e-04	2.61e-03
MAN1A1	4.38e-03	8.86e-04	1.18e-03	1.53e-03	2.23e-04	1.28e-03	2.62e-03	2.08e-03	2.59e-03	2.90e-03	1.47e-03	8.48e-04	5.72e-04	7.06e-04	4.47e-03	5.22e-03	3.42e-02	4.09e-03	5.01e-03	6.03e-03	4.43e-03	6.34e-03	1.04e-04	5.82e-04	7.42e-04	2.51e-03	3.99e-04	1.63e-03	1.85e-03	2.97e-04	7.52e-04	5.10e-04	1.91e-03	7.78e-04	1.21e-03	1.15e-04	5.54e-04	3.27e-04	9.53e-04	2.44e-03	1.76e-04	1.40e-04	1.37e-03	5.46e-04	1.34e-03	1.96e-03	7.29e-04	2.31e-04	1.66e-03
HSPA6	3.10e-03	1.74e-03	2.32e-03	1.82e-03	3.49e-04	1.85e-03	1.84e-03	1.48e-03	2.10e-03	2.23e-03	9.04e-04	1.63e-03	1.10e-03	3.36e-04	3.25e-04	3.27e-04	3.56e-04	2.83e-03	3.63e-03	3.34e-03	2.66e-03	2.47e-03	2.20e-04	5.85e-04	6.49e-04	7.13e-04	6.98e-04	1.02e-03	1.63e-03	8.38e-02	1.03e-03	8.14e-04	3.12e-03	1.32e-03	1.39e-03	1.62e-04	7.98e-04	2.00e-04	2.30e-03	2.52e-03	2.33e-04	1.53e-04	5.19e-04	4.23e-04	1.37e-03	4.41e-04	2.33e-04	3.84e-04	2.62e-03
HSPA5	2.74e-03	1.32e-03	2.48e-03	3.52e-03	3.86e-04	2.35e-03	2.99e-03	3.50e-03	3.79e-03	3.94e-03	1.49e-03	1.65e-03	1.82e-03	4.08e-04	8.43e-04	1.09e-03	6.53e-04	3.88e-03	5.65e-03	5.12e-03	3.76e-03	3.85e-03	4.60e-04	1.10e-03	1.06e-03	1.50e-03	7.92e-04	1.54e-03	2.32e-03	3.22e-02	1.17e-03	6.89e-04	5.87e-03	1.64e-03	2.08e-03	1.84e-04	7.03e-04	2.14e-04	1.66e-03	2.55e-03	2.73e-04	1.65e-04	6.01e-04	5.46e-04	2.12e-03	6.62e-04	3.32e-04	3.33e-04	2.69e-03
NDUFS1	1.93e-03	5.22e-03	1.72e-03	2.83e-03	3.17e-02	4.15e-02	2.14e-03	4.70e-03	1.76e-03	2.25e-03	2.01e-03	1.21e-03	9.23e-04	2.19e-04	3.14e-04	4.60e-04	2.99e-04	2.42e-03	2.12e-03	2.01e-03	1.64e-03	2.13e-03	1.82e-04	4.35e-04	7.32e-04	3.43e-03	1.25e-02	8.28e-03	7.34e-03	5.03e-04	6.25e-03	1.16e-02	1.64e-03	9.44e-04	8.42e-04	1.53e-04	5.25e-04	1.25e-04	6.35e-04	2.51e-03	1.18e-04	1.11e-04	3.67e-04	3.39e-04	1.17e-03	4.54e-04	2.05e-04	3.50e-04	1.43e-03
MT1F	1.17e-03	7.90e-04	1.04e-03	3.38e-03	3.26e-04	2.64e-03	3.12e-03	1.49e-03	1.71e-03	2.02e-03	9.64e-04	7.10e-04	4.08e-04	1.67e-04	3.61e-04	1.91e-04	1.15e-04	5.32e-03	1.96e-03	1.95e-03	5.42e-03	1.93e-03	7.98e-05	3.97e-04	6.72e-03	1.54e-03	6.64e-04	1.31e-03	1.29e-03	4.60e-04	8.70e-04	6.07e-04	1.61e-03	9.75e-04	7.98e-04	1.05e-04	4.58e-04	9.40e-05	5.96e-04	1.51e-03	9.85e-05	7.12e-05	6.06e-04	3.46e-04	7.51e-04	5.71e-04	4.67e-04	1.18e-04	1.31e-03
DBI	1.76e-03	5.96e-03	1.32e-03	2.16e-03	2.96e-03	7.63e-02	3.15e-03	2.16e-01	2.26e-03	2.69e-03	2.75e-02	9.20e-04	4.69e-04	2.34e-04	3.45e-04	3.09e-04	1.91e-04	5.64e-03	2.25e-03	2.28e-03	2.70e-03	2.47e-03	1.58e-03	4.19e-04	5.65e-04	1.35e-03	2.88e-03	1.98e-03	2.07e-03	4.89e-04	1.45e-03	8.12e-04	1.80e-03	8.76e-04	1.40e-03	1.51e-04	5.68e-04	1.12e-04	5.89e-04	2.75e-03	1.19e-04	8.87e-05	4.25e-04	3.44e-04	9.01e-04	4.68e-04	2.25e-04	2.82e-04	1.53e-03
UBAC2	2.13e-03	8.78e-04	1.57e-03	1.56e-03	3.17e-04	1.50e-03	2.11e-03	3.05e-03	3.26e-03	2.11e-03	2.32e-03	1.01e-03	3.23e-03	4.25e-04	1.00e-03	5.63e-04	3.09e-04	2.98e-03	3.08e-03	2.94e-03	2.33e-03	3.99e-03	1.43e-04	5.36e-04	8.81e-04	9.04e-04	5.26e-04	1.31e-03	1.33e-03	4.28e-04	7.87e-04	4.96e-04	1.77e-03	1.00e-03	1.23e-03	1.34e-04	5.76e-04	3.30e-04	1.03e-03	3.92e-03	3.39e-04	3.00e-04	1.15e-03	5.26e-04	3.50e-03	8.24e-04	2.84e-04	1.91e-04	2.48e-03
HERPUD1	1.40e-03	6.41e-04	1.23e-03	1.87e-03	2.26e-04	1.85e-03	2.27e-03	3.19e-03	3.46e-03	2.79e-03	9.27e-04	1.08e-03	4.00e-03	3.06e-04	4.79e-04	6.03e-04	3.31e-04	2.83e-03	3.60e-03	3.40e-03	3.19e-03	3.29e-03	1.51e-04	6.99e-04	1.62e-03	8.68e-04	4.32e-04	9.27e-04	1.17e-03	1.40e-03	8.30e-04	3.27e-04	1.69e-03	9.12e-04	3.46e-03	1.08e-04	4.46e-04	1.57e-04	9.21e-04	1.88e-03	1.58e-04	1.23e-04	4.93e-04	5.67e-04	1.31e-03	6.01e-04	3.31e-04	1.26e-04	2.10e-03
CDK11A	3.17e-03	6.44e-04	1.86e-03	2.01e-03	1.85e-04	8.58e-04	1.48e-03	1.07e-03	3.92e-03	3.77e-03	7.84e-04	4.72e-03	1.05e-03	1.43e-02	2.14e-04	1.81e-04	1.23e-04	2.23e-03	2.88e-03	3.08e-03	9.78e-02	3.03e-03	1.48e-04	5.43e-04	5.48e-04	7.39e-04	2.73e-04	1.00e-03	8.63e-04	6.37e-04	1.81e-03	1.73e-04	5.54e-03	2.08e-03	1.09e-03	1.63e-04	5.53e-04	1.52e-02	4.85e-03	2.39e-03	1.48e-02	1.52e-02	4.95e-03	2.07e-03	1.29e-03	1.11e-03	2.99e-04	7.87e-05	3.90e-03
ERGIC3	1.90e-03	8.30e-04	2.93e-03	6.46e-03	3.95e-04	2.37e-03	2.82e-03	1.39e-03	2.16e-03	2.19e-03	9.55e-04	8.24e-04	7.33e-04	2.70e-04	9.33e-04	2.82e-03	1.01e-03	3.34e-03	7.84e-03	6.52e-03	4.46e-03	3.87e-03	1.15e-04	8.52e-04	6.03e-04	1.04e-03	1.84e-03	2.99e-03	2.57e-03	3.18e-04	1.01e-03	3.94e-04	2.86e-03	9.37e-04	1.11e-03	1.12e-04	5.89e-04	1.79e-04	1.07e-03	1.83e-03	6.05e-04	2.80e-04	5.57e-04	3.98e-04	2.01e-03	8.77e-04	2.49e-04	9.90e-05	1.86e-03
HOOK2	1.67e-03	8.69e-04	1.57e-03	1.01e-03	2.29e-04	8.09e-04	5.08e-03	1.92e-03	2.27e-03	2.82e-03	1.86e-03	1.63e-03	6.39e-04	6.93e-04	2.82e-04	2.77e-04	2.21e-04	2.20e-03	3.65e-03	3.25e-03	2.41e-03	3.76e-03	9.81e-05	1.87e-03	6.40e-04	6.91e-04	2.90e-04	7.64e-04	9.04e-04	3.23e-04	6.41e-04	1.87e-04	3.68e-03	1.49e-03	8.46e-04	1.05e-04	7.60e-04	6.69e-04	5.08e-02	2.74e-03	7.70e-04	6.24e-04	2.59e-03	6.04e-04	1.06e-03	4.69e-04	3.29e-04	9.67e-05	2.39e-03
NOP10	9.58e-03	1.41e-03	2.22e-02	1.73e-03	4.55e-04	1.11e-03	1.61e-03	1.22e-03	1.86e-03	2.03e-03	8.25e-04	1.59e-03	1.81e-03	2.58e-04	3.61e-04	3.49e-04	2.10e-04	1.71e-03	1.81e-03	1.69e-03	1.66e-03	1.79e-03	1.09e-04	6.15e-04	1.02e-03	7.59e-04	8.45e-04	2.09e-03	1.30e-03	5.07e-04	9.31e-04	1.11e-03	1.81e-02	4.97e-02	2.04e-03	3.13e-04	1.31e-01	2.49e-04	1.15e-03	3.33e-03	2.14e-04	1.48e-04	4.92e-04	4.60e-04	1.04e-03	4.87e-04	2.50e-04	1.64e-04	1.70e-03
CLASP1	2.01e-03	6.21e-04	1.60e-03	1.64e-03	1.66e-04	8.31e-04	1.59e-03	1.28e-03	5.01e-03	2.04e-03	8.64e-04	4.22e-03	9.05e-04	1.09e-02	2.11e-04	2.06e-04	1.54e-04	2.50e-03	3.59e-03	3.34e-03	3.49e-03	3.92e-03	1.63e-04	7.24e-04	7.76e-04	1.03e-03	3.00e-04	9.90e-04	9.72e-04	8.95e-04	1.30e-03	1.82e-04	2.56e-03	2.08e-03	1.54e-03	1.53e-04	5.61e-04	1.14e-02	4.13e-02	3.73e-03	1.10e-02	1.12e-02	5.69e-03	1.67e-03	1.58e-03	4.14e-04	4.97e-04	9.47e-05	1.18e-02
ILVBL	1.53e-03	4.25e-03	1.09e-03	7.42e-03	1.43e-03	5.19e-03	7.44e-03	3.00e-03	1.98e-03	2.04e-03	2.44e-03	1.28e-02	6.29e-04	2.24e-04	2.36e-04	2.36e-04	1.36e-04	2.75e-03	3.04e-03	3.04e-03	2.16e-03	2.26e-03	9.90e-05	4.10e-04	7.47e-04	1.79e-01	3.44e-02	2.61e-03	3.89e-03	2.54e-04	2.47e-02	1.25e-03	1.49e-03	4.88e-03	7.86e-04	1.53e-04	4.00e-04	1.52e-04	8.23e-04	1.66e-03	1.51e-04	1.32e-04	4.72e-04	3.47e-04	2.07e-03	4.43e-04	4.39e-04	1.92e-04	1.65e-03
FMNL2	3.18e-03	5.25e-04	1.30e-03	1.02e-03	2.05e-04	9.45e-04	2.21e-03	1.00e-03	1.95e-03	1.92e-03	5.65e-04	1.99e-03	1.70e-03	7.17e-04	1.92e-04	1.77e-04	1.21e-04	1.83e-03	4.18e-03	4.43e-03	2.01e-03	4.89e-03	1.77e-01	1.29e-03	4.86e-04	9.58e-04	2.82e-04	8.91e-04	1.97e-02	4.56e-04	6.39e-04	1.85e-04	1.65e-03	1.24e-03	7.71e-04	2.50e-04	7.12e-04	1.85e-04	8.90e-04	2.74e-03	1.78e-04	1.14e-04	1.47e-03	3.52e-04	7.61e-04	3.49e-04	2.99e-04	9.46e-05	1.08e-02
SEC63	4.34e-03	1.63e-03	2.08e-03	6.82e-02	4.09e-04	2.69e-02	2.64e-03	2.76e-03	2.70e-03	2.51e-03	3.80e-03	1.18e-03	6.94e-04	3.17e-04	9.95e-04	2.15e-03	1.00e-03	3.44e-03	6.84e-03	5.92e-03	3.45e-03	5.38e-03	7.90e-04	8.62e-04	1.02e-03	1.05e-03	1.10e-03	3.08e-03	3.05e-03	1.55e-03	8.44e-04	8.64e-04	1.92e-03	1.01e-03	1.69e-03	1.35e-04	7.82e-04	2.03e-04	1.08e-03	2.36e-03	1.97e-04	1.41e-04	5.91e-04	4.26e-04	2.09e-03	8.03e-04	3.17e-04	1.98e-04	2.06e-03
PIGV	1.24e-02	6.46e-03	3.78e-03	1.50e-03	3.12e-04	1.31e-03	1.83e-03	1.74e-03	2.31e-03	2.84e-03	1.65e-03	7.83e-04	9.03e-04	5.23e-04	2.42e-02	1.11e-02	2.08e-02	3.87e-03	2.56e-03	2.27e-03	2.03e-03	2.48e-03	2.50e-04	4.38e-04	7.30e-04	2.14e-03	8.73e-04	3.71e-03	3.56e-03	2.95e-04	9.87e-04	4.59e-04	1.73e-03	7.75e-04	6.92e-03	1.07e-04	7.29e-04	2.38e-04	7.08e-04	2.18e-03	1.48e-04	1.17e-04	8.24e-04	3.33e-04	8.90e-04	2.26e-03	4.66e-03	2.07e-04	1.79e-03
SLC39A5	1.28e-03	8.48e-04	1.14e-03	2.60e-03	2.64e-04	3.96e-03	2.50e-03	1.40e-03	1.87e-03	2.55e-03	6.60e-04	7.91e-04	4.18e-04	1.68e-04	2.94e-04	2.09e-04	1.41e-04	3.10e-03	1.92e-03	1.86e-03	5.08e-03	1.87e-03	1.13e-04	4.06e-04	2.73e-03	2.63e-03	4.35e-04	1.10e-03	1.08e-03	3.15e-04	7.26e-04	2.83e-04	1.55e-03	8.50e-04	7.71e-04	1.97e-04	5.44e-04	1.01e-04	1.20e-03	1.59e-03	1.12e-04	7.52e-05	4.12e-04	2.89e-04	6.95e-04	6.61e-04	4.14e-04	1.01e-04	1.63e-03
GORASP2	3.32e-03	2.29e-03	1.88e-03	1.23e-03	2.72e-04	2.25e-03	3.32e-03	4.15e-03	2.61e-03	1.39e-02	1.87e-03	1.08e-03	6.14e-04	8.77e-04	4.18e-04	5.15e-04	2.88e-04	3.88e-03	9.93e-03	8.84e-03	3.89e-03	7.95e-03	2.25e-04	5.03e-04	5.89e-04	1.75e-03	5.61e-04	1.32e-03	1.59e-03	3.74e-04	7.44e-04	2.33e-04	2.18e-03	8.96e-04	9.22e-04	1.62e-04	5.06e-04	2.71e-04	2.59e-03	1.46e-02	2.46e-04	2.04e-04	1.83e-03	7.32e-04	1.87e-03	6.07e-04	2.94e-04	1.59e-04	6.84e-03
TUBA1A	3.26e-03	6.59e-04	2.17e-03	2.05e-03	2.07e-04	9.29e-04	1.92e-03	1.31e-03	4.09e-03	2.26e-03	8.38e-04	3.69e-03	7.53e-04	9.77e-03	2.32e-04	2.12e-04	1.46e-04	2.82e-03	4.24e-03	4.24e-03	3.40e-03	5.52e-03	1.69e-04	7.31e-04	6.78e-04	1.06e-03	4.37e-04	1.69e-03	1.49e-03	5.27e-04	1.42e-03	2.83e-04	2.84e-03	1.79e-03	1.32e-03	1.75e-04	6.03e-04	1.06e-02	6.50e-03	2.66e-03	1.02e-02	1.02e-02	1.86e-02	1.59e-03	2.08e-03	4.36e-04	2.34e-04	9.37e-05	8.79e-03
ZFP36	3.20e-03	6.83e-04	6.21e-03	1.76e-03	2.27e-04	9.58e-04	2.24e-03	1.26e-03	3.21e-03	2.79e-03	7.22e-04	1.33e-03	7.90e-04	3.35e-04	2.64e-04	3.07e-04	1.45e-04	2.36e-03	4.24e-03	2.59e-03	2.79e-03	2.32e-03	1.30e-04	7.21e-04	5.15e-04	6.80e-04	3.23e-04	8.74e-04	1.05e-03	4.52e-04	7.07e-04	2.21e-04	2.73e-03	1.82e-03	1.17e-03	1.45e-04	1.74e-03	1.60e-04	1.22e-03	2.40e-03	1.47e-04	1.00e-04	1.89e-03	4.48e-04	9.69e-04	8.05e-04	2.25e-04	1.07e-04	1.86e-03
MFAP2	1.79e-03	5.87e-04	1.02e-03	1.37e-03	1.54e-04	7.95e-04	2.40e-03	1.18e-03	5.23e-03	3.11e-02	1.16e-03	7.57e-04	5.82e-04	3.26e-04	2.70e-04	3.03e-04	1.46e-04	2.95e-03	2.30e-03	1.96e-03	2.68e-03	3.08e-03	2.05e-04	3.54e-04	5.34e-04	8.56e-04	2.78e-04	1.26e-03	8.84e-04	2.76e-04	1.09e-03	1.94e-04	1.66e-03	9.15e-04	7.49e-04	1.75e-04	4.99e-04	1.25e-04	8.16e-04	1.61e-03	1.26e-04	1.42e-04	1.22e-03	3.24e-04	1.02e-03	6.46e-03	2.03e-03	8.05e-05	2.44e-03
TCTN2	1.46e-03	5.01e-04	1.24e-03	1.69e-03	1.55e-04	7.13e-04	1.39e-03	9.92e-04	4.77e-03	1.75e-03	7.21e-04	4.49e-03	6.03e-04	1.48e-02	1.93e-04	1.72e-04	1.27e-04	2.54e-03	2.68e-03	2.84e-03	2.85e-03	3.72e-03	2.09e-04	5.78e-04	4.93e-04	8.54e-04	2.98e-04	1.02e-03	7.64e-04	3.16e-04	1.45e-03	1.67e-04	1.86e-03	1.13e-03	1.85e-03	1.65e-04	4.76e-04	1.58e-02	6.05e-03	2.25e-03	1.55e-02	1.57e-02	6.26e-03	2.24e-03	2.95e-03	3.74e-04	1.75e-04	7.12e-05	5.26e-03
CYB5R2	1.41e-03	1.04e-03	1.43e-03	3.08e-03	8.02e-04	2.75e-03	2.14e-03	3.37e-03	2.22e-03	2.27e-03	1.05e-03	7.73e-04	5.51e-04	1.89e-04	2.88e-04	1.78e-03	1.94e-04	2.22e-03	2.46e-03	2.13e-03	1.65e-03	1.81e-03	9.23e-05	4.96e-04	5.80e-04	8.56e-04	6.45e-04	7.47e-04	8.66e-04	2.53e-04	1.03e-03	4.15e-04	1.96e-03	7.22e-04	1.54e-03	1.56e-04	4.04e-04	1.16e-04	5.07e-04	1.81e-03	1.48e-04	8.52e-05	4.28e-04	3.84e-04	1.06e-03	5.29e-04	2.87e-04	1.51e-04	1.77e-03
EMC2	1.87e-03	7.42e-04	1.49e-03	1.81e-03	3.70e-04	1.61e-03	1.87e-03	3.27e-03	2.62e-03	2.70e-03	3.32e-03	9.21e-04	6.26e-04	3.23e-04	1.09e-03	1.36e-03	4.73e-04	2.49e-03	2.85e-03	3.11e-03	2.41e-03	3.00e-03	1.41e-04	4.14e-04	9.37e-04	1.17e-03	8.05e-04	1.85e-03	3.98e-03	5.28e-04	8.23e-04	4.04e-04	1.43e-03	8.80e-04	1.02e-03	2.00e-04	4.76e-04	1.77e-04	1.21e-03	1.86e-02	1.84e-04	3.80e-04	5.67e-04	4.30e-04	6.35e-03	1.54e-03	3.05e-04	2.15e-04	2.16e-03
NDUFA1	3.04e-03	2.26e-03	1.86e-03	1.92e-03	3.77e-02	4.96e-03	2.09e-03	3.13e-03	1.67e-03	1.99e-03	1.38e-03	1.20e-03	1.40e-03	2.00e-04	2.71e-04	4.87e-04	3.13e-04	2.41e-03	1.68e-03	1.63e-03	1.50e-03	1.86e-03	1.78e-04	3.92e-04	7.84e-04	3.75e-03	3.17e-02	1.21e-02	9.76e-03	3.97e-04	2.13e-03	5.75e-03	1.72e-03	9.13e-04	7.80e-04	1.16e-04	6.11e-04	1.16e-04	6.66e-04	1.02e-02	1.18e-04	1.05e-04	3.20e-04	2.88e-04	1.08e-03	4.24e-04	1.91e-04	4.35e-04	1.33e-03
HSCB	2.07e-03	4.00e-03	1.93e-03	3.56e-03	2.32e-03	4.65e-03	2.15e-03	2.10e-03	2.30e-03	1.89e-03	2.00e-03	9.22e-04	1.20e-03	2.80e-04	5.10e-04	3.69e-04	2.34e-04	2.44e-03	2.92e-03	2.72e-03	3.08e-03	2.22e-03	2.02e-04	1.95e-03	6.29e-04	1.69e-03	3.44e-03	2.97e-03	3.04e-03	2.33e-03	1.81e-03	1.81e-02	1.72e-03	1.04e-03	1.31e-03	2.00e-04	6.22e-04	1.88e-04	1.04e-03	1.11e-02	1.83e-04	1.61e-04	4.68e-04	3.97e-04	1.08e-03	4.75e-04	2.28e-04	9.00e-04	1.63e-03
TUBB4A	3.41e-03	9.86e-04	1.95e-03	1.89e-03	2.10e-04	9.39e-04	2.05e-03	1.28e-03	6.06e-03	2.52e-03	8.18e-04	3.50e-03	1.51e-03	1.00e-02	2.25e-04	2.17e-04	2.62e-04	4.90e-03	3.49e-03	3.64e-03	4.28e-03	5.19e-03	1.64e-04	8.04e-04	6.63e-04	1.61e-03	4.27e-04	1.12e-03	1.21e-03	5.70e-04	1.40e-03	2.48e-04	2.74e-03	1.55e-03	1.33e-03	1.61e-04	5.64e-04	1.07e-02	5.58e-03	2.77e-03	1.04e-02	1.06e-02	5.70e-03	1.60e-03	1.59e-03	4.62e-04	2.43e-04	9.05e-05	6.87e-03
NUP35	7.87e-03	8.36e-04	2.62e-03	1.37e-03	2.47e-04	1.16e-03	4.18e-03	1.20e-03	1.98e-03	1.94e-03	7.47e-04	2.38e-03	4.26e-03	3.86e-04	2.61e-04	2.19e-04	1.72e-04	2.04e-03	2.95e-03	2.32e-03	2.04e-03	2.01e-03	1.30e-04	5.92e-04	5.48e-04	6.05e-04	4.08e-04	9.94e-04	9.96e-04	5.19e-03	7.85e-04	3.04e-04	2.83e-03	2.02e-03	1.08e-03	1.34e-04	1.56e-03	2.80e-04	4.87e-03	3.31e-03	2.84e-04	2.25e-04	6.37e-04	6.79e-04	1.33e-03	1.02e-03	7.34e-04	1.46e-04	4.89e-03
CC2D2A	1.58e-03	5.31e-04	1.29e-03	1.66e-03	1.63e-04	7.19e-04	1.48e-03	1.02e-03	5.00e-03	1.78e-03	7.49e-04	4.34e-03	6.26e-04	1.36e-02	2.21e-04	2.09e-04	1.41e-04	2.46e-03	2.78e-03	2.92e-03	2.86e-03	4.31e-03	6.23e-04	5.76e-04	5.61e-04	8.29e-04	2.78e-04	9.82e-04	8.03e-04	3.23e-04	1.45e-03	1.68e-04	1.89e-03	1.11e-03	2.41e-03	1.84e-04	4.98e-04	1.46e-02	5.87e-03	2.55e-03	1.46e-02	1.44e-02	6.51e-03	3.15e-03	1.62e-03	7.87e-04	1.96e-04	6.93e-05	5.12e-03
C16orf78	1.73e-03	4.60e-04	2.88e-03	6.88e-04	1.78e-04	5.77e-04	9.45e-04	1.02e-03	1.55e-03	1.24e-03	4.67e-04	1.18e-03	6.11e-04	2.93e-04	1.67e-04	1.51e-04	9.44e-05	1.56e-03	1.48e-03	1.51e-03	1.59e-03	1.68e-03	7.12e-05	3.70e-04	4.31e-04	3.79e-04	2.03e-04	4.78e-04	4.36e-04	2.12e-04	3.74e-04	1.27e-04	2.02e-03	7.87e-04	4.29e-03	9.34e-05	6.48e-04	2.24e-04	3.42e-03	1.41e-03	2.29e-04	1.94e-04	4.79e-04	3.05e-04	8.67e-04	2.83e-04	1.73e-04	6.00e-05	3.00e-03
FOXRED1	1.69e-03	3.24e-03	2.16e-03	2.34e-03	4.65e-02	4.75e-03	2.09e-03	3.09e-03	1.51e-03	1.96e-03	1.19e-03	8.84e-04	9.60e-04	1.82e-04	2.56e-04	3.68e-04	2.75e-04	2.74e-03	1.46e-03	1.37e-03	1.40e-03	1.63e-03	1.45e-04	4.74e-04	7.40e-04	2.82e-03	1.09e-02	5.61e-03	4.48e-03	3.82e-04	2.23e-03	1.38e-02	1.59e-03	8.57e-04	7.52e-04	1.24e-04	5.02e-04	1.20e-04	5.61e-04	2.17e-03	1.17e-04	7.44e-04	3.51e-04	2.63e-04	8.64e-04	3.76e-04	1.80e-04	3.58e-04	1.21e-03
MTX2	1.49e-03	3.57e-03	1.28e-03	2.37e-03	2.82e-03	5.00e-03	2.66e-03	2.17e-03	2.35e-03	2.82e-03	1.25e-03	1.09e-03	7.00e-04	1.86e-04	2.88e-04	3.53e-04	2.15e-04	2.66e-03	1.78e-03	1.78e-03	1.64e-03	2.17e-03	1.16e-04	6.91e-04	4.99e-04	1.36e-03	6.13e-03	3.48e-03	3.38e-03	7.96e-04	7.25e-03	4.51e-03	1.67e-03	9.13e-04	7.48e-04	1.04e-04	4.69e-04	1.12e-04	5.87e-04	3.40e-03	1.21e-04	9.05e-05	3.94e-04	2.94e-04	1.21e-03	4.49e-04	2.31e-04	4.87e-04	4.76e-03
TUBA4A	3.28e-03	6.81e-04	2.07e-03	1.74e-03	2.25e-04	9.99e-04	1.80e-03	1.38e-03	7.29e-03	2.24e-03	8.73e-04	3.62e-03	7.13e-04	9.75e-03	2.44e-04	2.19e-04	1.57e-04	2.67e-03	3.76e-03	3.89e-03	3.29e-03	5.02e-03	1.89e-04	7.74e-04	6.80e-04	1.11e-03	4.47e-04	1.20e-03	1.07e-03	4.53e-04	1.51e-03	3.59e-04	2.62e-03	1.71e-03	1.35e-03	1.65e-04	5.83e-04	1.04e-02	5.91e-03	2.62e-03	1.01e-02	1.02e-02	1.83e-02	1.55e-03	3.21e-03	4.26e-04	2.50e-04	9.47e-05	7.55e-03
GLCE	1.44e-03	6.77e-04	8.19e-04	1.01e-03	1.59e-04	7.49e-04	1.98e-03	1.17e-03	2.73e-03	9.03e-03	8.20e-04	8.93e-04	4.43e-04	1.65e-04	5.60e-04	2.72e-04	1.52e-04	2.56e-03	3.03e-03	2.64e-03	1.33e-03	2.73e-03	7.03e-05	7.35e-04	6.49e-04	5.07e-04	2.02e-04	6.68e-04	5.95e-04	2.27e-04	1.03e-03	1.56e-04	1.53e-03	7.05e-04	1.38e-03	1.20e-04	4.25e-04	9.33e-05	4.52e-04	1.70e-03	9.47e-05	7.36e-05	3.36e-04	3.10e-04	8.77e-04	3.81e-02	8.43e-02	5.70e-05	1.50e-03
MT1E	1.08e-03	7.85e-04	1.05e-03	3.33e-03	3.25e-04	2.69e-03	3.15e-03	2.00e-03	1.91e-03	2.06e-03	9.64e-04	7.10e-04	4.08e-04	1.68e-04	3.53e-04	1.90e-04	1.13e-04	4.15e-03	2.01e-03	2.00e-03	5.28e-03	1.92e-03	7.94e-05	3.89e-04	6.66e-03	1.47e-03	6.59e-04	1.27e-03	1.26e-03	5.04e-04	8.70e-04	6.04e-04	1.61e-03	1.00e-03	7.79e-04	1.02e-04	4.56e-04	9.34e-05	5.94e-04	1.49e-03	9.81e-05	7.08e-05	6.00e-04	3.45e-04	7.51e-04	5.68e-04	4.61e-04	1.18e-04	1.32e-03
CEP41	2.09e-03	7.68e-04	1.35e-03	1.66e-03	2.00e-04	1.27e-03	1.57e-03	1.11e-03	4.11e-03	2.08e-03	8.00e-04	4.00e-03	7.21e-04	1.33e-02	2.42e-04	2.09e-04	1.47e-04	2.67e-03	3.40e-03	3.45e-03	3.70e-03	3.46e-03	3.63e-04	5.82e-04	5.88e-04	9.58e-04	3.01e-04	1.03e-03	8.69e-04	3.07e-04	1.46e-03	1.78e-04	1.94e-03	1.56e-03	1.29e-03	2.89e-04	5.00e-04	1.42e-02	6.13e-03	2.87e-03	1.39e-02	1.41e-02	5.62e-03	2.83e-03	4.09e-03	1.69e-03	8.50e-04	7.71e-05	5.46e-03
STXBP3	1.41e-03	7.32e-04	1.10e-03	2.65e-03	2.06e-04	1.22e-03	3.18e-03	2.01e-03	2.53e-03	2.28e-03	8.78e-04	1.02e-03	5.19e-04	3.97e-04	3.08e-04	3.44e-04	1.74e-04	9.03e-03	9.87e-03	8.00e-03	1.00e-02	2.06e-02	1.30e-04	1.28e-03	2.22e-03	1.64e-03	5.50e-04	2.76e-03	2.62e-03	3.31e-04	9.45e-04	2.18e-04	2.00e-03	1.23e-03	1.02e-03	1.10e-04	4.91e-04	3.27e-04	1.11e-03	6.75e-03	2.39e-04	2.15e-04	6.23e-04	3.98e-04	2.35e-03	4.36e-04	2.14e-04	1.17e-04	2.87e-03
MFAP3L	1.19e-03	6.30e-03	9.45e-04	1.48e-03	1.57e-04	8.81e-04	3.95e-03	1.02e-03	1.63e-03	4.58e-03	8.15e-04	1.58e-03	4.18e-04	2.45e-04	1.86e-04	2.26e-04	1.03e-04	1.75e-03	2.57e-03	8.00e-03	1.48e-03	1.99e-03	7.48e-05	3.17e-04	4.46e-04	6.07e-04	2.73e-04	5.55e-04	5.57e-04	2.21e-04	1.04e-03	1.47e-04	1.76e-03	9.75e-04	7.83e-04	1.01e-04	4.18e-04	1.02e-04	5.41e-04	2.00e-03	1.25e-04	8.80e-05	8.49e-04	7.66e-04	9.54e-04	5.64e-04	3.15e-04	8.43e-05	1.53e-03
NOB1	8.78e-03	1.38e-03	9.72e-02	1.59e-03	3.30e-04	1.09e-03	1.57e-03	1.45e-03	1.55e-03	3.48e-03	8.53e-04	2.22e-03	1.00e-03	3.33e-04	4.98e-04	5.45e-04	2.24e-04	2.15e-03	2.06e-03	1.91e-03	1.92e-03	1.79e-03	1.06e-04	8.08e-04	6.30e-04	6.74e-04	5.37e-04	1.04e-03	1.22e-03	3.45e-04	7.94e-04	7.14e-03	5.25e-03	2.35e-03	1.46e-03	3.50e-04	7.37e-02	2.65e-04	1.09e-03	2.37e-03	2.39e-04	2.03e-04	5.80e-04	5.33e-04	1.21e-03	4.85e-04	2.12e-04	2.76e-04	1.81e-03
SAMM50	2.13e-03	2.71e-03	1.70e-03	3.43e-03	3.07e-03	4.18e-03	2.66e-03	4.05e-03	4.28e-03	2.69e-03	2.07e-03	9.14e-04	7.50e-04	2.18e-04	3.09e-04	5.69e-04	2.15e-04	2.27e-03	2.14e-03	2.02e-03	1.77e-03	2.55e-03	1.59e-04	5.86e-04	6.28e-04	1.63e-03	5.47e-03	2.73e-03	3.36e-03	1.62e-03	1.54e-03	6.87e-03	1.62e-03	8.94e-04	8.47e-04	1.38e-04	6.51e-04	1.35e-04	6.86e-04	2.94e-03	1.75e-04	1.06e-04	4.61e-04	3.25e-04	1.10e-03	9.23e-04	5.58e-04	1.60e-03	1.95e-03
EMC4	3.52e-03	9.45e-04	1.79e-03	4.04e-03	3.68e-04	1.19e-03	1.68e-03	2.84e-03	7.74e-03	2.12e-03	1.32e-03	9.79e-04	5.57e-04	2.77e-04	1.02e-03	8.98e-04	4.11e-04	2.44e-03	2.46e-03	3.40e-03	1.74e-03	2.63e-03	2.56e-04	4.33e-04	8.06e-04	1.06e-03	6.57e-04	2.58e-03	1.45e-03	3.23e-04	7.75e-04	6.77e-04	1.52e-03	9.13e-04	2.34e-03	1.41e-04	5.22e-04	1.47e-04	1.24e-03	3.00e-03	1.47e-04	1.12e-04	6.06e-04	3.49e-04	9.46e-03	8.32e-04	2.80e-04	2.57e-04	2.29e-03
RHBDD3	2.08e-03	1.07e-03	1.36e-03	9.35e-04	2.72e-04	1.26e-03	1.63e-03	1.88e-03	3.26e-03	3.20e-03	8.90e-04	8.27e-04	4.83e-04	2.18e-04	1.99e-04	1.70e-04	1.10e-04	1.94e-03	2.52e-03	2.48e-03	1.57e-03	2.68e-03	9.15e-05	5.05e-04	4.87e-04	6.26e-04	3.16e-04	8.71e-04	7.38e-04	5.38e-04	9.46e-04	3.12e-04	1.31e-03	8.18e-04	7.17e-04	3.86e-04	8.02e-04	1.56e-04	6.21e-04	1.83e-03	3.07e-04	1.23e-04	7.44e-04	3.98e-04	7.88e-04	1.47e-03	3.75e-04	9.85e-05	1.58e-03
NCCRP1	8.71e-04	4.25e-04	1.21e-03	1.20e-03	1.40e-04	9.99e-04	1.25e-03	1.14e-03	1.99e-03	2.17e-03	6.57e-04	7.88e-04	3.80e-04	1.45e-04	1.21e-04	1.06e-04	1.05e-04	1.24e-03	1.67e-03	1.54e-03	1.06e-03	1.56e-03	5.15e-05	2.82e-04	4.17e-04	5.10e-04	1.10e-03	4.43e-04	5.89e-04	1.76e-04	4.30e-04	7.84e-04	1.94e-03	1.64e-03	4.87e-04	7.23e-05	2.76e-04	1.06e-04	5.55e-04	1.62e-03	9.30e-05	9.04e-05	3.80e-04	2.92e-04	9.73e-04	2.45e-04	1.40e-04	5.94e-05	1.16e-03
OPTN	1.74e-03	1.01e-03	1.90e-03	2.54e-03	2.55e-04	1.05e-03	2.22e-03	1.88e-03	3.07e-03	3.50e-03	1.71e-03	2.97e-03	1.25e-03	9.25e-03	3.03e-04	2.45e-04	1.74e-04	6.27e-03	5.38e-03	5.13e-03	3.55e-03	8.96e-03	1.53e-04	2.21e-03	5.93e-04	8.96e-04	4.27e-04	1.45e-03	1.27e-03	8.02e-04	1.22e-03	3.76e-04	2.18e-03	1.25e-03	1.02e-03	1.50e-04	5.15e-04	9.75e-03	3.60e-03	2.24e-03	9.49e-03	9.77e-03	3.56e-03	1.53e-03	7.31e-03	4.97e-04	2.73e-04	1.62e-04	3.67e-03
WASHC1	1.51e-03	4.25e-04	2.56e-03	8.94e-04	1.21e-04	6.30e-04	1.90e-03	1.06e-03	2.06e-03	1.64e-03	5.55e-04	2.34e-03	4.17e-04	2.89e-04	1.65e-04	1.52e-04	1.41e-04	2.17e-03	6.43e-03	8.11e-03	9.08e-03	7.88e-03	8.48e-05	6.69e-03	4.47e-04	1.71e-03	2.62e-04	8.24e-04	1.10e-03	2.97e-04	4.87e-04	1.40e-04	1.47e-03	6.18e-04	1.42e-03	8.77e-05	7.06e-04	2.09e-04	8.26e-04	1.67e-03	2.17e-04	1.76e-04	1.27e-03	3.89e-04	2.60e-03	3.13e-04	1.63e-04	9.74e-05	2.11e-03
ZNF598	3.93e-03	1.52e-03	3.62e-03	1.04e-03	2.13e-04	9.18e-04	1.25e-03	1.28e-03	1.63e-03	1.93e-03	1.53e-03	1.08e-03	8.31e-04	2.72e-04	2.48e-04	4.08e-04	3.16e-04	1.69e-03	1.86e-03	1.73e-03	1.46e-03	3.31e-03	9.60e-05	5.50e-04	5.46e-04	6.27e-04	3.28e-04	8.75e-04	1.13e-03	7.57e-04	9.81e-04	2.33e-04	2.92e-03	1.30e-03	1.92e-03	1.76e-04	1.28e-03	2.20e-04	1.22e-03	2.41e-03	2.15e-04	2.04e-04	6.17e-04	8.98e-04	2.26e-03	3.65e-04	2.85e-04	1.02e-04	2.20e-03
NUP50	8.38e-03	8.03e-04	2.85e-03	1.72e-03	2.58e-04	1.38e-03	2.11e-03	1.33e-03	1.91e-03	1.92e-03	7.86e-04	2.72e-03	3.25e-03	4.03e-04	2.52e-04	2.14e-04	1.72e-04	1.87e-03	3.31e-03	2.60e-03	2.07e-03	2.29e-03	1.21e-04	6.18e-04	5.74e-04	6.67e-04	4.20e-04	9.89e-04	1.21e-03	4.81e-03	9.18e-04	2.98e-04	4.11e-03	3.47e-03	1.45e-03	1.50e-04	1.49e-03	2.66e-04	4.84e-03	1.49e-02	2.65e-04	2.07e-04	9.69e-04	4.65e-04	1.41e-03	4.16e-04	2.76e-04	1.48e-04	5.10e-03
PIGX	1.68e-03	1.03e-03	6.46e-03	1.05e-03	1.93e-04	7.85e-04	1.41e-03	1.56e-03	1.81e-03	2.52e-03	9.37e-04	6.08e-04	8.12e-04	2.41e-04	9.88e-03	9.65e-03	6.88e-03	2.43e-03	6.88e-03	6.48e-03	1.52e-03	4.86e-03	9.42e-05	3.53e-04	4.69e-04	1.19e-03	4.10e-04	1.18e-03	9.41e-04	4.53e-04	6.16e-04	2.83e-04	1.18e-03	5.85e-04	1.82e-03	8.18e-05	7.52e-04	1.00e-04	4.72e-04	2.91e-03	1.05e-04	7.98e-05	3.45e-04	2.65e-04	7.35e-04	8.56e-03	1.39e-01	1.13e-04	1.59e-03
DDX19B	5.02e-03	5.42e-04	6.06e-03	9.76e-04	1.81e-04	8.68e-04	1.54e-03	1.04e-03	1.36e-03	1.47e-03	6.03e-04	2.49e-03	2.53e-03	2.85e-04	2.65e-04	2.31e-04	1.29e-04	1.42e-03	3.23e-03	1.76e-03	1.48e-03	2.00e-03	1.05e-04	1.60e-03	4.33e-04	5.39e-04	3.16e-04	1.10e-03	8.26e-04	7.57e-04	7.88e-04	2.02e-04	3.34e-03	1.94e-03	1.21e-03	1.18e-04	1.46e-03	1.71e-04	2.80e-03	2.56e-03	1.78e-04	1.26e-04	4.69e-04	3.37e-04	1.47e-03	3.63e-04	2.17e-04	1.02e-04	2.12e-03
N4BP1	1.70e-03	5.31e-04	1.57e-03	9.68e-04	1.04e-03	7.71e-04	1.35e-03	9.85e-04	3.15e-03	1.63e-03	1.67e-03	9.97e-04	4.87e-04	2.08e-04	2.09e-04	2.26e-04	1.18e-04	1.86e-03	2.20e-03	2.13e-03	1.53e-03	3.30e-03	9.51e-05	5.23e-04	7.38e-04	8.92e-04	6.63e-04	1.46e-02	1.04e-03	2.35e-04	5.06e-04	4.47e-04	2.07e-03	1.16e-03	1.16e-03	1.41e-04	4.58e-04	1.09e-04	6.11e-04	1.59e-03	1.17e-04	8.40e-05	9.89e-04	3.35e-04	2.04e-03	2.91e-04	2.12e-04	7.62e-05	1.55e-03
CCDC184	1.52e-03	7.97e-04	1.08e-03	8.52e-04	3.86e-04	1.61e-03	1.80e-03	1.90e-03	1.48e-03	1.58e-03	3.76e-02	8.80e-04	3.34e-04	1.78e-04	2.10e-04	1.76e-04	9.77e-05	1.93e-03	1.93e-03	2.05e-03	1.62e-03	2.82e-03	1.13e-04	3.66e-04	1.21e-02	4.85e-04	2.51e-04	5.83e-04	5.94e-04	1.84e-04	5.77e-04	2.25e-04	1.33e-03	2.65e-03	2.37e-03	1.04e-04	3.40e-04	1.13e-04	1.46e-03	2.46e-03	1.30e-04	1.09e-04	4.47e-04	2.62e-04	5.63e-04	3.80e-04	2.40e-04	4.88e-04	2.39e-03
IDH3G	2.06e-03	8.13e-03	1.94e-03	3.35e-03	2.60e-03	1.00e-02	2.43e-03	5.39e-03	1.96e-03	2.29e-03	9.45e-02	1.01e-03	9.70e-04	2.38e-04	5.05e-04	4.24e-04	1.96e-04	2.51e-03	1.99e-03	1.90e-03	1.78e-03	2.33e-03	1.48e-04	5.19e-04	5.66e-04	1.95e-03	4.42e-03	7.05e-03	4.93e-03	1.10e-03	1.08e-02	1.07e-02	1.67e-03	1.00e-03	8.34e-04	1.66e-04	7.92e-04	1.49e-04	8.83e-04	3.21e-03	1.63e-04	1.19e-04	3.91e-04	4.79e-04	1.95e-03	4.61e-04	2.22e-04	3.69e-04	1.98e-03
GOLGA1	1.46e-03	7.06e-04	1.14e-03	1.37e-03	1.89e-04	9.62e-04	2.83e-03	1.70e-03	2.51e-03	2.82e-03	1.19e-03	8.52e-04	5.02e-04	1.16e-03	4.32e-04	5.54e-04	4.42e-04	7.06e-03	9.67e-03	8.77e-03	7.88e-03	1.10e-02	1.42e-04	6.12e-04	5.96e-04	1.50e-03	4.68e-04	1.33e-03	2.36e-03	3.24e-04	8.62e-04	2.34e-04	2.98e-03	9.46e-04	9.64e-04	1.18e-04	4.72e-04	2.13e-04	1.97e-03	1.84e-03	2.16e-04	1.75e-04	2.17e-03	4.65e-04	1.97e-03	8.85e-04	3.07e-04	1.08e-04	2.16e-03
NDUFB4	1.67e-03	2.23e-03	1.68e-03	2.01e-03	4.29e-02	5.30e-03	1.76e-03	3.26e-03	1.61e-03	1.86e-03	1.38e-03	1.18e-03	6.47e-04	2.03e-04	2.32e-04	4.13e-04	3.05e-04	3.00e-03	1.52e-03	1.55e-03	1.63e-03	1.69e-03	1.92e-04	3.61e-04	7.24e-04	3.86e-03	3.84e-02	1.55e-02	1.27e-02	3.72e-04	2.44e-03	5.79e-03	1.53e-03	8.29e-04	7.72e-04	1.15e-04	5.33e-04	1.22e-04	7.65e-04	2.28e-03	1.09e-04	1.13e-04	3.16e-04	2.73e-04	1.22e-03	4.00e-04	1.76e-04	3.67e-04	1.23e-03
RPN2	2.77e-03	1.16e-03	4.76e-03	3.63e-03	5.72e-04	2.27e-03	2.69e-03	2.54e-03	2.47e-03	2.29e-03	1.59e-03	1.28e-03	6.77e-04	5.13e-04	1.67e-02	2.35e-02	1.69e-02	4.15e-03	3.00e-03	2.76e-03	2.32e-03	2.52e-03	1.71e-04	9.70e-04	6.63e-04	8.72e-04	1.08e-03	1.50e-03	1.76e-03	5.54e-04	1.02e-03	5.48e-04	2.23e-03	1.18e-03	1.86e-03	1.46e-04	1.51e-03	2.27e-04	1.02e-03	2.73e-03	1.60e-04	1.20e-04	5.62e-04	5.56e-04	1.70e-03	1.19e-03	4.26e-04	2.12e-04	1.91e-03
TOMM20L	1.78e-03	1.20e-03	1.63e-03	2.94e-03	1.19e-03	2.45e-03	1.64e-03	1.85e-03	2.46e-03	1.70e-03	4.52e-03	8.50e-04	5.96e-04	1.99e-04	2.21e-04	2.74e-04	1.39e-04	2.18e-03	1.94e-03	1.84e-03	3.20e-03	1.94e-03	1.28e-04	5.37e-04	5.44e-04	1.10e-03	2.06e-03	1.60e-03	2.35e-03	1.28e-03	9.68e-04	4.57e-03	3.58e-03	1.00e-03	8.55e-04	1.07e-04	7.25e-04	1.64e-04	6.04e-04	3.55e-03	2.08e-04	1.17e-04	4.21e-04	3.50e-04	1.38e-03	4.32e-04	1.87e-04	3.77e-04	1.48e-03
LBR	2.38e-03	1.35e-03	1.90e-03	2.61e-03	8.00e-04	2.02e-03	4.47e-03	6.98e-03	2.30e-03	2.10e-03	1.00e-03	8.20e-03	2.02e-01	4.18e-04	3.52e-04	3.30e-04	1.79e-04	2.23e-03	2.14e-03	1.97e-03	2.41e-03	2.55e-03	1.19e-04	6.80e-04	5.97e-04	1.73e-03	5.92e-04	1.51e-03	1.12e-03	5.74e-04	1.23e-03	6.96e-04	2.94e-03	1.62e-03	1.25e-03	1.37e-04	8.35e-04	1.97e-04	2.97e-03	3.28e-03	1.96e-04	1.42e-04	1.38e-03	3.50e-04	1.13e-03	4.82e-04	2.55e-04	1.05e-04	2.51e-03
NDUFA12	1.95e-03	2.68e-03	1.94e-03	2.25e-03	3.52e-02	5.76e-03	1.96e-03	3.50e-03	1.60e-03	2.10e-03	1.29e-03	2.18e-03	7.22e-04	2.27e-04	2.48e-04	4.15e-04	2.84e-04	2.42e-03	1.67e-03	1.63e-03	1.55e-03	1.80e-03	1.74e-04	6.61e-04	7.50e-04	2.84e-02	3.18e-02	1.26e-02	1.05e-02	3.93e-04	2.22e-03	5.68e-03	1.03e-02	9.15e-04	8.32e-04	1.39e-04	5.45e-04	1.40e-04	6.62e-04	2.35e-03	1.38e-04	1.29e-04	3.78e-04	3.08e-04	1.17e-03	4.31e-04	1.92e-04	1.59e-03	1.30e-03
[truncated: 280 more columns]
